# Supplementary material for: Genome-wide assessment of genetic diversity and transcript variations in 17 accessions of the model diatom Phaeodactylum tricornutum
Source: ISME Commun. 2024 Jan 10;4(1):ycad008. doi: 10.1093/ismeco/ycad008 (PMC10833087; doi:10.1093/ismeco/ycad008)
Supplement: Table_S_all_ycad008 [file table_s_all_ycad008.xlsx]

## Sheet: All titles
Table S1. Sampling location, date and morphological features of the 17 accessions of P. tricornutum
Table S2. List of primer sequences used for qPCR, INDELs and Gene loss
Table S3 List of INDELs, their size and coordinates in Pt1 to Pt17 accessions
Table S4 Copy number variation (CNV) in Pt1 to Pt17 accessions
Table S5: List of gene loss in Pt1 to Pt17 accessions
Table S6. Loss of function loci (LOF) in Pt1 to Pt17 accessions
Table S7. Fst divergences between estimated populations
Table S8. Theta-ratio over 3 and below 0.33 in Pt1 to Pt17 accessions
Table S9. List of the novel genes identified in Pt1 to Pt17 accessions
Table S10. List of the repetitive elements identified in novel transcripts
Table S11. List of non coding RNA and other categories of RNAs identified in novel transcripts
Table S12. Accession specific genes that are up or down regulated and their GO categories
Table S13. List of Pt1 to 17 genes, common or clade specific that are up or down regulated and their GO categories
Table S14. Accession modules after merging and their annotations
Table S15. WGCNA clusters GO annotations

## Sheet: Tab S1
Accession name	Accession number	Sampling location	Sampling date	Length size = a Width size = b (µm)	a/b	Morphology
Pt1	CCMP632	Off Blackpool, UK	ca. 1956	a=19-24, b=2.9-3.9	6.4 ± 0.7
Pt2	CCAP 1052/1A	English Channel, off Plymouth, UK	Prior 1910	a=19-24, b=2.8-3.3	7.4 ± 0.6
Pt3	CCAP 1052/1B	Brackish clonal culture isolated from Plymouth strain (Pt2), UK	1930s	a=19-24, b=3.1-3.4	6.9 ± 0.3
Pt4	CCAP 1052/6	Island of Segelska˚r, near Tvarminne, Finland	1951	a=19-24, b=2.5-3.6	7.5 ± 0.6
Pt5	CCMP630	Gulf of Maine, CapeCod Bay, West Dennis, Chase Garden Creek, MA, USA	1972, winter	a=25-30, b=2.5-3.4	9.0 ± 1.1
Pt6	CCMP631	Nantucket Bay, off Woods Hole, MA, USA	ca. 1956	a=15-19, b=2.8-4.1	5.5 ± 0.3
Pt7	CCMP1327	Great South Bay, off Long Island, MA, USA	1952	a=15-19, b=3.2-4.8	4.8 ± 0.6
Pt8	NEPCC 640	Jericho Beach, Vancouver, BC, Canada	1987, March	a=14-22, b=2.4-3.5	5.8 ± 1.0
Pt9	CCMP633	Territory of Guam, Northern Mariana, Islands, Micronesia	1981, Feb	a=16-20, b=3.1-5.2	5.0 ± 0.8
Pt10	MACC B228	Dalian, Yellow Sea, China	2000	a=15-20, b=2.6-4.6	5.6 ± 0.9
Pt11		Hongkong, China	2008	a=12-16, b=2.2-3.2	5.4 ± 0.7
Pt12	NCC45	Atlantique, France	1999	a=19-22, b=1.8-2.4	9.9 ± 1.0
Pt13	NCC159	Atlantique, Baie de Bourgneuf, La Bernerie-en-Retz , France	2005	a=16-21, b=1.8-3.0	7.8 ± 1.1
Pt14		Gulf of Salerno, Italy	2008	a=10-15, b=2.3-3.2	4.8 ± 0.5
Pt15		East China sea, China	2016	a=12-17, b=2.2-3.1	5.5 ± 0.6
Pt16	RCC641	Helgoland, Atlantic Ocean, North Sea, Germany	2001	a=12-18, b=1.9-3.2	6.3 ± 0.8
Pt17	RCC6851	Banyuls Bay, Gulf of Lion, France	1989	a=10-16, b=2.4-3.0	4.6 ± 0.8

## Sheet: Tab S2_1 qPCR pr. seq
Primer name	Forward sequence	Reverse sequence
Pt1-Phatr3_J16375	CCTTACACGTTTGCCTGTCC	AATCATGGGCTCAATGACGG
Pt1-Phatr3_J44877	AACTTTTGGCTTCCGTACGG	TGTCGCGTGCTGTTTGTTTA
Pt2-Phatr3_J51128	CACGGCCGATGTTTCTATGG	ACCCTTCATCGGTCCTTCTG
Pt2-Phatr3_J12416	CTGATCTGGCCGAAGAAACG	GAGTTTCGCGTCCATCAACT
Pt2-Phatr3_J12155	GGTAATCTGCAATCGGTCCG	ATCTTTGGGCTTGTACACGG
Pt2-Phatr3_J14792	ATTGGATGTTTGGTGGCGTC	ATGACAGGAAGCTTGGTGGA
Pt2-Phatr3_J14260	CCCAGTTGACGCCATTGTAG	GTCGTTCCCATTTGTCTCCG
Pt2-Phatr3_J44774	TAAGTGGGACGACAGGGTC	CTTCTGGGACTCGATCGTGA
Pt2-Phatr3_J50635	GCAATATGAACCAGGGCCAG	CAAGGGTGACTGGCATTTCC
Pt2-Phatr3_J50218	GGAGCGCACACAACAGTTTA	CCAAAGTTGACGGTGCTTCA
Pt3-Phatr3_J22019	CATCGACGAAATGAAGCGGT	TCTGCGTAACTCTCAGCGAT
Pt3-Phatr3_J49621	CATCTTGCACGACGGAGAAG	CCCCACCAATCCAACAAGTG
Pt4-Phatr3_J43531	GCAGTGATCTTTCGGACGAC	TCGGACTGGCGAACGTATTA
Pt4-Phatr3_J46621	TCTAGAACATCTCCGACCGC	CGCTTCGCCAATTAATTCGC
Pt5-Phatr3_J14792	ATTGGATGTTTGGTGGCGTC	ATGACAGGAAGCTTGGTGGA
Pt5-Phatr3_J15442	CACAGCGGAGACAACATGAC	TTCTTGCTGTTCTTGTGCCC
Pt6-Phatr3_J29456	CACGGCCGATGTTTCTATGG	ACCCTTCATCGGTCCTTCTG
Pt6-Phatr3_J50006	ACCCAATCCAGCTTGATCCA	GTTTGGACAAGGCTGAGACC
Pt7-Phatr3_J43152	TAACGCTGGTCCGAACACTA	TCCTTCGACCACAGAACCAA
Pt7-Phatr3_J13386	CGGAGATGGTGGCATACTGA	GCTGTCGAGTTGCTGAAGAA
Pt8-Phatr3_J10824	GCCTACGCCATTGAAGCTAC	CACTCGTAGCAGGCAAAGAC
Pt8-Phatr3_J16940	CCAGGGAAAGGTCGATCTGT	CAACCAAATGCCCGGAAGAA
Pt9-Phatr3_J11016	TGACGAGGACAACTGCAAAC	GAAACTTCCATCATCGCGCT
Pt9-Phatr3_J41383	TCAACCAAAACGCCAACCAT	CGCGATCGGTCTCAATTTGT
Pt10-Phatr3_J12171	CTTTATGCCCGTCTCCAAGC	CATCGCCTTGGTTGCTTTCT
Pt10-Phatr3_J18551	GAGGACTACATCACTGGCGA	AGAAGTCGTTAGTCTGGCGT
Pt11-Phatr3_J26934	CGATTGTAAGTGTGTCCGCC	CGTACCCACCATTCCGTTTC
Pt11-Phatr3_J26948	CGTACCCACCATTCCGTTTC	ATGCCGACAATTCATTCCG
Pt12-Phatr3_J20310	CGCATTGGTATCGCATGTCA	TTGGACGGCCTTGAAAATCGG
Pt12-Phatr3_J13331	CAACGTTTGGCAGTCGAAGA	AGCGGTTGACAACGATAAGC
Pt13-Phatr3_J32292	ATGATCATGAAGTGGGGCGA	CCTGCAGCTTCATGACACTC
Pt13-Phatr3_J43802	CGATCCCAAACAGTCTGTGC	GGTGACTGTTTTGGACCCAC
Pt14-Phatr3_J26290	AGTGGATGATTGCGGAAGGA	ATCGGCTTCCATCAAAACGG
Pt14-Phatr3_J35939	TGTTTTGTCAGCTGCTACCG	TGTAGCATCATCCACAGGCA
Pt15-Phatr3_J49620	GCCTGTTCTTCTTCCCAAGC	CGTCCAGAAGCTTGCTTGTT
Pt15-Phatr3_J42373	GCCTTTCATTCTCCTGCAGG	CGTGGGCTGGGAAAATGAAA
Pt16-Phatr3_J55126	GATGCCTTTGGACACGTCAA	TCCCGACTTTTGCACAATGG
Pt16-Phatr3_J37201	CGCGAATCGTTCCAGAGTAC	TACAGCCTGTGAATCGGACA
Pt17-Phatr3_J22525	ATATGTTCCATTGGCAGGCG	CTTGAACGGATAATCGGCGG
Pt17-Phatr3_J43826	GCTCCAATTATTGCAGCCGA	GGGTTGTCTATGTCCCGGAT

## Sheet: Tab S2_2 INDELS pr. seq
Primer name	Forward sequence	Reverse sequence	Application
Pt11chr6INS	AACTTGTCGCCGGCAATTTC	ACTACAGTCAATACCTGTGAC	Insertion
Pt12chr4INS	TGCTTTCGACAATCAGGTTTC	AACTGTTGGAGATCCATCTTG	Insertion
Pt13chr6INS	TGACAGTGTCCTTTCTCCTTG	TATCCAACGGAATACCCTGC	Insertion
Pt14chr6INS	TCGCCGGTGACAGTGTCC	AGCAGTCATAAGGTTTATGGC	Insertion
Pt15chr5INS	TGTTTTGATTATGGTGGTAAGAC	AACGTGGCGAGTCCCTCG	Insertion
Pt16chr24INS	TCACAATGCGTCATACCGTG	AGCCGGTACAGATTGAGGAG	Insertion
Pt17chr4INS	TCAACGTCGGCACGCATCG	TGTTCATCGAAACTCTGTTGGAG	Deletion
Pt11chr9DEL	CCAAGGCGATCGACGACAC	ATGCCGTATGCCATTCCAGA	Deletion
Pt12chr18DEL	TGTGCAACATGTCCTGGAGC	TCCCTCTTCCGAACATGTCC	Deletion
Pt13chr19DEL	CGCAACAGGTCAAGAACAAGG	AATCATCACCGGGCAGTACG	Deletion
Pt14chr6DEL	ATGCCCAACCGAACTCCG	TTGTGTCACATTTGTCAGCC	Deletion
Pt15chr9DEL	CCAAGGCGATCGACGACAC	ATGCCGTATGCCATTCCAGA	Deletion
Pt16chr18DEL	ATGTCCTGGAGCGCTTAAGG	TTCTGTTGAGTTCCGAACGC	Deletion
Pt17chr28DEL	ATCGGGATTGTCGCCGATTT	GGGGACCACAAACATATCCA	Deletion

## Sheet: Tab S2_3 Gene loss pr. seq
Primer name	size	Forward sequence	Reverse sequence
Pt11 Phatr3_J32459	400-500	CGCCTTCGTGCAACAAGAAA	TCCAGCAAGGATGGCGTAAG
Pt11 Phatr3_J39390	1026	TCACAAGGTCAACGGTCCAG	ATCTGTGAGTCCTGCTTGCC
Pt12 Phatr3_J48498	1172	TGGCTCATGCCTTTCGACAT	TCCCCTCTCTCCACTCTTCG
Pt12 Phatr3_J40278	467	GCCTACCAGGCACCAGAAAT	TCTTCCTCGTGGTCTTGTGC
Pt13 Phatr3_J32459	400-500	GCCGTGGAAGTTGTTGTGTC	GGATAGGCTTCGATCACGCA
Pt13 Phatr3_J48916	1027	TGTGCACGACAGAGTAGCTG	CGCGAAGGACGTTACGTTTC
Pt14 Phatr3_J40278	400-500	GCTCTCGCTAAAGCGGGTAT	TGCATCCGCCAACACCTTAT
Pt14 Phatr3_J44991	1025	ACTGCCACCGTTACACCATA	TCGATTGTGGGTGAGAGCTG
Pt15 Phatr3_J47781	415	GACACGTCGGTTGACCTCTT	CCGCAGTAAAGCTGTACCCA
Pt15 Phatr3_J14403	1286	TACTCCTGCCGCCAATCATC	CTTGCGCTTGTCAAAGTCCC
Pt16 Phatr3_J13031	400-500	CCGTAGCCTTGATGGACTGG	TGTACAGTCTAGTGGCTCTGG
Pt16 Phatr3_J43279	1040	AGAGGCGGTACTGGAATCCT	ATGTTTCAAGCCACAACCGC
Pt17 Phatr3_J50429	1022	CACTCAGCTATCAGGCGAGG	ATCCGCTTCAGGAGGGTACT
Pt17 Phatr3_EG00044	443	CGTCTTGGCCCTGGGTATTC	GTGCTGGTAGAGTGCCTTGT

## Sheet: Tab S3_1 Pt11
#CHROM	POS	ID	REF	ALT	QUAL	FILTER	INFO	FORMAT	Genotype	Type	SIZE	Gene_region	overlaps_TE	region_repeat_percent	Fwd	Rev
chr_13	472079	.	AAGGACCGCGTCGAGCAAAAACAGTTTATTATTTACTGGCGACCCGGCCTC	A	307.6	PASS	AC=1;AF=0.500;AN=2;ANN=A|frameshift_variant|HIGH|Phatr3_EG00871|Phatr3_EG00871|transcript|Phatr3_EG00871.t1|protein_coding|1/1|c.1419_1468delGGACCGCGTCGAGCAAAAACAGTTTATTATTTACTGGCGACCCGGCCTCA|p.Asp474fs|1419/1737|1419/1737|473/578||INFO_REALIGN_3_PRIME,A|upstream_gene_variant|MODIFIER|Phatr3_J28689|Phatr3_J28689|transcript|Phatr3_J28689.t1|protein_coding||c.-720_-671delAGGACCGCGTCGAGCAAAAACAGTTTA…	GT:AD:DP:GQ:PL	0/1:53,12:65:99:315,0,2156	DEL	50	genic	Yes	53.87
chr_19	2177	.	AGGGAGAAGATAGGAACATATCTCTCAGCATTCTCATCTTCTCTGATAAAT	A	1777.6	PASS	AC=1;AF=0.500;AN=2;ANN=A|intergenic_region|MODIFIER|CHR_START-Phatr3_J39244|CHR_START-Phatr3_J39244|intergenic_region|CHR_START-Phatr3_J39244|||n.2178_2227delGGGAGAAGATAGGAACATATCTCTCAGCATTCTCATCTTCTCTGATAAAT||||||,A|custom|MODIFIER|||CUSTOM&Phatr3TE|HostGene%2CHostGene|||n.2178_2227delGGGAGAAGATAGGAACATATCTCTCAGCATTCTCATCTTCTCTGATAAAT||||||;BaseQRankSum=-0.862;DP=67;ExcessHet=3.0103;FS=16.828;ML…	GT:AD:DP:GQ:PL	0/1:8,44:52:99:1785,0,200	DEL	50	intergenic	Yes	0
chr_3	625629	.	TCCAAGCAAAACCCTTCTTCACATAAGCCCTTTTCAAAAACGCATAGGAAAAG	T	2803.03	PASS	AC=2;AF=1.00;AN=2;ANN=T|upstream_gene_variant|MODIFIER|Phatr3_J43987|Phatr3_J43987|transcript|Phatr3_J43987.t1|protein_coding||c.-450_-399delCTTTTCCTATGCGTTTTTGAAAAGGGCTTATGTGAAGAAGGGTTTTGCTTGG|||||399|,T|upstream_gene_variant|MODIFIER|tRNA-Ser|EPrPhatr3G00000013171|transcript|EMLSAT00000013171|protein_coding||c.-149_-98delCCAAGCAAAACCCTTCTTCACATAAGCCCTTTTCAAAAACGCATAGGAAAAG|||||149|WARNING_TRANS…	GT:AD:DP:GQ:PL	1/1:0,64:64:99:2817,193,0	DEL	52	upstream-downstream	No	0
chr_15	356307	.	GATGGGTTACAATTAGGTTGTTTTCGATCCCGGGTCAGCCAAGTGTTGAGAGC	G	1319.03	PASS	AC=2;AF=1.00;AN=2;ANN=G|upstream_gene_variant|MODIFIER|Phatr3_EG00590|Phatr3_EG00590|transcript|Phatr3_EG00590.t1|protein_coding||c.-504_-453delGCTCTCAACACTTGGCTGACCCGGGATCGAAAACAACCTAATTGTAACCCAT|||||453|,G|upstream_gene_variant|MODIFIER|Phatr3_J47888|Phatr3_J47888|transcript|Phatr3_J47888.t1|protein_coding||c.-559_-508delATGGGTTACAATTAGGTTGTTTTCGATCCCGGGTCAGCCAAGTGTTGAGAGC|||||559|,G|downstream…	GT:AD:DP:GQ:PL	1/1:0,30:30:99:1333,100,0	DEL	52	upstream-downstream	No	0
chr_23	250632	.	TCACAATGAACGAAAGGATGGTTGACCCGGGGTTGATATCCTTCAGTCCACAG	T	3457.6	PASS	AC=1;AF=0.500;AN=2;ANN=T|frameshift_variant|HIGH|Phatr3_J40381|Phatr3_J40381|transcript|Phatr3_J40381.t1|protein_coding|1/1|c.252_303delCACAATGAACGAAAGGATGGTTGACCCGGGGTTGATATCCTTCAGTCCACAG|p.Thr85fs|252/465|252/465|84/154||,T|upstream_gene_variant|MODIFIER|Phatr3_J40382|Phatr3_J40382|transcript|Phatr3_J40382.t1|protein_coding||c.-1525_-1474delCACAATGAACGAAAGGATGGTTGACCCGGGGTTGATATCCTTCAGTCCACAG||…	GT:AD:DP:GQ:PL	0/1:77,88:165:99:3465,0,2967	DEL	52	genic	No	0
chr_4	81175	.	ACCTGCTATGTTGTCTAGCGTAGAAAATGTAAGCTTTCCAAGTTAGTCAAGGCG	A	1755.6	PASS	AC=1;AF=0.500;AN=2;ANN=A|upstream_gene_variant|MODIFIER|Phatr3_EG01555|Phatr3_EG01555|transcript|Phatr3_EG01555.t1|protein_coding||c.-919_-867delCCTGCTATGTTGTCTAGCGTAGAAAATGTAAGCTTTCCAAGTTAGTCAAGGCG|||||919|,A|downstream_gene_variant|MODIFIER|Phatr3_J44270|Phatr3_J44270|transcript|Phatr3_J44270.t1|protein_coding||c.*165_*217delCGCCTTGACTAACTTGGAAAGCTTACATTTTCTACGCTAGACAACATAGCAGG|||||217|,A|inter…	GT:AD:DP:GQ:PL	0/1:59,52:111:99:1763,0,2332	DEL	53	upstream-downstream	No	0
chr_5	817025	.	AGCATGATTTAAATTGATTTTTCTGCAGGGTGCTTTGGGTTTTATTCGTAAGCT	A	5233.03	PASS	AC=2;AF=1.00;AN=2;ANN=A|downstream_gene_variant|MODIFIER|Phatr3_J34520|Phatr3_J34520|transcript|Phatr3_J34520.t1|protein_coding||c.*66_*118delAGCTTACGAATAAAACCCAAAGCACCCTGCAGAAAAATCAATTTAAATCATGC|||||118|,A|intergenic_region|MODIFIER|Phatr3_J44963-Phatr3_J34520|Phatr3_J44963-Phatr3_J34520|intergenic_region|Phatr3_J44963-Phatr3_J34520|||n.817026_817078delGCATGATTTAAATTGATTTTTCTGCAGGGTGCTTTGGGTTTTA…	GT:AD:DP:GQ:PL	1/1:0,117:117:99:5247,354,0	DEL	53	downstream	No	0
chr_13	533293	.	ACAAAAATACAGGCAACACACATTCATACAATATGTCTGCTGCTCCTTTAAAGC	A	6409.03	PASS	AC=2;AF=1.00;AN=2;ANN=A|upstream_gene_variant|MODIFIER|Phatr3_J47400|Phatr3_J47400|transcript|Phatr3_J47400.t1|protein_coding||c.-1106_-1054delCAAAAATACAGGCAACACACATTCATACAATATGTCTGCTGCTCCTTTAAAGC|||||1106|,A|downstream_gene_variant|MODIFIER|Phatr3_J37608|Phatr3_J37608|transcript|Phatr3_J37608.t1|protein_coding||c.*734_*786delCAAAAATACAGGCAACACACATTCATACAATATGTCTGCTGCTCCTTTAAAGC|||||734|,A|interg…	GT:AD:DP:GQ:PL	1/1:0,143:143:99:6423,431,0	DEL	53	upstream-downstream	No	0
chr_12	19709	.	CGTTTTCGAAATCCGACTCTAAATTAGAGTCGTTTTCGAAATCCGACTCTAAATT	C	141.81	PASS	AC=2;AF=1.00;AN=2;ANN=C|upstream_gene_variant|MODIFIER|Phatr3_J37038|Phatr3_J37038|transcript|Phatr3_J37038.t1|protein_coding||c.-957_-904delGTTTTCGAAATCCGACTCTAAATTAGAGTCGTTTTCGAAATCCGACTCTAAATT|||||957|,C|downstream_gene_variant|MODIFIER|Phatr3_J13835|Phatr3_J13835|transcript|Phatr3_J13835.t1|protein_coding||c.*934_*987delGTTTTCGAAATCCGACTCTAAATTAGAGTCGTTTTCGAAATCCGACTCTAAATT|||||934|,C|interge…	GT:AD:DP:GQ:PL	1/1:0,4:4:16:162,16,0	DEL	54	upstream-downstream	Yes	0
chr_15	340776	.	TAGATGTCATTGGAGGTAAGTAAACTGTCAGGAATACGGTTGCAATTTATGACAG	T	3361.03	PASS	AC=2;AF=1.00;AN=2;ANN=T|upstream_gene_variant|MODIFIER|Phatr3_J47885|Phatr3_J47885|transcript|Phatr3_J47885.t1|protein_coding||c.-1710_-1657delAGATGTCATTGGAGGTAAGTAAACTGTCAGGAATACGGTTGCAATTTATGACAG|||||1710|,T|downstream_gene_variant|MODIFIER|Phatr3_J54813|Phatr3_J54813|transcript|Phatr3_J54813.t1|protein_coding||c.*192_*245delCTGTCATAAATTGCAACCGTATTCCTGACAGTTTACTTACCTCCAATGACATCT|||||245|,T|inte…	GT:AD:DP:GQ:PL	1/1:0,75:75:99:3375,226,0	DEL	54	upstream-downstream	No	1.55
chr_23	398155	.	TTGCTACCCATCATCCCATGACTGTTCATGCTACCCATCATCCCATGACTGTTCA	T	2852.6	PASS	AC=1;AF=0.500;AN=2;ANN=T|disruptive_inframe_deletion|MODERATE|Phatr3_EG00326|Phatr3_EG00326|transcript|Phatr3_EG00326.t1|protein_coding|1/1|c.176_229delTGAACAGTCATGGGATGATGGGTAGCATGAACAGTCATGGGATGATGGGTAGCA|p.Met59_Ser76del|229/270|176/270|59/89||,T|upstream_gene_variant|MODIFIER|Phatr3_J40441|Phatr3_J40441|transcript|Phatr3_J40441.t1|protein_coding||c.-832_-779delTGAACAGTCATGGGATGATGGGTAGCATGAAC…	GT:AD:DP:GQ:PL	0/1:74,74:148:99:2860,0,2829	DEL	54	upstream-downstream	No	0
chr_25	33346	.	CCCTCCTCCACCGGTAGATCCTCCAGTTCCTTCTCCACCGGTAGATCCTCCAGCT	C	10464	PASS	AC=2;AF=1.00;AN=2;ANN=C|disruptive_inframe_deletion|MODERATE|Phatr3_J49834|Phatr3_J49834|transcript|Phatr3_J49834.t1|protein_coding|1/1|c.702_755delAGCTGGAGGATCTACCGGTGGAGAAGGAACTGGAGGATCTACCGGTGGAGGAGG|p.Ala235_Gly252del|755/897|702/897|234/298||,C|downstream_gene_variant|MODIFIER|Phatr3_J49833|Phatr3_J49833|transcript|Phatr3_J49833.t1|protein_coding||c.*370_*423delCCTCCTCCACCGGTAGATCCTCCAGTTCCT…	GT:AD:DP:GQ:PL	1/1:0,234:234:99:10478,704,0	DEL	54	downstream	No	0
chr_1	320602	.	GTCAAGCAAGATCTTCGTCGCAAGGCCAGATTAGTTGCCGGCGGTCACCTTGTTCA	G	1333.03	PASS	AC=2;AF=1.00;AN=2;ANN=G|upstream_gene_variant|MODIFIER|Phatr3_EG01769|Phatr3_EG01769|transcript|Phatr3_EG01769.t1|protein_coding||c.-768_-714delTCAAGCAAGATCTTCGTCGCAAGGCCAGATTAGTTGCCGGCGGTCACCTTGTTCA|||||768|,G|intergenic_region|MODIFIER|Phatr3_J42528-Phatr3_EG01769|Phatr3_J42528-Phatr3_EG01769|intergenic_region|Phatr3_J42528-Phatr3_EG01769|||n.320603_320657delTCAAGCAAGATCTTCGTCGCAAGGCCAGATTAGTTG…	GT:AD:DP:GQ:PL	1/1:0,33:33:99:1347,99,0	DEL	55	upstream	Yes	50.42
bd_24x34	12416	.	TCATTTCCTTCTTGATTGCGTCTGAGTATGTTGGTCAATCTCAAGAGCTTGCTTGA	T	2879.03	PASS	AC=2;AF=1.00;AN=2;ANN=T|frameshift_variant&splice_acceptor_variant&splice_region_variant&intron_variant|HIGH|Phatr3_EG02418|Phatr3_EG02418|transcript|Phatr3_EG02418.t1|protein_coding|2/4|c.1319-35_1338delTCAAGCAAGCTCTTGAGATTGACCAACATACTCAGACGCAATCAAGAAGGAAATG|p.Ala441fs|1338/2760|1319/2760|440/919||,T|custom|MODIFIER|||CUSTOM&Phatr3TE|Copia%2CCoDi4|||n.12417_12471delCATTTCCTTCTTGATTGCGTCTGAGTATGT…	GT:AD:DP:GQ:PL	1/1:0,65:65:99:2893,196,0	DEL	55	genic	Yes	100
chr_1	1105405	.	TACCGAGGTTGCCAATTCTAGGGTTGTAAAGCTTGATGCCCAACAATTATTACATTG	T	1467.6	PASS	AC=1;AF=0.500;AN=2;ANN=T|upstream_gene_variant|MODIFIER|Phatr3_J9171|Phatr3_J9171|transcript|Phatr3_J9171.t1|protein_coding||c.-372_-317delCAATGTAATAATTGTTGGGCATCAAGCTTTACAACCCTAGAATTGGCAACCTCGGT|||||317|,T|downstream_gene_variant|MODIFIER|Phatr3_J42786|Phatr3_J42786|transcript|Phatr3_J42786.t1|protein_coding||c.*98_*153delCAATGTAATAATTGTTGGGCATCAAGCTTTACAACCCTAGAATTGGCAACCTCGGT|||||153|,T|interg…	GT:AD:DP:GQ:PL	0/1:69,40:109:99:1475,0,2758	DEL	56	upstream-downstream	No	0
chr_1	1152760	.	AGATACATCGGGTTACCTCACCGATGACCGCCTAATTGGCATTCTACTATGGACGTCG	A	67.6	PASS	AC=1;AF=0.500;AN=2;ANN=A|disruptive_inframe_deletion|MODERATE|Phatr3_J31876|Phatr3_J31876|transcript|Phatr3_J31876.t1|protein_coding|1/1|c.945_1001delTACATCGGGTTACCTCACCGATGACCGCCTAATTGGCATTCTACTATGGACGTCGGA|p.Asp315_Ser333del|945/1548|945/1548|315/515||INFO_REALIGN_3_PRIME,A|custom|MODIFIER|||CUSTOM&Phatr3TE|Copia%2CCoDi2%2CCoDi3|||n.1152761_1152817delGATACATCGGGTTACCTCACCGATGACCGCCTAATTGGCATTCT…	GT:AD:DP:GQ:PL	0/1:3,2:5:75:75,0,120	DEL	57	unknown	Yes	78.96
chr_4	48549	.	TGACATCCACCCTGCAGGCTAGTAGGTGGACAACAATTAAGATTCAATCACACAAGGG	T	5252.03	PASS	AC=2;AF=1.00;AN=2;ANN=T|upstream_gene_variant|MODIFIER|Phatr3_EG01581|Phatr3_EG01581|transcript|Phatr3_EG01581.t1|protein_coding||c.-1222_-1166delGACATCCACCCTGCAGGCTAGTAGGTGGACAACAATTAAGATTCAATCACACAAGGG|||||1222|,T|downstream_gene_variant|MODIFIER|Phatr3_J44263|Phatr3_J44263|transcript|Phatr3_J44263.t1|protein_coding||c.*735_*791delGACATCCACCCTGCAGGCTAGTAGGTGGACAACAATTAAGATTCAATCACACAAGGG|||||48…	GT:AD:DP:GQ:PL	1/1:0,117:117:99:5266,354,0	DEL	57	upstream-downstream	Yes	1.05
chr_23	401789	.	CGAGTACTTATTGTACGTACGAGTACTTATTGTACGTACGAGTACTTATTGTACGTAT	C	4734.03	PASS	AC=2;AF=1.00;AN=2;ANN=C|upstream_gene_variant|MODIFIER|Phatr3_J49682|Phatr3_J49682|transcript|Phatr3_J49682.t1|protein_coding||c.-327_-271delGAGTACTTATTGTACGTACGAGTACTTATTGTACGTACGAGTACTTATTGTACGTAT|||||221|,C|downstream_gene_variant|MODIFIER|Phatr3_J16073|Phatr3_J16073|transcript|Phatr3_J16073.t1|protein_coding||c.*402_*458delGAGTACTTATTGTACGTACGAGTACTTATTGTACGTACGAGTACTTATTGTACGTAT|||||402|,C|i…	GT:AD:DP:GQ:PL	1/1:0,106:106:99:4748,319,0	DEL	57	upstream-downstream	No	0
chr_32	55742	.	TTGGAGACGCTGCTGACAGCGACGAGCCAGACAACAATGTAGCCGACCAAGTGAGCTC	T	2102.6	PASS	AC=1;AF=0.500;AN=2;ANN=T|disruptive_inframe_deletion|MODERATE|Phatr3_J41601|Phatr3_J41601|transcript|Phatr3_J41601.t1|protein_coding|1/1|c.770_826delGCGACGAGCCAGACAACAATGTAGCCGACCAAGTGAGCTCTGGAGACGCTGCTGACA|p.Ser257_Asp275del|770/894|770/894|257/297||INFO_REALIGN_3_PRIME,T|downstream_gene_variant|MODIFIER|Phatr3_J50604|Phatr3_J50604|transcript|Phatr3_J50604.t1|protein_coding||c.*473_*529delGAGCTC…	GT:AD:DP:GQ:PL	0/1:13,51:64:99:2110,0,162	DEL	57	downstream	No	6.45
chr_3	751134	.	AACCAACAATAAAGCCTATCCCATGCAAAAAAGGATATTGCCACATGTTAAATAGGAAT	A,*	713.01	PASS	AC=1,1;AF=0.500,0.500;AN=2;ANN=A|upstream_gene_variant|MODIFIER|Phatr3_EG02400|Phatr3_EG02400|transcript|Phatr3_EG02400.t1|protein_coding||c.-490_-433delATTCCTATTTAACATGTGGCAATATCCTTTTTTGCATGGGATAGGCTTTATTGTTGGT|||||433|,A|upstream_gene_variant|MODIFIER|Phatr3_EG02144|Phatr3_EG02144|transcript|Phatr3_EG02144.t1|protein_coding||c.-954_-897delACCAACAATAAAGCCTATCCCATGCAAAAAAGGATATTGCCACATGTTAAATAGGA…	GT:AD:DP:GQ:PL	1/2:0,23,16:39:99:1636,620,600,796,0,710	DEL	58	upstream-downstream	No	0
chr_4	81231	.	CGTCCTCTGCCAGGCGCGCTTACGGTTAGACCCGGTTGACAGTGAGACAAGAGTGATAA	C	1740.6	PASS	AC=1;AF=0.500;AN=2;ANN=C|upstream_gene_variant|MODIFIER|Phatr3_EG01555|Phatr3_EG01555|transcript|Phatr3_EG01555.t1|protein_coding||c.-863_-806delGTCCTCTGCCAGGCGCGCTTACGGTTAGACCCGGTTGACAGTGAGACAAGAGTGATAA|||||863|,C|downstream_gene_variant|MODIFIER|Phatr3_J44270|Phatr3_J44270|transcript|Phatr3_J44270.t1|protein_coding||c.*104_*161delTTATCACTCTTGTCTCACTGTCAACCGGGTCTAACCGTAAGCGCGCCTGGCAGAGGAC|||||16…	GT:AD:DP:GQ:PL	0/1:64,52:116:99:1748,0,2519	DEL	58	upstream-downstream	No	0
chr_10	958334	.	AGGAAAATGAAAAAAGACCAACTCCATGTTAACGACACAGTATTTTTCATGTCTTGTGC	A	3163.6	PASS	AC=1;AF=0.500;AN=2;ANN=A|downstream_gene_variant|MODIFIER|Phatr3_EG00729|Phatr3_EG00729|transcript|Phatr3_EG00729.t1|protein_coding||c.*210_*267delGGAAAATGAAAAAAGACCAACTCCATGTTAACGACACAGTATTTTTCATGTCTTGTGC|||||210|,A|downstream_gene_variant|MODIFIER|Phatr3_J46632|Phatr3_J46632|transcript|Phatr3_J46632.t1|protein_coding||c.*247_*304delGCACAAGACATGAAAAATACTGTGTCGTTAACATGGAGTTGGTCTTTTTTCATTTTCC|||||…	GT:AD:DP:GQ:PL	0/1:150,87:237:99:3171,0,5993	DEL	58	downstream	No	0
chr_30	298159	.	TGAGACACGGACTATCGGACCCGTGCACCACCCATCCCGGAACCTCTGCGGTCGGTACC	T	9120.03	PASS	AC=2;AF=1.00;AN=2;ANN=T|upstream_gene_variant|MODIFIER|Phatr3_J41489|Phatr3_J41489|transcript|Phatr3_J41489.t1|protein_coding||c.-120_-63delGGTACCGACCGCAGAGGTTCCGGGATGGGTGGTGCACGGGTCCGATAGTCCGTGTCTC|||||63|,T|upstream_gene_variant|MODIFIER|Phatr3_J50520|Phatr3_J50520|transcript|Phatr3_J50520.t1|protein_coding||c.-371_-314delGAGACACGGACTATCGGACCCGTGCACCACCCATCCCGGAACCTCTGCGGTCGGTACC|||||371|,T|dow…	GT:AD:DP:GQ:PL	1/1:0,203:203:99:9134,613,0	DEL	58	upstream-downstream	No	2.75
chr_3	751096	.	AATGCAAAAAAGGATATTGCCACATGTTAAATAGGAATAACCAACAATAAAGCCTATCCC	A	516.6	PASS	AC=1;AF=0.500;AN=2;ANN=A|upstream_gene_variant|MODIFIER|Phatr3_EG02400|Phatr3_EG02400|transcript|Phatr3_EG02400.t1|protein_coding||c.-453_-395delGGGATAGGCTTTATTGTTGGTTATTCCTATTTAACATGTGGCAATATCCTTTTTTGCAT|||||395|,A|upstream_gene_variant|MODIFIER|Phatr3_EG02144|Phatr3_EG02144|transcript|Phatr3_EG02144.t1|protein_coding||c.-992_-934delATGCAAAAAAGGATATTGCCACATGTTAAATAGGAATAACCAACAATAAAGCCTATCCC||||…	GT:AD:DP:GQ:PL	0/1:23,16:39:99:524,0,715	DEL	59	upstream-downstream	No	0
chr_6	516677	.	GTATGGCACCGGAACCCGTCAAACAAGCGGAACCTAGCATGGCACCGGAAGCGATCAAAC	*,G	1758.01	PASS	AC=1,1;AF=0.500,0.500;AN=2;ANN=G|frameshift_variant|HIGH|Phatr3_J45218|Phatr3_J45218|transcript|Phatr3_J45218.t1|protein_coding|1/1|c.492_550delTATGGCACCGGAACCCGTCAAACAAGCGGAACCTAGCATGGCACCGGAAGCGATCAAAC|p.Ser164fs|492/1440|492/1440|164/479||,G|upstream_gene_variant|MODIFIER|Phatr3_J34853|Phatr3_J34853|transcript|Phatr3_J34853.t1|protein_coding||c.-1203_-1145delGTTTGATCGCTTCCGGTGCCATGCTAGGTTCCGCT…	GT:AD:DP:GQ:PL	1/2:0,41,50:91:99:3912,1956,1755,1609,0,1395	DEL	59	genic	No	0
chr_23	302107	.	TGACAGTCAAATTTGCGTTCTGTTGACTCCGACGACGAAGATTGGGACCTGATCCGGACCA	T	2843.6	PASS	AC=1;AF=0.500;AN=2;ANN=T|upstream_gene_variant|MODIFIER|Phatr3_J49648|Phatr3_J49648|transcript|Phatr3_J49648.t1|protein_coding||c.-1265_-1206delTGGTCCGGATCAGGTCCCAATCTTCGTCGTCGGAGTCAACAGAACGCAAATTTGACTGTC|||||1206|,T|upstream_gene_variant|MODIFIER|PK6|Phatr3_J55079|transcript|Phatr3_J55079.t1|protein_coding||c.-156_-97delGACAGTCAAATTTGCGTTCTGTTGACTCCGACGACGAAGATTGGGACCTGATCCGGACCA|||||156|,T|inte…	GT:AD:DP:GQ:PL	0/1:112,76:188:99:2851,0,4473	DEL	60	upstream	No	0
chr_24	49885	.	CCTAATTTAGAGTCGGAATTTGAAAACGACTCTAATTTAGAGTCGGATTTTGAAAACGACT	C,*	2201.01	PASS	AC=1,1;AF=0.500,0.500;AN=2;ANN=C|disruptive_inframe_deletion|MODERATE|Phatr3_EG00242|Phatr3_EG00242|transcript|Phatr3_EG00242.t1|protein_coding|2/2|c.186_245delATTTGAAAACGACTCTAATTTAGAGTCGGATTTTGAAAACGACTCTAATTTAGAGTCGGA|p.Glu62_Ser81del|186/294|186/294|62/97||INFO_REALIGN_3_PRIME,C|upstream_gene_variant|MODIFIER|Phatr3_J49719|Phatr3_J49719|transcript|Phatr3_J49719.t1|protein_coding||c.-759_-700d…	GT:AD:DP:GQ:PL	1/2:1,55,37:93:99:4010,1519,2002,2211,0,2343	DEL	60	upstream-downstream	Yes	0
chr_26	391421	.	ATGGATCGTGATAGGACGTAGTCCCAGTAGGCGTGGTCCGTGTCGTGAGACGGTGCATGGC	A	4440.6	PASS	AC=1;AF=0.500;AN=2;ANN=A|downstream_gene_variant|MODIFIER|Phatr3_J16445|Phatr3_J16445|transcript|Phatr3_J16445.t1|protein_coding||c.*519_*578delTGGATCGTGATAGGACGTAGTCCCAGTAGGCGTGGTCCGTGTCGTGAGACGGTGCATGGC|||||407|,A|downstream_gene_variant|MODIFIER|Phatr3_EG00198|Phatr3_EG00198|transcript|Phatr3_EG00198.t1|protein_coding||c.*1574_*1633delGCCATGCACCGTCTCACGACACGGACCACGCCTACTGGGACTACGTCCTATCACGATCC…	GT:AD:DP:GQ:PL	0/1:156,117:273:99:4448,0,6189	DEL	60	downstream	No	5.8
chr_32	77153	.	CACCACCACCACCACCACCACCACCACAACAACAACAACAACAACAACAACAACAACAACA	C	2887.6	PASS	AC=1;AF=0.500;AN=2;ANN=C|upstream_gene_variant|MODIFIER|Phatr3_J17115|Phatr3_J17115|transcript|Phatr3_J17115.t1|protein_coding||c.-1430_-1371delTGTTGTTGTTGTTGTTGTTGTTGTTGTTGTTGTTGTGGTGGTGGTGGTGGTGGTGGTGGT|||||1371|,C|upstream_gene_variant|MODIFIER|Phatr3_J50610|Phatr3_J50610|transcript|Phatr3_J50610.t1|protein_coding||c.-183_-124delACCACCACCACCACCACCACCACCACAACAACAACAACAACAACAACAACAACAACAACA|||||…	GT:AD:DP:GQ:PL	0/1:27,82:109:99:2895,0,783	DEL	60	upstream	No	6.25
chr_5	876525	.	AATATCTTACCTGTTCTATTTATAGCCAACTTTTGTAATTCAATGTAAACTACGACATTTGG	A	1646.03	PASS	AC=2;AF=1.00;AN=2;ANN=A|upstream_gene_variant|MODIFIER|Phatr3_J44977|Phatr3_J44977|transcript|Phatr3_J44977.t1|protein_coding||c.-362_-302delCCAAATGTCGTAGTTTACATTGAATTACAAAAGTTGGCTATAAATAGAACAGGTAAGATAT|||||302|,A|upstream_gene_variant|MODIFIER|Phatr3_J44978|Phatr3_J44978|transcript|Phatr3_J44978.t1|protein_coding||c.-534_-474delATATCTTACCTGTTCTATTTATAGCCAACTTTTGTAATTCAATGTAAACTACGACATTTGG|||||50…	GT:AD:DP:GQ:PL	1/1:0,37:37:99:1660,111,0	DEL	61	upstream-downstream	No	0
chr_13	389568	.	CGAAGTATGTCACGAAGACTTCCAAAACAAAAGTGACTTCCTCCAATCATGATTGTGAAGAAA	C	4341.03	PASS	AC=2;AF=1.00;AN=2;ANN=C|upstream_gene_variant|MODIFIER|Phatr3_J37549|Phatr3_J37549|transcript|Phatr3_J37549.t1|protein_coding||c.-743_-682delTTTCTTCACAATCATGATTGGAGGAAGTCACTTTTGTTTTGGAAGTCTTCGTGACATACTTC|||||682|,C|downstream_gene_variant|MODIFIER|Phatr3_J47359|Phatr3_J47359|transcript|Phatr3_J47359.t1|protein_coding||c.*1527_*1588delGAAGTATGTCACGAAGACTTCCAAAACAAAAGTGACTTCCTCCAATCATGATTGTGAAGAAA|…	GT:AD:DP:GQ:PL	1/1:0,97:97:99:4355,293,0	DEL	62	upstream-downstream	No	0
chr_17	54103	.	AGGTTCCGTGGATAACAGCTACCTTATGTAGCGTCTGATTCATTAGTTTAAATATCATCATTG	A	276.6	PASS	AC=1;AF=0.500;AN=2;ANN=A|upstream_gene_variant|MODIFIER|LHCR5|Phatr3_J14986|transcript|Phatr3_J14986.t1|protein_coding||c.-1552_-1491delGGTTCCGTGGATAACAGCTACCTTATGTAGCGTCTGATTCATTAGTTTAAATATCATCATTG|||||1552|,A|downstream_gene_variant|MODIFIER|LHCX4|Phatr3_J38720|transcript|Phatr3_J38720.t1|protein_coding||c.*371_*432delGGTTCCGTGGATAACAGCTACCTTATGTAGCGTCTGATTCATTAGTTTAAATATCATCATTG|||||371|,A|dow…	GT:AD:DP:GQ:PL	0/1:87,13:100:99:284,0,3614	DEL	62	upstream-downstream	No	1.4
chr_22	429735	.	GCGACGACGCTTCGACGGATCAGGACCCCGCCATACACATTATGATCCCCGGAGCCCCCGTTC	G	398.6	PASS	AC=1;AF=0.500;AN=2;ANN=G|upstream_gene_variant|MODIFIER|Phatr3_J49500|Phatr3_J49500|transcript|Phatr3_J49500.t1|protein_coding||c.-1713_-1652delGAACGGGGGCTCCGGGGATCATAATGTGTATGGCGGGGTCCTGATCCGTCGAAGCGTCGTCG|||||1652|,G|downstream_gene_variant|MODIFIER|Phatr3_EG02572|Phatr3_EG02572|transcript|Phatr3_EG02572.t1|protein_coding||c.*776_*837delGAACGGGGGCTCCGGGGATCATAATGTGTATGGCGGGGTCCTGATCCGTCGAAGCGTC…	GT:AD:DP:GQ:PL	0/1:101,17:118:99:406,0,4178	DEL	62	upstream-downstream	No	0
chr_25	392036	.	CTTGAAGTGAACGACCCACTCCTCGTCTTCTTATGACTTTGTCGCCGAGCATCGGATCACCAT	C	3822.03	PASS	AC=2;AF=1.00;AN=2;ANN=C|upstream_gene_variant|MODIFIER|Phatr3_J49948|Phatr3_J49948|transcript|Phatr3_J49948.t1|protein_coding||c.-919_-858delATGGTGATCCGATGCTCGGCGACAAAGTCATAAGAAGACGAGGAGTGGGTCGTTCACTTCAA|||||858|,C|downstream_gene_variant|MODIFIER|Phatr3_J40785|Phatr3_J40785|transcript|Phatr3_J40785.t1|protein_coding||c.*86_*147delATGGTGATCCGATGCTCGGCGACAAAGTCATAAGAAGACGAGGAGTGGGTCGTTCACTTCAA||||…	GT:AD:DP:GQ:PL	1/1:0,86:86:99:3836,259,0	DEL	62	upstream-downstream	No	0
chr_6	230543	.	CTGTGGTGTGTATGGGATGGGGTGTGGTGTGTATGGGATGGGGTGTGGTGTGTATGGGATGGGG	C	9291.03	PASS	AC=2;AF=1.00;AN=2;ANN=C|upstream_gene_variant|MODIFIER|Phatr3_J19604|Phatr3_J19604|transcript|Phatr3_J19604.t1|protein_coding||c.-157_-95delCCCCATCCCATACACACCACACCCCATCCCATACACACCACACCCCATCCCATACACACCACA|||||95|,C|upstream_gene_variant|MODIFIER|Phatr3_J45115|Phatr3_J45115|transcript|Phatr3_J45115.t1|protein_coding||c.-612_-550delTGTGGTGTGTATGGGATGGGGTGTGGTGTGTATGGGATGGGGTGTGGTGTGTATGGGATGGGG|||||…	GT:AD:DP:GQ:PL	1/1:0,212:212:99:9305,639,0	DEL	63	upstream-downstream	No	3.8
chr_10	72583	.	GTCATAGAGTCAGCTCGTTTTGCTTTCGCCTATGTTTCTAGCAAAAAGAACGCACAAAAACAAT	G	1345.6	PASS	AC=1;AF=0.500;AN=2;ANN=G|3_prime_UTR_variant|MODIFIER|Phatr3_J50961|Phatr3_J50961|transcript|Phatr3_J50961.t1|protein_coding|2/2|c.*65_*127delCATAGAGTCAGCTCGTTTTGCTTTCGCCTATGTTTCTAGCAAAAAGAACGCACAAAAACAATT|||||65|INFO_REALIGN_3_PRIME,G|upstream_gene_variant|MODIFIER|Phatr3_EG00752|Phatr3_EG00752|transcript|Phatr3_EG00752.t1|protein_coding||c.-1135_-1073delTCATAGAGTCAGCTCGTTTTGCTTTCGCCTATGTTTCTAGC…	GT:AD:DP:GQ:PL	0/1:119,41:160:99:1353,0,4847	DEL	63	genic	No	0
bd_19x34	13241	.	CTAAATGCTCGGGTTTTGAGCGTCATTCATATGTTGATGATAAGTAGTATGCTTATATGAAGCAG	C	507.6	PASS	AC=1;AF=0.500;AN=2;ANN=C|upstream_gene_variant|MODIFIER|Phatr3_EG01235|Phatr3_EG01235|transcript|Phatr3_EG01235.t1|protein_coding||c.-388_-325delTAAATGCTCGGGTTTTGAGCGTCATTCATATGTTGATGATAAGTAGTATGCTTATATGAAGCAG|||||388|,C|downstream_gene_variant|MODIFIER|Phatr3_Jdraft1233|Phatr3_Jdraft1233|transcript|Phatr3_Jdraft1233.t1|protein_coding||c.*955_*1018delTAAATGCTCGGGTTTTGAGCGTCATTCATATGTTGATGATAAGTAG…	GT:AD:DP:GQ:PL	0/1:102,20:122:99:515,0,4182	DEL	64	upstream-downstream	Yes	38.73
bd_35x35	24974	.	CCAACAAAAGGCTTGCGGCACTGATATTGATAGGCTTTCCTTTCGTCACAGCATTCCTTAAAGAA	C	2485.6	PASS	AC=1;AF=0.500;AN=2;ANN=C|upstream_gene_variant|MODIFIER|Phatr3_Jdraft1498|Phatr3_Jdraft1498|transcript|Phatr3_Jdraft1498.t1|protein_coding||c.-961_-898delTTCTTTAAGGAATGCTGTGACGAAAGGAAAGCCTATCAATATCAGTGCCGCAAGCCTTTTGTTG|||||898|,C|upstream_gene_variant|MODIFIER|Phatr3_Jdraft1499|Phatr3_Jdraft1499|transcript|Phatr3_Jdraft1499.t1|protein_coding||c.-101_-38delCAACAAAAGGCTTGCGGCACTGATATTGATAGGCTTTCCTT…	GT:AD:DP:GQ:PL	0/1:107,68:175:99:2493,0,4249	DEL	64	upstream	No	0
chr_6	425332	.	GATTTAGGTGTGATGCCAATCCGTGAAGAAAGGGTTCACTGTGAGCTCCAAAGTACAAGGGAAACC	G	2351.03	PASS	AC=2;AF=1.00;AN=2;ANN=G|upstream_gene_variant|MODIFIER|Phatr3_J34807|Phatr3_J34807|transcript|Phatr3_J34807.t1|protein_coding||c.-864_-800delGGTTTCCCTTGTACTTTGGAGCTCACAGTGAACCCTTTCTTCACGGATTGGCATCACACCTAAAT|||||800|,G|upstream_gene_variant|MODIFIER|Phatr3_J45181|Phatr3_J45181|transcript|Phatr3_J45181.t1|protein_coding||c.-1126_-1062delATTTAGGTGTGATGCCAATCCGTGAAGAAAGGGTTCACTGTGAGCTCCAAAGTACAAGGGAA…	GT:AD:DP:GQ:PL	1/1:0,53:53:99:2365,160,0	DEL	65	upstream-downstream	No	0
chr_10	866106	.	GAGGGTTCAAATCCCTCTCGCGTCACTCTCTTTTTGCACAATACACAGTTTTTATCTCCTCTTTCT	G	2429.03	PASS	AC=2;AF=1.00;AN=2;ANN=G|transcript_ablation|HIGH|PTsRNA00035a|PTsRNA00035a|transcript|PTtsRNA00035a|snRNA|1/1|n.-5_*40delAGGGTTCAAATCCCTCTCGCGTCACTCTCTTTTTGCACAATACACAGTTTTTATCTCCTCTTTCT|p.0?|||||,G|conservative_inframe_deletion&splice_region_variant|MODERATE|tRNA-Leu|EPrPhatr3G00000013103|transcript|EMLSAT00000013103|protein_coding|1/1|c.57_*41delAGGGTTCAAATCCCTCTCGCGTCACTCTCTTTTTGCACAATACACAGTT…	GT:AD:DP:GQ:PL	1/1:2,64:66:99:2443,192,0	DEL	65	upstream-downstream	No	0
chr_3	1019595	.	GTCTTTTTTTGTGAGTAGTCGCCAAACTCATACGGTAGGCATCTTCCACCGCAGCGACCATCCTTTCA	G	3628.03	PASS	AC=2;AF=1.00;AN=2;ANN=G|upstream_gene_variant|MODIFIER|Phatr3_J10479|Phatr3_J10479|transcript|Phatr3_J10479.t1|protein_coding||c.-1196_-1130delTCTTTTTTTGTGAGTAGTCGCCAAACTCATACGGTAGGCATCTTCCACCGCAGCGACCATCCTTTCA|||||1196|,G|downstream_gene_variant|MODIFIER|Phatr3_J33473|Phatr3_J33473|transcript|Phatr3_J33473.t1|protein_coding||c.*154_*220delTCTTTTTTTGTGAGTAGTCGCCAAACTCATACGGTAGGCATCTTCCACCGCAGCGAC…	GT:AD:DP:GQ:PL	1/1:0,81:81:99:3642,248,0	DEL	67	upstream-downstream	No	0
chr_5	451008	.	ATATAGAATGGGACCGCAAACGTGTTTTTTTGCAAAGGGTTTTGGAGGAAAACCCGGATATAAAGCGT	A	4272.03	PASS	AC=2;AF=1.00;AN=2;ANN=A|upstream_gene_variant|MODIFIER|Phatr3_J34384|Phatr3_J34384|transcript|Phatr3_J34384.t1|protein_coding||c.-853_-787delACGCTTTATATCCGGGTTTTCCTCCAAAACCCTTTGCAAAAAAACACGTTTGCGGTCCCATTCTATA|||||787|,A|upstream_gene_variant|MODIFIER|Phatr3_J34385|Phatr3_J34385|transcript|Phatr3_J34385.t1|protein_coding||c.-107_-41delACGCTTTATATCCGGGTTTTCCTCCAAAACCCTTTGCAAAAAAACACGTTTGCGGTCCCATTC…	GT:AD:DP:GQ:PL	1/1:0,95:95:99:4286,291,0	DEL	67	upstream-downstream	No	0
chr_9	786119	.	TCGAAATCACAGAAAGCGTAACTTCCTTCATCTCCACTGCGGCGTCGGAGTAACGAGTGCATCTCCTA	T	2011.6	PASS	AC=1;AF=0.500;AN=2;ANN=T|upstream_gene_variant|MODIFIER|Phatr3_EG01125|Phatr3_EG01125|transcript|Phatr3_EG01125.t1|protein_coding||c.-1005_-939delTAGGAGATGCACTCGTTACTCCGACGCCGCAGTGGAGATGAAGGAAGTTACGCTTTCTGTGATTTCG|||||939|,T|upstream_gene_variant|MODIFIER|Phatr3_J54547|Phatr3_J54547|transcript|Phatr3_J54547.t1|protein_coding||c.-758_-692delCGAAATCACAGAAAGCGTAACTTCCTTCATCTCCACTGCGGCGTCGGAGTAACGAGT…	GT:AD:DP:GQ:PL	0/1:64,54:118:99:2019,0,2532	DEL	67	upstream	No	0
chr_1	40403	.	CAACCAACAACCAACAACCAACCCATACACAATAACGGTACACACGCACAGAGAGAGAGAGCGAAGAGA	C	4370.6	PASS	AC=1;AF=0.500;AN=2;ANN=C|upstream_gene_variant|MODIFIER|Phatr3_J4937|Phatr3_J4937|transcript|Phatr3_J4937.t1|protein_coding||c.-161_-94delTCTCTTCGCTCTCTCTCTCTGTGCGTGTGTACCGTTATTGTGTATGGGTTGGTTGTTGGTTGTTGGTT|||||94|,C|upstream_gene_variant|MODIFIER|Phatr3_J42434|Phatr3_J42434|transcript|Phatr3_J42434.t1|protein_coding||c.-612_-545delAACCAACAACCAACAACCAACCCATACACAATAACGGTACACACGCACAGAGAGAGAGAGCGAAG…	GT:AD:DP:GQ:PL	0/1:158,116:274:99:4378,0,6281	DEL	68	upstream	No	1.95
chr_1	1198436	.	AATGCTCTGTTCTGGCCCGTCAAAAACAAGTCTGACAGTGAAAAAGGAATGAAGGAAATTGGCGGTATC	A	2762.6	PASS	AC=1;AF=0.500;AN=2;ANN=A|upstream_gene_variant|MODIFIER|Phatr3_EG01816|Phatr3_EG01816|transcript|Phatr3_EG01816.t1|protein_coding||c.-1278_-1211delGATACCGCCAATTTCCTTCATTCCTTTTTCACTGTCAGACTTGTTTTTGACGGGCCAGAACAGAGCAT|||||1211|,A|upstream_gene_variant|MODIFIER|Phatr3_J9020|Phatr3_J9020|transcript|Phatr3_J9020.t1|protein_coding||c.-204_-137delATGCTCTGTTCTGGCCCGTCAAAAACAAGTCTGACAGTGAAAAAGGAATGAAGGAAA…	GT:AD:DP:GQ:PL	0/1:83,72:155:99:2770,0,3266	DEL	68	upstream-downstream	No	0
chr_1	1049382	.	TCCTCTTGGAAAAGAAAGATATGAAGAATCTTCTACAAGAGATTCTACTGGATCTAGCAAGCCCGCAGTC	T	5339.03	PASS	AC=2;AF=1.00;AN=2;ANN=T|conservative_inframe_deletion|MODERATE|Phatr3_J42767|Phatr3_J42767|transcript|Phatr3_J42767.t1|protein_coding|1/1|c.1771_1839delCCTCTTGGAAAAGAAAGATATGAAGAATCTTCTACAAGAGATTCTACTGGATCTAGCAAGCCCGCAGTC|p.Pro591_Val613del|1771/2520|1771/2520|591/839||,T|downstream_gene_variant|MODIFIER|Phatr3_J31834|Phatr3_J31834|transcript|Phatr3_J31834.t1|protein_coding||c.*760_*828delGACTGCG…	GT:AD:DP:GQ:PL	1/1:0,119:119:99:5353,358,0	DEL	69	downstream	No	0
chr_5	1037663	.	CGGGGACCAGTCTTGATTGAGAATAGGGTAGGGTTGTTTGGAGGGTTGTGAACGGGACGGGGCCGTCGCT	C	5270.6	PASS	AC=1;AF=0.500;AN=2;ANN=C|upstream_gene_variant|MODIFIER|Phatr3_J11336|Phatr3_J11336|transcript|Phatr3_J11336.t1|protein_coding||c.-425_-357delAGCGACGGCCCCGTCCCGTTCACAACCCTCCAAACAACCCTACCCTATTCTCAATCAAGACTGGTCCCC|||||357|,C|upstream_gene_variant|MODIFIER|Phatr3_J45024|Phatr3_J45024|transcript|Phatr3_J45024.t1|protein_coding||c.-657_-589delGGGGACCAGTCTTGATTGAGAATAGGGTAGGGTTGTTTGGAGGGTTGTGAACGGGACGG…	GT:AD:DP:GQ:PL	0/1:213,141:354:99:5278,0,8472	DEL	69	upstream	No	6.35
chr_6	717776	.	GTGTACACACTTTCTCAACAATCCGCAGTGGGTTTCTGTGAGCATTGTGACAACATGTACATGATTTTTA	G	341	PASS	AC=2;AF=1.00;AN=2;ANN=G|upstream_gene_variant|MODIFIER|Phatr3_EG02099|Phatr3_EG02099|transcript|Phatr3_EG02099.t1|protein_coding||c.-730_-662delTGTACACACTTTCTCAACAATCCGCAGTGGGTTTCTGTGAGCATTGTGACAACATGTACATGATTTTTA|||||730|,G|downstream_gene_variant|MODIFIER|Phatr3_J45283|Phatr3_J45283|transcript|Phatr3_J45283.t1|protein_coding||c.*1159_*1227delTGTACACACTTTCTCAACAATCCGCAGTGGGTTTCTGTGAGCATTGTGACAAC…	GT:AD:DP:GQ:PL	1/1:0,8:8:24:355,24,0	DEL	69	upstream-downstream	Yes	17.29
chr_11	449534	.	TATTCGCAGTCAACGTTGGGAAGATGAGGCGCTAATTGCAAAATGCAATCCAATGTGAGGAGTGGGAATA	T	1906.03	PASS	AC=2;AF=1.00;AN=2;ANN=T|upstream_gene_variant|MODIFIER|Phatr3_J28215|Phatr3_J28215|transcript|Phatr3_J28215.t1|protein_coding||c.-716_-648delATTCGCAGTCAACGTTGGGAAGATGAGGCGCTAATTGCAAAATGCAATCCAATGTGAGGAGTGGGAATA|||||716|,T|downstream_gene_variant|MODIFIER|GALE1|Phatr3_J46785|transcript|Phatr3_J46785.t1|protein_coding||c.*781_*849delATTCGCAGTCAACGTTGGGAAGATGAGGCGCTAATTGCAAAATGCAATCCAATGTGAGGAGTGGGA…	GT:AD:DP:GQ:PL	1/1:0,43:43:99:1920,135,0	DEL	69	upstream-downstream	No	0
chr_17	460190	.	GTTGTTGTTGTTGTTGTTGTTGTTGTTGTTGTTGTTGTTGTTGTTGTTTGTTGATTGATTGATTGATTGA	G	3169.6	PASS	AC=1;AF=0.500;AN=2;ANN=G|upstream_gene_variant|MODIFIER|Phatr3_J54907|Phatr3_J54907|transcript|Phatr3_J54907.t1|protein_coding||c.-891_-823delTCAATCAATCAATCAATCAACAAACAACAACAACAACAACAACAACAACAACAACAACAACAACAACAA|||||823|,G|upstream_gene_variant|MODIFIER|Phatr3_J48434|Phatr3_J48434|transcript|Phatr3_J48434.t1|protein_coding||c.-176_-108delTTGTTGTTGTTGTTGTTGTTGTTGTTGTTGTTGTTGTTGTTGTTGTTTGTTGATTGATT…	GT:AD:DP:GQ:PL	0/1:139,87:226:99:3177,0,5528	DEL	69	upstream	No	11.34
chr_1	1083566	.	CCGACATCCATCCCAAATTGAGGACGTCGAATAATTCCTAAGAAATCATAACTCCCTGCTCCTAAGGCAGCA	C	661.03	PASS	AC=2;AF=1.00;AN=2;ANN=C|upstream_gene_variant|MODIFIER|Phatr3_J1358|Phatr3_J1358|transcript|Phatr3_J1358.t1|protein_coding||c.-1670_-1600delCGACATCCATCCCAAATTGAGGACGTCGAATAATTCCTAAGAAATCATAACTCCCTGCTCCTAAGGCAGCA|||||1670|,C|intergenic_region|MODIFIER|Phatr3_J42776-Phatr3_J1358|Phatr3_J42776-Phatr3_J1358|intergenic_region|Phatr3_J42776-Phatr3_J1358|||n.1083567_1083637delCGACATCCATCCCAAATTGAGGACGTC…	GT:AD:DP:GQ:PL	1/1:0,15:15:45:675,45,0	DEL	71	upstream	No	0
chr_18	475564	.	ACGCCCGCACCTGGTCCGATTACGGCGTCACAACCGGCGTTCGCCTTTGGATCCACGCCCGCGCCGACATCAT	*,A	4333.01	PASS	AC=1,1;AF=0.500,0.500;AN=2;ANN=A|disruptive_inframe_deletion|MODERATE|Phatr3_J48647|Phatr3_J48647|transcript|Phatr3_J48647.t1|protein_coding|1/1|c.1635_1706delCGCACCTGGTCCGATTACGGCGTCACAACCGGCGTTCGCCTTTGGATCCACGCCCGCGCCGACATCATCGCC|p.Ala546_Pro569del|1635/1911|1635/1911|545/636||INFO_REALIGN_3_PRIME,A|downstream_gene_variant|MODIFIER|Phatr3_J15145|Phatr3_J15145|transcript|Phatr3_J15145.t1|protein…	GT:AD:DP:GQ:PL	1/2:3,128,105:236:99:8891,4343,5994,4740,0,4875	DEL	72	downstream	No	0
bd_8x17	29034	.	GTCAAACCTCCAGTCAGAGCCCCTGTCAAACCTCCAGTCAGAGCCCCTGTCAAACCTCCAATCAGAGCCCCTA	G	1359.03	PASS	AC=2;AF=1.00;AN=2;ANN=G|disruptive_inframe_deletion|MODERATE|Phatr3_Jdraft1559|Phatr3_Jdraft1559|transcript|Phatr3_Jdraft1559.t1|protein_coding|2/2|c.1611_1682delTGTCAAACCTCCAGTCAGAGCCCCTGTCAAACCTCCAATCAGAGCCCCTATCAAACCTCCAGTCAGAGCCCC|p.Val538_Pro561del|1611/1740|1611/1740|537/579||INFO_REALIGN_3_PRIME,G|downstream_gene_variant|MODIFIER|Phatr3_Jdraft1828|Phatr3_Jdraft1828|transcript|Phatr3_Jdraft…	GT:AD:DP:GQ:PL	1/1:0,32:32:97:1373,97,0	DEL	72	downstream	Yes	0
chr_4	1237124	.	ATGTGTGTGTGTGTGTGCGTACTGTTGCCGGGCAATGTCCAGTGTCGCCAACGGTAGCACTCTCAATGTGTGTG	*,A	3563.01	PASS	AC=1,1;AF=0.500,0.500;AN=2;ANN=A|upstream_gene_variant|MODIFIER|Phatr3_J26336|Phatr3_J26336|transcript|Phatr3_J26336.t1|protein_coding||c.-91_-19delCACACACATTGAGAGTGCTACCGTTGGCGACACTGGACATTGCCCGGCAACAGTACGCACACACACACACACA|||||19|,A|upstream_gene_variant|MODIFIER|Phatr3_J10934|Phatr3_J10934|transcript|Phatr3_J10934.t1|protein_coding||c.-886_-814delTGTGTGTGTGTGTGTGCGTACTGTTGCCGGGCAATGTCCAGTGTCGCCAA…	GT:AD:DP:GQ:PL	1/2:0,138,94:232:99:9236,3573,3725,5671,0,5375	DEL	73	upstream-downstream	No	3.4
chr_4	1237141	.	CGTACTGTTGCCGGGCAATGTCCAGTGTCGCCAACGGTAGCACTCTCAATGTGTGTGTGTGTGTGTGTGTGTGT	C,*	4476.01	PASS	AC=1,1;AF=0.500,0.500;AN=2;ANN=C|upstream_gene_variant|MODIFIER|Phatr3_J26336|Phatr3_J26336|transcript|Phatr3_J26336.t1|protein_coding||c.-108_-36delACACACACACACACACACACACACATTGAGAGTGCTACCGTTGGCGACACTGGACATTGCCCGGCAACAGTAC|||||36|,C|upstream_gene_variant|MODIFIER|Phatr3_J10934|Phatr3_J10934|transcript|Phatr3_J10934.t1|protein_coding||c.-869_-797delGTACTGTTGCCGGGCAATGTCCAGTGTCGCCAACGGTAGCACTCTCAAT…	GT:AD:DP:GQ:PL	1/2:1,124,95:220:99:8594,3881,3908,4586,0,4473	DEL	73	upstream-downstream	No	3.4
chr_12	552913	.	CCTTCGTCAATTGCAGTGAGTCTCTCCTTGCTGGTAATAATCAGTTCGCTTGTTACGCAGCAGAGAGCTTCATA	C	4052.03	PASS	AC=2;AF=1.00;AN=2;ANN=C|frameshift_variant&splice_donor_variant&splice_region_variant&intron_variant|HIGH|Phatr3_J47134|Phatr3_J47134|transcript|Phatr3_J47134.t1|protein_coding|2/4|c.340_354-16delCTTCGTCAATTGCAGTGAGTCTCTCCTTGCTGGTAATAATCAGTTCGCTTGTTACGCAGCAGAGAGCTTCATA|p.Leu114fs|340/2160|340/2118|114/705||,C|upstream_gene_variant|MODIFIER|MSH5|Phatr3_J52173|transcript|Phatr3_J52173.t1|protein_co…	GT:AD:DP:GQ:PL	1/1:2,106:108:99:4066,313,0	DEL	73	genic	No	0
chr_6	698681	.	CCTTCCTACACGATTGCGACTTCGCATTTGCTCCCTCGGTAAGGGGAGGGGGGGGGGGGGGGGGGGGGGCACCAT	C	3477.03	PASS	AC=2;AF=1.00;AN=2;ANN=C|upstream_gene_variant|MODIFIER|GAPN|Phatr3_J54378|transcript|Phatr3_J54378.t1|protein_coding||c.-2021_-1948delCTTCCTACACGATTGCGACTTCGCATTTGCTCCCTCGGTAAGGGGAGGGGGGGGGGGGGGGGGGGGGGCACCAT|||||2021|,C|downstream_gene_variant|MODIFIER|Phatr3_J45279|Phatr3_J45279|transcript|Phatr3_J45279.t1|protein_coding||c.*1618_*1691delCTTCCTACACGATTGCGACTTCGCATTTGCTCCCTCGGTAAGGGGAGGGGGGGGGGG…	GT:AD:DP:GQ:PL	1/1:0,78:78:99:3491,236,0	DEL	74	upstream-downstream	No	1.35
chr_15	295738	.	CCGTTTCGCGCTAAATCTAAAGAAAGTACATAAAAATTTTCAGATTCGGCCGAATAGCGATTTTTTCATGTCGCAG	C	2643.03	PASS	AC=2;AF=1.00;AN=2;ANN=C|upstream_gene_variant|MODIFIER|Phatr3_J47869|Phatr3_J47869|transcript|Phatr3_J47869.t1|protein_coding||c.-422_-348delCGTTTCGCGCTAAATCTAAAGAAAGTACATAAAAATTTTCAGATTCGGCCGAATAGCGATTTTTTCATGTCGCAG|||||364|,C|downstream_gene_variant|MODIFIER|Phatr3_J38192|Phatr3_J38192|transcript|Phatr3_J38192.t1|protein_coding||c.*1551_*1625delCGTTTCGCGCTAAATCTAAAGAAAGTACATAAAAATTTTCAGATTCGGCC…	GT:AD:DP:GQ:PL	1/1:0,59:59:99:2657,178,0	DEL	75	upstream-downstream	Yes	0
chr_2	494807	.	CAGTTAAAATCATCTGAGGGCAGGCACGACTCCGTCGAAGGAACAGAAGCAATACTTTTGAGGGATCAAGAAAATCA	C	1682.6	PASS	AC=1;AF=0.500;AN=2;ANN=C|upstream_gene_variant|MODIFIER|Phatr3_J43451|Phatr3_J43451|transcript|Phatr3_J43451.t1|protein_coding||c.-415_-340delTGATTTTCTTGATCCCTCAAAAGTATTGCTTCTGTTCCTTCGACGGAGTCGTGCCTGCCCTCAGATGATTTTAACT|||||340|,C|upstream_gene_variant|MODIFIER|Phatr3_EG01498|Phatr3_EG01498|transcript|Phatr3_EG01498.t1|protein_coding||c.-123_-48delAGTTAAAATCATCTGAGGGCAGGCACGACTCCGTCGAAGGAACAGAAGCA…	GT:AD:DP:GQ:PL	0/1:94,47:141:99:1690,0,3796	DEL	76	upstream-downstream	No	0
chr_9	866052	.	GGTCTATGGGGTTTTCGTCTATGGGGTTTCCGGTCTATAGGGTTTCCGTCTATGGGGTTTCCGTCTATGGGGTTTCC	G	5994.03	PASS	AC=2;AF=1.00;AN=2;ANN=G|frameshift_variant|HIGH|Phatr3_J46301|Phatr3_J46301|transcript|Phatr3_J46301.t1|protein_coding|1/4|c.43_118delTCGTCTATGGGGTTTCCGGTCTATAGGGTTTCCGTCTATGGGGTTTCCGTCTATGGGGTTTCCGTCTATGGGGTTT|p.Ser15fs|43/1669|43/1587|15/528||INFO_REALIGN_3_PRIME,G|downstream_gene_variant|MODIFIER|Phatr3_J46300|Phatr3_J46300|transcript|Phatr3_J46300.t1|protein_coding||c.*218_*293delGTCTATGGGGTT…	GT:AD:DP:GQ:PL	1/1:2,139:141:99:6008,414,0	DEL	76	genic	No	3.2
chr_14	158237	.	ACGACGGATGCGTAACACCGGACGATCTCATTCATTCCCCACGACCAAGCCGATACAACTACACGACACGACACAGG	A	7322.03	PASS	AC=2;AF=1.00;AN=2;ANN=A|upstream_gene_variant|MODIFIER|Phatr3_EG01985|Phatr3_EG01985|transcript|Phatr3_EG01985.t1|protein_coding||c.-2061_-1986delCCTGTGTCGTGTCGTGTAGTTGTATCGGCTTGGTCGTGGGGAATGAATGAGATCGTCCGGTGTTACGCATCCGTCG|||||1986|,A|upstream_gene_variant|MODIFIER|Phatr3_EG01988|Phatr3_EG01988|transcript|Phatr3_EG01988.t1|protein_coding||c.-519_-444delCCTGTGTCGTGTCGTGTAGTTGTATCGGCTTGGTCGTGGGGAAT…	GT:AD:DP:GQ:PL	1/1:0,163:163:99:7336,491,0	DEL	76	upstream-downstream	No	0
chr_14	326726	.	CTGCCTTGGCCTATACTTCAGATAGCTAGTATCGCCCCCCGTGAGTGAATAAGGTACATTGATTCCTATTCTCTATG	C	1017.6	PASS	AC=1;AF=0.500;AN=2;ANN=C|upstream_gene_variant|MODIFIER|Phatr3_J47627|Phatr3_J47627|transcript|Phatr3_J47627.t1|protein_coding||c.-638_-563delCATAGAGAATAGGAATCAATGTACCTTATTCACTCACGGGGGGCGATACTAGCTATCTGAAGTATAGGCCAAGGCA|||||563|,C|downstream_gene_variant|MODIFIER|Phatr3_EG00666|Phatr3_EG00666|transcript|Phatr3_EG00666.t1|protein_coding||c.*462_*537delCATAGAGAATAGGAATCAATGTACCTTATTCACTCACGGGGGGCGAT…	GT:AD:DP:GQ:PL	0/1:65,29:94:99:1025,0,2603	DEL	76	upstream-downstream	No	0
chr_14	536510	.	AAAGTGCCTTAAAGCATGGCTACTAAAACACGATGGCTGCCCAATATGCCGACAAGACTACCTGAGTTCCGCTGTCT	A	1547.6	PASS	AC=1;AF=0.500;AN=2;ANN=A|frameshift_variant&stop_lost&splice_region_variant|HIGH|Phatr3_EG02507|Phatr3_EG02507|transcript|Phatr3_EG02507.t1|protein_coding|1/1|c.527_602delAGTGCCTTAAAGCATGGCTACTAAAACACGATGGCTGCCCAATATGCCGACAAGACTACCTGAGTTCCGCTGTCTA|p.Lys176fs|527/603|527/603|176/200||INFO_REALIGN_3_PRIME,A|upstream_gene_variant|MODIFIER|Phatr3_J14374|Phatr3_J14374|transcript|Phatr3_J14374.t1|prote…	GT:AD:DP:GQ:PL	0/1:56,41:97:99:1555,0,2220	DEL	76	genic	No	0
chr_2	157497	.	ATTGTGACTATTTCACAACCTTTCCTCCCTAAATTCACAGGCAGTGCAGCTCCACCGACTTTCTCTATTATAAGCATAC	A	3384.6	PASS	AC=1;AF=0.500;AN=2;ANN=A|upstream_gene_variant|MODIFIER|Phatr3_J54080|Phatr3_J54080|transcript|Phatr3_J54080.t1|protein_coding||c.-1939_-1862delGTATGCTTATAATAGAGAAAGTCGGTGGAGCTGCACTGCCTGTGAATTTAGGGAGGAAAGGTTGTGAAATAGTCACAA|||||1862|,A|upstream_gene_variant|MODIFIER|Phatr3_J43339|Phatr3_J43339|transcript|Phatr3_J43339.t1|protein_coding||c.-434_-357delGTATGCTTATAATAGAGAAAGTCGGTGGAGCTGCACTGCCTGTGAAT…	GT:AD:DP:GQ:PL	0/1:189,95:284:99:3392,0,7611	DEL	78	upstream-downstream	No	0
chr_3	303295	.	TGCCGGACACCTTTGCCCTAACACATCCGCTCCCTATCACTCTTGAGATGTCCATGATTTGCTCCCTGATTATGCATGA	T	1527.6	PASS	AC=1;AF=0.500;AN=2;ANN=T|frameshift_variant&stop_lost&splice_region_variant|HIGH|Phatr3_J43881|Phatr3_J43881|transcript|Phatr3_J43881.t1|protein_coding|1/1|c.1211_*16delTCATGCATAATCAGGGAGCAAATCATGGACATCTCAAGAGTGATAGGGAGCGGATGTGTTAGGGCAAAGGTGTCCGGC|p.Ile404fs||1211/1272|404/423||,T|upstream_gene_variant|MODIFIER|Phatr3_J43880|Phatr3_J43880|transcript|Phatr3_J43880.t1|protein_coding||c.-302_-225del…	GT:AD:DP:GQ:PL	0/1:62,41:103:99:1535,0,2480	DEL	78	genic	No	0
chr_10	85177	.	CGGAACGTGTCCGTCACAGGTAGTCTCTTAAATGAAAAGATCCGTTCGCACTGAACACCTTCCACTGTATCTATCAATA	C	1256.6	PASS	AC=1;AF=0.500;AN=2;ANN=C|upstream_gene_variant|MODIFIER|Phatr3_J36289|Phatr3_J36289|transcript|Phatr3_J36289.t1|protein_coding||c.-440_-363delTATTGATAGATACAGTGGAAGGTGTTCAGTGCGAACGGATCTTTTCATTTAAGAGACTACCTGTGACGGACACGTTCC|||||363|,C|upstream_gene_variant|MODIFIER|Phatr3_J46351|Phatr3_J46351|transcript|Phatr3_J46351.t1|protein_coding||c.-768_-691delGGAACGTGTCCGTCACAGGTAGTCTCTTAAATGAAAAGATCCGTTCGCAC…	GT:AD:DP:GQ:PL	0/1:77,36:113:99:1264,0,3124	DEL	78	upstream	No	0
chr_12	89782	.	CAGTACCTTCTGCGCCACCATACTTTGGGGCAATCTCTAGACTGGACTTTGTACTCCCAGACTGCGAGATTGAAGGGAG	C	1488.6	PASS	AC=1;AF=0.500;AN=2;ANN=C|downstream_gene_variant|MODIFIER|Phatr3_EG01183|Phatr3_EG01183|transcript|Phatr3_EG01183.t1|protein_coding||c.*1538_*1615delAGTACCTTCTGCGCCACCATACTTTGGGGCAATCTCTAGACTGGACTTTGTACTCCCAGACTGCGAGATTGAAGGGAG|||||1538|,C|downstream_gene_variant|MODIFIER|Phatr3_EG01158|Phatr3_EG01158|transcript|Phatr3_EG01158.t1|protein_coding||c.*14_*91delAGTACCTTCTGCGCCACCATACTTTGGGGCAATCTCTAG…	GT:AD:DP:GQ:PL	0/1:89,42:131:99:1496,0,3611	DEL	78	downstream	Yes	23.14
chr_1	1880777	.	GTGCTCGTTGCATTCAACTACTCAACTATCTCAATAATTGCTACTTTGGAGTTTGTATCTTCCGGTATGTTGTTTGAAGGA	G	609.6	PASS	AC=1;AF=0.500;AN=2;ANN=G|upstream_gene_variant|MODIFIER|Phatr3_J32173|Phatr3_J32173|transcript|Phatr3_J32173.t1|protein_coding||c.-476_-397delTCCTTCAAACAACATACCGGAAGATACAAACTCCAAAGTAGCAATTATTGAGATAGTTGAGTAGTTGAATGCAACGAGCA|||||397|,G|upstream_gene_variant|MODIFIER|Phatr3_EG01788|Phatr3_EG01788|transcript|Phatr3_EG01788.t1|protein_coding||c.-211_-132delTGCTCGTTGCATTCAACTACTCAACTATCTCAATAATTGCTACTT…	GT:AD:DP:GQ:PL	0/1:29,17:46:99:617,0,1167	DEL	80	upstream-downstream	No	4.8
chr_2	347229	.	AGCCTCAATCACTTCTCCTTCACAGTCAGTCAGCTCACAGGTATGGAGCAAACTGATAAAATACTTGCAGGATGGGGACAG	A	1708.6	PASS	AC=1;AF=0.500;AN=2;ANN=A|upstream_gene_variant|MODIFIER|Phatr3_J43398|Phatr3_J43398|transcript|Phatr3_J43398.t1|protein_coding||c.-328_-249delCTGTCCCCATCCTGCAAGTATTTTATCAGTTTGCTCCATACCTGTGAGCTGACTGACTGTGAAGGAGAAGTGATTGAGGC|||||249|,A|downstream_gene_variant|MODIFIER|Phatr3_EG01463|Phatr3_EG01463|transcript|Phatr3_EG01463.t1|protein_coding||c.*1767_*1846delGCCTCAATCACTTCTCCTTCACAGTCAGTCAGCTCACAGGT…	GT:AD:DP:GQ:PL	0/1:58,45:103:99:1716,0,2299	DEL	80	upstream-downstream	No	0
chr_5	547000	.	TACGACCAAGGAAATCACCTATTTGTATCAGCTTACAATCACAGTCAGTCTCCGTCTACTAGCCATAGCTAGAGTCCATTTC	T	1270.6	PASS	AC=1;AF=0.500;AN=2;ANN=T|upstream_gene_variant|MODIFIER|Phatr3_J44886|Phatr3_J44886|transcript|Phatr3_J44886.t1|protein_coding||c.-717_-637delGAAATGGACTCTAGCTATGGCTAGTAGACGGAGACTGACTGTGATTGTAAGCTGATACAAATAGGTGATTTCCTTGGTCGT|||||637|,T|upstream_gene_variant|MODIFIER|Phatr3_J44887|Phatr3_J44887|transcript|Phatr3_J44887.t1|protein_coding||c.-451_-371delACGACCAAGGAAATCACCTATTTGTATCAGCTTACAATCACAGTCAG…	GT:AD:DP:GQ:PL	0/1:64,35:99:99:1278,0,2581	DEL	81	upstream	No	0
chr_26	196874	.	GTCGGTCCAGAACAATAATAGTGTTGGTACTTCTTGGCCACCATGGTTGGGTTTTTGGATGCTGACATGACCTAACTGTAAA	G	3447.03	PASS	AC=2;AF=1.00;AN=2;ANN=G|upstream_gene_variant|MODIFIER|Phatr3_J50029|Phatr3_J50029|transcript|Phatr3_J50029.t1|protein_coding||c.-310_-230delTTTACAGTTAGGTCATGTCAGCATCCAAAAACCCAACCATGGTGGCCAAGAAGTACCAACACTATTATTGTTCTGGACCGA|||||230|,G|upstream_gene_variant|MODIFIER|Phatr3_J3262|Phatr3_J3262|transcript|Phatr3_J3262.t1|protein_coding||c.-2059_-1979delTCGGTCCAGAACAATAATAGTGTTGGTACTTCTTGGCCACCATGGTTGG…	GT:AD:DP:GQ:PL	1/1:0,79:79:99:3461,239,0	DEL	81	upstream-downstream	No	0
chr_20	653651	.	GCTTTGTTGGAAGAGTCTCTTGCGTTCTGACCTCTTTACTATTATTCCATGCTACATCATATTCACTCGCGTGCACTCTCATTA	G	1590.6	PASS	AC=1;AF=0.500;AN=2;ANN=G|upstream_gene_variant|MODIFIER|Phatr3_J49121|Phatr3_J49121|transcript|Phatr3_J49121.t1|protein_coding||c.-1391_-1309delCTTTGTTGGAAGAGTCTCTTGCGTTCTGACCTCTTTACTATTATTCCATGCTACATCATATTCACTCGCGTGCACTCTCATTA|||||1391|,G|downstream_gene_variant|MODIFIER|Phatr3_J49119|Phatr3_J49119|transcript|Phatr3_J49119.t1|protein_coding||c.*80_*162delCTTTGTTGGAAGAGTCTCTTGCGTTCTGACCTCTTTACTAT…	GT:AD:DP:GQ:PL	0/1:97,45:142:99:1598,0,3912	DEL	83	upstream-downstream	No	0
bd_34x35	21908	.	TGACCATTGACACATGTCCTTGGTGCACGAGATACTGTGTTTGTCTCGTTTGTCCTTGGTACACGAGATACTGTTGTGTGAATG	T	1930.6	PASS	AC=1;AF=0.500;AN=2;ANN=T|downstream_gene_variant|MODIFIER|Phatr3_Jdraft1491|Phatr3_Jdraft1491|transcript|Phatr3_Jdraft1491.t1|protein_coding||c.*141_*223delGACCATTGACACATGTCCTTGGTGCACGAGATACTGTGTTTGTCTCGTTTGTCCTTGGTACACGAGATACTGTTGTGTGAATG|||||141|,T|intergenic_region|MODIFIER|Phatr3_Jdraft1491-Phatr3_EG01257|Phatr3_Jdraft1491-Phatr3_EG01257|intergenic_region|Phatr3_Jdraft1491-Phatr3_EG01257|||n.…	GT:AD:DP:GQ:PL	0/1:6,54:60:40:1938,0,40	DEL	83	downstream	Yes	0
chr_8	49939	.	GGCGACGAATTTTCCATAGCTGGCGACGAATTTTCCATAGCTGGCGACGAATTTTCCATAGCTGGCGACGAATTTTCCATAGCTA	G	2129.6	PASS	AC=1;AF=0.500;AN=2;ANN=G|disruptive_inframe_deletion|MODERATE|Phatr3_J35498|Phatr3_J35498|transcript|Phatr3_J35498.t1|protein_coding|1/1|c.215_298delTAGCTATGGAAAATTCGTCGCCAGCTATGGAAAATTCGTCGCCAGCTATGGAAAATTCGTCGCCAGCTATGGAAAATTCGTCGC|p.Leu72_Ser99del|298/951|215/951|72/316||,G|upstream_gene_variant|MODIFIER|Phatr3_EG02029|Phatr3_EG02029|transcript|Phatr3_EG02029.t1|protein_coding||c.-1784_-1701de…	GT:AD:DP:GQ:PL	0/1:77,57:134:99:2137,0,3020	DEL	84	upstream-downstream	No	4.15
chr_13	155480	.	GCGCAACTATCGGTACCGACCGACCCGAAAAAGTTTTCTATTGAAATCCTTCACAGTCAGTTAAAACGCTGCGCTGGGAAAGCAA	G	3676.03	PASS	AC=2;AF=1.00;AN=2;ANN=G|upstream_gene_variant|MODIFIER|Phatr3_J37440|Phatr3_J37440|transcript|Phatr3_J37440.t1|protein_coding||c.-701_-618delTTGCTTTCCCAGCGCAGCGTTTTAACTGACTGTGAAGGATTTCAATAGAAAACTTTTTCGGGTCGGTCGGTACCGATAGTTGCG|||||618|,G|upstream_gene_variant|MODIFIER|Phatr3_J37441|Phatr3_J37441|transcript|Phatr3_J37441.t1|protein_coding||c.-121_-38delCGCAACTATCGGTACCGACCGACCCGAAAAAGTTTTCTATTGAAAT…	GT:AD:DP:GQ:PL	1/1:0,82:82:99:3690,247,0	DEL	84	upstream-downstream	No	0
chr_17	97679	.	ATAGCATACGCATGATTCAACTAGAGAGCCGCTCCCACCGGGAATCTGAATAGGTATTCTCTGTCAGCGTATGGATTTCCTCGTC	A	4661.03	PASS	AC=2;AF=1.00;AN=2;ANN=A|upstream_gene_variant|MODIFIER|Phatr3_J48315|Phatr3_J48315|transcript|Phatr3_J48315.t1|protein_coding||c.-1117_-1034delTAGCATACGCATGATTCAACTAGAGAGCCGCTCCCACCGGGAATCTGAATAGGTATTCTCTGTCAGCGTATGGATTTCCTCGTC|||||1063|,A|downstream_gene_variant|MODIFIER|Phatr3_J48314|Phatr3_J48314|transcript|Phatr3_J48314.t1|protein_coding||c.*1004_*1087delTAGCATACGCATGATTCAACTAGAGAGCCGCTCCCACC…	GT:AD:DP:GQ:PL	1/1:0,104:104:99:4675,314,0	DEL	84	upstream-downstream	No	0
chr_17	149748	.	GTTGGTCTATCATTTCTTTGCCTTGAACTTGCGCGAAGTTGTCGTGGCCGTCGATTGACGAAGCAAATCGAGTCCTTGGCCATCTC	G	3324.03	PASS	AC=2;AF=1.00;AN=2;ANN=G|stop_lost&conservative_inframe_deletion&splice_region_variant|HIGH|Phatr3_J48335|Phatr3_J48335|transcript|Phatr3_J48335.t1|protein_coding|1/1|c.403_*28delTTGGTCTATCATTTCTTTGCCTTGAACTTGCGCGAAGTTGTCGTGGCCGTCGATTGACGAAGCAAATCGAGTCCTTGGCCATCTC|p.Leu135_Ter153del|403/459|403/459|135/152||,G|upstream_gene_variant|MODIFIER|Phatr3_J48336|Phatr3_J48336|transcript|Phatr3_J48336.t1|p…	GT:AD:DP:GQ:PL	1/1:0,74:74:99:3338,229,0	DEL	85	upstream-downstream	No	0
chr_15	15812	.	CGTCGGTCTCTTTATCATTTTAGGCACAAAGGGCATTTCATCCAATGCGCATTAGGGCAAGTCCGAGGTCGTAAAGGCAGCCGAAGAT	C	699.6	PASS	AC=1;AF=0.500;AN=2;ANN=C|3_prime_UTR_variant|MODIFIER|Phatr3_J47781|Phatr3_J47781|transcript|Phatr3_J47781.t1|protein_coding|2/2|c.*236_*322delCGGTCTCTTTATCATTTTAGGCACAAAGGGCATTTCATCCAATGCGCATTAGGGCAAGTCCGAGGTCGTAAAGGCAGCCGAAGATGT|||||236|INFO_REALIGN_3_PRIME,C|upstream_gene_variant|MODIFIER|Phatr3_J14403|Phatr3_J14403|transcript|Phatr3_J14403.t1|protein_coding||c.-528_-442delGTCGGTCTCTTTATCATTTT…	GT:AD:DP:GQ:PL	0/1:83,23:106:99:707,0,3389	DEL	87	genic	No	0
chr_7	31118	.	TTTCCACAAAATAAATGTATCGTCAAAAACAACTTTAGATCGACCATGTACCTTCAGATATCCAAATATGTGGAACACTTGATCCAAATG	T	1558.03	PASS	AC=2;AF=1.00;AN=2;ANN=T|frameshift_variant|HIGH|Phatr3_EG02651|Phatr3_EG02651|transcript|Phatr3_EG02651.t1|protein_coding|1/1|c.472_560delCATTTGGATCAAGTGTTCCACATATTTGGATATCTGAAGGTACATGGTCGATCTAAAGTTGTTTTTGACGATACATTTATTTTGTGGAA|p.His158fs|560/1029|472/1029|158/342||,T|upstream_gene_variant|MODIFIER|Phatr3_J6847|Phatr3_J6847|transcript|Phatr3_J6847.t1|protein_coding||c.-1417_-1329delCATTTGGATCAAGT…	GT:AD:DP:GQ:PL	1/1:0,37:37:99:1572,107,0	DEL	89	genic	Yes	75.21
chr_27	23891	.	ACACTATGTTGACATCTCTGTAGCTAGAGCTCTAGCTACTAGTAGCTCATAAACTGACAGTGCACGAGCGTTTTGGTGGGAGGTGACAACG	A	773.6	PASS	AC=1;AF=0.500;AN=2;ANN=A|upstream_gene_variant|MODIFIER|Phatr3_J16632|Phatr3_J16632|transcript|Phatr3_J16632.t1|protein_coding||c.-180_-91delCACTATGTTGACATCTCTGTAGCTAGAGCTCTAGCTACTAGTAGCTCATAAACTGACAGTGCACGAGCGTTTTGGTGGGAGGTGACAACG|||||180|,A|downstream_gene_variant|MODIFIER|Phatr3_EG00132|Phatr3_EG00132|transcript|Phatr3_EG00132.t1|protein_coding||c.*480_*569delCACTATGTTGACATCTCTGTAGCTAGAGCTCTAG…	GT:AD:DP:GQ:PL	0/1:9,20:29:99:781,0,318	DEL	90	upstream-downstream	No	34.23
chr_2	1228394	.	GACGTTACTTTGGGTCTGCTTTGTATCTCCCCAACAATCGCGTGCATACCGGTATCTCAACGGTAAGAAGGTTTTTGGGCGTACTAACGTAC	G	2327.6	PASS	AC=1;AF=0.500;AN=2;ANN=G|upstream_gene_variant|MODIFIER|Phatr3_J18345|Phatr3_J18345|transcript|Phatr3_J18345.t1|protein_coding||c.-176_-86delGTACGTTAGTACGCCCAAAAACCTTCTTACCGTTGAGATACCGGTATGCACGCGATTGTTGGGGAGATACAAAGCAGACCCAAAGTAACGT|||||86|,G|upstream_gene_variant|MODIFIER|APC7|Phatr3_J43701|transcript|Phatr3_J43701.t1|protein_coding||c.-378_-288delACGTTACTTTGGGTCTGCTTTGTATCTCCCCAACAATCGCGTGCATAC…	GT:AD:DP:GQ:PL	0/1:66,62:128:99:2335,0,2469	DEL	91	upstream	No	0
chr_2	1167859	.	CTACGGTAGTTTACAGTTAAACGCAATCGACGCAATATTAACACCTTTTGTTCATCTTTACATTTGCACACATTTCGATAAATAGAACCCCACA	C	2039.6	PASS	AC=1;AF=0.500;AN=2;ANN=C|downstream_gene_variant|MODIFIER|Phatr3_J43677|Phatr3_J43677|transcript|Phatr3_J43677.t1|protein_coding||c.*1823_*1915delTACGGTAGTTTACAGTTAAACGCAATCGACGCAATATTAACACCTTTTGTTCATCTTTACATTTGCACACATTTCGATAAATAGAACCCCACA|||||1823|,C|downstream_gene_variant|MODIFIER|Phatr3_J43678|Phatr3_J43678|transcript|Phatr3_J43678.t1|protein_coding||c.*254_*346delTACGGTAGTTTACAGTTAAACGCAATCG…	GT:AD:DP:GQ:PL	0/1:117,57:174:99:2047,0,4694	DEL	93	downstream	No	0
bd_10x23	41978	.	ACATACTCTTGCCAGACGTGGCCTAGCATTACGCATATATACGCAGGAGTGCAACTTTTTGCCTCTTCGGCGTGAATCTTCTATTGTACTTACT	A	2466.6	PASS	AC=1;AF=0.500;AN=2;ANN=A|upstream_gene_variant|MODIFIER|Phatr3_Jdraft223|Phatr3_Jdraft223|transcript|Phatr3_Jdraft223.t1|protein_coding||c.-449_-357delAGTAAGTACAATAGAAGATTCACGCCGAAGAGGCAAAAAGTTGCACTCCTGCGTATATATGCGTAATGCTAGGCCACGTCTGGCAAGAGTATG|||||357|,A|downstream_gene_variant|MODIFIER|Phatr3_Jdraft645|Phatr3_Jdraft645|transcript|Phatr3_Jdraft645.t1|protein_coding||c.*140_*232delAGTAAGTACAATAGA…	GT:AD:DP:GQ:PL	0/1:114,67:181:99:2474,0,4560	DEL	93	upstream-downstream	No	0
chr_7	202138	.	CTACAAGAACTGATTCTGACAGGTGCTCACTTGCAAAGTTGTCTCAGGTAGGACACTCTCCAAAATAGCATGCATGCATATATTCATCAATATGTT	C	5432.03	PASS	AC=2;AF=1.00;AN=2;ANN=C|frameshift_variant&stop_lost&splice_region_variant|HIGH|Phatr3_J35165|Phatr3_J35165|transcript|Phatr3_J35165.t1|protein_coding|2/2|c.940_1034delAACATATTGATGAATATATGCATGCATGCTATTTTGGAGAGTGTCCTACCTGAGACAACTTTGCAAGTGAGCACCTGTCAGAATCAGTTCTTGTA|p.Asn314fs|1034/1035|940/1035|314/344||,C|3_prime_UTR_variant|MODIFIER|PGAM_7|Phatr3_J11943|transcript|Phatr3_J11943.t1|protein_coding|…	GT:AD:DP:GQ:PL	1/1:0,122:122:99:5446,371,0	DEL	95	genic	Yes	0
bd_38x36	36027	.	TATGCAAGGCGTTTCGAACCGACGGTGTTTTCCTTCGGCAAAGGCGTGTAGACACGACCGAACGAACGCATCCGTTGATCGAACTACTTTGGTATCG	T	2893.03	PASS	AC=2;AF=1.00;AN=2;ANN=T|upstream_gene_variant|MODIFIER|Phatr3_Jdraft1767|Phatr3_Jdraft1767|transcript|Phatr3_Jdraft1767.t1|protein_coding||c.-226_-131delATGCAAGGCGTTTCGAACCGACGGTGTTTTCCTTCGGCAAAGGCGTGTAGACACGACCGAACGAACGCATCCGTTGATCGAACTACTTTGGTATCG|||||226|,T|downstream_gene_variant|MODIFIER|Phatr3_Jdraft231|Phatr3_Jdraft231|transcript|Phatr3_Jdraft231.t1|protein_coding||c.*418_*513delATGCAAGGCG…	GT:AD:DP:GQ:PL	1/1:0,65:65:99:2907,200,0	DEL	96	upstream-downstream	No	0
chr_1	1361688	.	TCTACTAGTACTACTACTACTACTAGTACTACTACTACTACTAGTACTACTACTACTACTACTACTACTACTACTACTACTACTACTACTACTACTACTA	T	1112.6	PASS	AC=1;AF=0.500;AN=2;ANN=T|upstream_gene_variant|MODIFIER|Phatr3_EG02190|Phatr3_EG02190|transcript|Phatr3_EG02190.t1|protein_coding||c.-730_-632delTAGTAGTAGTAGTAGTAGTAGTAGTAGTAGTAGTAGTAGTAGTAGTAGTAGTAGTACTAGTAGTAGTAGTAGTACTAGTAGTAGTAGTAGTACTAGTAG|||||632|,T|upstream_gene_variant|MODIFIER|Phatr3_J42867|Phatr3_J42867|transcript|Phatr3_J42867.t1|protein_coding||c.-1127_-1029delCTACTAGTACTACTACTACTACTA…	GT:AD:DP:GQ:PL	0/1:40,30:70:99:1120,0,1587	DEL	99	upstream-downstream	No	8.25
chr_3	303722	.	TCCTTGTATAATCACCTATCCAAAATTCATATAGTGTAGACGTGTCGTGGAATGCGGAATGTGCGCAGTCTGGTGTGACGCCACAGGCAAATTCATCTCC	T	2629	PASS	AC=2;AF=1.00;AN=2;ANN=T|conservative_inframe_deletion|MODERATE|Phatr3_J43881|Phatr3_J43881|transcript|Phatr3_J43881.t1|protein_coding|1/1|c.763_861delGGAGATGAATTTGCCTGTGGCGTCACACCAGACTGCGCACATTCCGCATTCCACGACACGTCTACACTATATGAATTTTGGATAGGTGATTATACAAGG|p.Gly255_Arg287del|861/1272|763/1272|255/423||,T|upstream_gene_variant|MODIFIER|Phatr3_J43880|Phatr3_J43880|transcript|Phatr3_J43880.t1|protein_codin…	GT:AD:DP:GQ:PL	1/1:0,66:66:99:2941,202,0	DEL	99	upstream	No	0
chr_16	167220	.	AAGGCAAGTACTAGGCATTCCCCAGCAGCAAAGAAACAGCCTTTTATTGGAACATTGAAAAGCTTGGCAAACTGCTCTTTCTCTAAAGTATCCCCTGGTC	A	2395.6	PASS	AC=1;AF=0.500;AN=2;ANN=A|conservative_inframe_deletion|MODERATE|Phatr3_EG00676|Phatr3_EG00676|transcript|Phatr3_EG00676.t1|protein_coding|2/2|c.2077_2175delGCAAGTACTAGGCATTCCCCAGCAGCAAAGAAACAGCCTTTTATTGGAACATTGAAAAGCTTGGCAAACTGCTCTTTCTCTAAAGTATCCCCTGGTCAG|p.Ala693_Gln725del|2077/2730|2077/2730|693/909||INFO_REALIGN_3_PRIME,A|downstream_gene_variant|MODIFIER|Phatr3_J38462|Phatr3_J38462|transcript|…	GT:AD:DP:GQ:PL	0/1:393,86:479:99:2403,0,16146	DEL	99	downstream	Yes	0
chr_2	1228400	.	ACTTTGGGTCTGCTTTGTATCTCCCCAACAATCGCGTGCATACCGGTATCTCAACGGTAAGAAGGTTTTTGGGCGTACTAACGTACAGACGTTACTTTGGGT	A,*	2283.01	PASS	AC=1,1;AF=0.500,0.500;AN=2;ANN=A|upstream_gene_variant|MODIFIER|Phatr3_J18345|Phatr3_J18345|transcript|Phatr3_J18345.t1|protein_coding||c.-192_-92del|||||92|,A|upstream_gene_variant|MODIFIER|APC7|Phatr3_J43701|transcript|Phatr3_J43701.t1|protein_coding||c.-372_-272del|||||372|,A|intergenic_region|MODIFIER|Phatr3_J18345-APC7|Phatr3_J18345-Phatr3_J43701|intergenic_region|Phatr3_J18345-Phatr3_J43701…	GT:AD:DP:GQ:PL	1/2:1,57,64:122:99:5045,2610,2488,2390,0,2280	DEL	101	upstream	No	0
chr_9	948258	.	TATGAAAGGGATGCCGCGAAAGGGCTAGTTGTCCGCAGGTTCATGTCCTGAGTTTAAGTGTCAAATGCTGAGTTGTCATTGAGAAGGAAGCAGGAAGATTGA	T	2817.6	PASS	AC=1;AF=0.500;AN=2;ANN=T|upstream_gene_variant|MODIFIER|Phatr3_J46328|Phatr3_J46328|transcript|Phatr3_J46328.t1|protein_coding||c.-831_-731del|||||761|,T|downstream_gene_variant|MODIFIER|Phatr3_J12642|Phatr3_J12642|transcript|Phatr3_J12642.t1|protein_coding||c.*238_*338del|||||238|,T|intergenic_region|MODIFIER|Phatr3_J12642-Phatr3_J46328|Phatr3_J12642-Phatr3_J46328|intergenic_region|Phatr3_J12642…	GT:AD:DP:GQ:PL	0/1:159,79:238:99:2825,0,6406	DEL	101	upstream-downstream	No	0
chr_11	389573	.	TGTTCCTCTAAATGCACGATTAACTGCAAAGAAAGCCTGTGGCACGCTTTGCTGTTCGAACGGATTTTTTTCCGTCTACATGAGAAACATTCTGCTTAAGGG	T	1111.6	PASS	AC=1;AF=0.500;AN=2;ANN=T|upstream_gene_variant|MODIFIER|Phatr3_J13230|Phatr3_J13230|transcript|Phatr3_J13230.t1|protein_coding||c.-891_-791del|||||791|,T|downstream_gene_variant|MODIFIER|Phatr3_J46762|Phatr3_J46762|transcript|Phatr3_J46762.t1|protein_coding||c.*423_*523del|||||523|,T|intergenic_region|MODIFIER|Phatr3_J13230-Phatr3_J46762|Phatr3_J13230-Phatr3_J46762|intergenic_region|Phatr3_J13230…	GT:AD:DP:GQ:PL	0/1:73,32:105:99:1119,0,2958	DEL	101	upstream-downstream	No	0
chr_19	521782	.	ATGAGCCAAAGGAGAAAGATGCCGGCGGATTCACGATGGGTGGTGCGAGGTTCAAGGAGTCGACTGCGCAGCCATGAAAATGTAGAGTGACTGTCACTAGAAC	A	793.6	PASS	AC=1;AF=0.500;AN=2;ANN=A|frameshift_variant&stop_lost&splice_region_variant|HIGH|Phatr3_EG00406|Phatr3_EG00406|transcript|Phatr3_EG00406.t1|protein_coding|2/2|c.330_*95del|p.Arg110fs||330/336|110/111||,A|upstream_gene_variant|MODIFIER|Phatr3_J39438|Phatr3_J39438|transcript|Phatr3_J39438.t1|protein_coding||c.-139_-38del|||||38|,A|downstream_gene_variant|MODIFIER|Phatr3_J48865|Phatr3_J48865|transcr…	GT:AD:DP:GQ:PL	0/1:79,25:104:99:801,0,3230	DEL	102	genic	No	0
chr_1	577794	.	TTCCAGAAGATACAGAACCCGGGACGCACTTTCCCAGTTTAGACAGACAGACAGACAGACATGAGGGCGTTTCAGCTAAGAGATGTTCACTATGAATAGCAGTTG	T	1897.03	PASS	AC=2;AF=1.00;AN=2;ANN=T|upstream_gene_variant|MODIFIER|Phatr3_EG02202|Phatr3_EG02202|transcript|Phatr3_EG02202.t1|protein_coding||c.-1023_-920del|||||920|,T|upstream_gene_variant|MODIFIER|Phatr3_EG02185|Phatr3_EG02185|transcript|Phatr3_EG02185.t1|protein_coding||c.-452_-349del|||||349|,T|upstream_gene_variant|MODIFIER|LCYB|Phatr3_J8835|transcript|Phatr3_J8835.t1|protein_coding||c.-319_-216del||||…	GT:AD:DP:GQ:PL	1/1:1,43:44:99:1911,110,0	DEL	104	upstream	No	1.05
chr_2	610229	.	TATTCGCATTCACTCTCAATCCGGAGAATACACAAATACAAACTTTCCTCAAGCTAGAGAGCAGCTTTTGTTAGAAGAGACAACAAGGTGGACGTCAAAGGAAAC	T	381.6	PASS	AC=1;AF=0.500;AN=2;ANN=T|upstream_gene_variant|MODIFIER|PGM_1|Phatr3_J32708|transcript|Phatr3_J32708.t1|protein_coding||c.-1866_-1763del|||||1763|,T|downstream_gene_variant|MODIFIER|Phatr3_J43491|Phatr3_J43491|transcript|Phatr3_J43491.t1|protein_coding||c.*4590_*4693del|||||1874|,T|intergenic_region|MODIFIER|PGM_1-Phatr3_J9828|Phatr3_J32708-Phatr3_J9828|intergenic_region|Phatr3_J32708-Phatr3_J982…	GT:AD:DP:GQ:PL	0/1:70,31:101:99:389,0,2875	DEL	104	upstream-downstream	No	0
chr_1	15637	.	CAACAGATTGGACCGGTGCCCTTTACTGCGGTCTCACCTTTACCTGGAATTACGAGCAGTGCCACGTTGACATGACCATGCCTGGCTACGTCGAAAAGCCTTACAAT	C	204.6	PASS	AC=1;AF=0.500;AN=2;ANN=C|frameshift_variant&splice_donor_variant&splice_region_variant&intron_variant|HIGH|Phatr3_J31402|Phatr3_J31402|transcript|Phatr3_J31402.t1|protein_coding|6/7|c.3531_3545-22del|p.Thr1178fs|3531/3801|3531/3801|1177/1266||,C|upstream_gene_variant|MODIFIER|DSCYC9|Phatr3_J42423|transcript|Phatr3_J42423.t1|protein_coding||c.-1623_-1518del|||||1606|,C|custom|MODIFIER|||CUSTOM&Pha…	GT:AD:DP:GQ:PL	0/1:1,8:9:23:212,0,23	DEL	106	genic	Yes	70.16
chr_21	430932	.	GTCAGAAAATTTGAAGCCGTTTCCGATCCGGAGATTTGGCCATTGGGTGTAAGGGGACACTCCGCTGCATCCCAGACGCATGCGCTATTCCCGCTTCTCCACTCACA	G	1380.03	PASS	AC=2;AF=1.00;AN=2;ANN=G|frameshift_variant|HIGH|Phatr3_EG00352|Phatr3_EG00352|transcript|Phatr3_EG00352.t1|protein_coding|1/1|c.364_469del|p.Cys122fs|469/921|364/921|122/306||,G|splice_region_variant|LOW|Phatr3_J49270|Phatr3_J49270|transcript|Phatr3_J49270.t1|protein_coding|2/2|c.*518_*623del||||||INFO_REALIGN_3_PRIME,G|3_prime_UTR_variant|MODIFIER|Phatr3_J49270|Phatr3_J49270|transcript|Phatr3_J4…	GT:AD:DP:GQ:PL	1/1:0,31:31:93:1394,93,0	DEL	106	genic	No	0
chr_16	324456	.	CACTGTCAATAGAAATTTGCAAAAATTCCGCTGTCAGCATGGTATCTCGCAAGGCGGGAAAATTCCTCTATCATTAGATAACAGCAAAAGGGCGATTTTGGTTGGATGTG	C	1596.03	PASS	AC=2;AF=1.00;AN=2;ANN=C|upstream_gene_variant|MODIFIER|Phatr3_EG00672|Phatr3_EG00672|transcript|Phatr3_EG00672.t1|protein_coding||c.-821_-713del|||||787|WARNING_TRANSCRIPT_NO_STOP_CODON,C|downstream_gene_variant|MODIFIER|Phatr3_J14843|Phatr3_J14843|transcript|Phatr3_J14843.t1|protein_coding||c.*189_*297del|||||189|,C|intergenic_region|MODIFIER|Phatr3_J14843-Phatr3_EG00672|Phatr3_J14843-Phatr3_EG0…	GT:AD:DP:GQ:PL	1/1:0,38:38:99:1610,111,0	DEL	109	upstream-downstream	No	0
chr_19	415575	.	GACAGGCAAAAGAAGGCGAGTCTCCGTTACGTCAGGTTCGCCAGCGATCGGAAAGGCCAATCGCTTCTTCTTCGATCACTCTGATGCAGAGTCATCATTATCAGACTCTTCAAGA	G	295.6	PASS	AC=1;AF=0.500;AN=2;ANN=G|upstream_gene_variant|MODIFIER|Phatr3_EG00393|Phatr3_EG00393|transcript|Phatr3_EG00393.t1|protein_coding||c.-1040_-927del|||||927|,G|downstream_gene_variant|MODIFIER|Phatr3_J54958|Phatr3_J54958|transcript|Phatr3_J54958.t1|protein_coding||c.*1349_*1462del|||||1462|,G|intergenic_region|MODIFIER|Phatr3_EG00393-Phatr3_J54958|Phatr3_EG00393-Phatr3_J54958|intergenic_region|Phat…	GT:AD:DP:GQ:PL	0/1:80,14:94:99:303,0,3319	DEL	114	upstream-downstream	No	0
chr_3	244596	.	CAACGCTTGTCAAGATATAAGTGAATATGCTTGATATACCTTAAATGTGACGAGGTCAAACGACGTGATTTGGGGATAGCGCTCCGTGGTTCAATTCCATGGCACGTTAATTTTGACA	C	1032.6	PASS	AC=1;AF=0.500;AN=2;ANN=C|upstream_gene_variant|MODIFIER|Phatr3_EG01639|Phatr3_EG01639|transcript|Phatr3_EG01639.t1|protein_coding||c.-1057_-941del|||||1057|,C|downstream_gene_variant|MODIFIER|LHCR9|Phatr3_J10243|transcript|Phatr3_J10243.t1|protein_coding||c.*491_*607del|||||491|,C|intergenic_region|MODIFIER|LHCR9-Phatr3_EG01639|Phatr3_J10243-Phatr3_EG01639|intergenic_region|Phatr3_J10243-Phatr3_E…	GT:AD:DP:GQ:PL	0/1:74,36:110:99:1040,0,2998	DEL	117	upstream-downstream	Yes	0
chr_10	585685	.	CAGGAATGGGCACGATAGCAAAGGCGACGATACCCAAAGAGGCATTCAGCCTTGTGATGTGCATAGACGAAAGTTGATCAACAACATTGGAGAAGGCGCTCTGGATACAATAGAACTA	C	851.6	PASS	AC=1;AF=0.500;AN=2;ANN=C|disruptive_inframe_deletion|MODERATE|Phatr3_J46518|Phatr3_J46518|transcript|Phatr3_J46518.t1|protein_coding|1/2|c.1781_1897del|p.Arg594_Leu632del|1781/3351|1781/3351|594/1116||INFO_REALIGN_3_PRIME,C|downstream_gene_variant|MODIFIER|Phatr3_J46519|Phatr3_J46519|transcript|Phatr3_J46519.t1|protein_coding||c.*1617_*1733del|||||1733|;BaseQRankSum=2.496;DP=155;ExcessHet=3.0103;…	GT:AD:DP:GQ:PL	0/1:119,29:148:99:859,0,4654	DEL	117	downstream	No	0
chr_19	241973	.	CAACGCATGTCAAGATATAAGTGAATATGCTTGATATACCTTAAATGTGACGAGGTCAAACGACGTGATTTGGGGATAGCGCTCCGTGGTTCAATTCCATGGCACGTTAATTTTGACA	C	2326.03	PASS	AC=2;AF=1.00;AN=2;ANN=C|upstream_gene_variant|MODIFIER|Phatr3_J48788|Phatr3_J48788|transcript|Phatr3_J48788.t1|protein_coding||c.-362_-246del|||||246|,C|upstream_gene_variant|MODIFIER|Phatr3_J48789|Phatr3_J48789|transcript|Phatr3_J48789.t1|protein_coding||c.-385_-269del|||||385|,C|downstream_gene_variant|MODIFIER|Phatr3_J48787|Phatr3_J48787|transcript|Phatr3_J48787.t1|protein_coding||c.*1939_*205…	GT:AD:DP:GQ:PL	1/1:0,56:56:99:2340,160,0	DEL	117	upstream-downstream	Yes	0
chr_3	68111	.	TTCTTCTTCAGAAGATTGAATTCTTCTGAAGAAGATTGGATTCTTCTGAAGAAGATTGGATTCTTCTTCAGAAGATTGAAATCTTCTTCAGAAGATTCAAATCTTCTTCAGAAGAATCAAA	T	784.6	PASS	AC=1;AF=0.500;AN=2;ANN=T|upstream_gene_variant|MODIFIER|Phatr3_J8543|Phatr3_J8543|transcript|Phatr3_J8543.t1|protein_coding||c.-841_-722del|||||722|,T|downstream_gene_variant|MODIFIER|Phatr3_J10437|Phatr3_J10437|transcript|Phatr3_J10437.t1|protein_coding||c.*1442_*1561del|||||1561|,T|intergenic_region|MODIFIER|Phatr3_J8543-Phatr3_J10437|Phatr3_J8543-Phatr3_J10437|intergenic_region|Phatr3_J8543-Ph…	GT:AD:DP:GQ:PL	0/1:268,38:306:99:792,0,11078	DEL	120	upstream-downstream	No	0
chr_9	333019	.	AATTGCGACACGTACGTGTACTAGTTTTCTTGTAGACAATTCCTCTTACGTACGGTCTGCGAAGCTGTGAAGGAAACCTGCAACCAAAAGCCAGCCAACAGGCGAAAATAAAAGTGAATGACTT	A	1888.6	PASS	AC=1;AF=0.500;AN=2;ANN=A|upstream_gene_variant|MODIFIER|Phatr3_EG01116|Phatr3_EG01116|transcript|Phatr3_EG01116.t1|protein_coding||c.-2007_-1885del|||||1885|,A|upstream_gene_variant|MODIFIER|Phatr3_EG01070|Phatr3_EG01070|transcript|Phatr3_EG01070.t1|protein_coding||c.-517_-395del|||||517|,A|downstream_gene_variant|MODIFIER|Phatr3_J36008|Phatr3_J36008|transcript|Phatr3_J36008.t1|protein_coding||c.…	GT:AD:DP:GQ:PL	0/1:271,96:367:99:1896,0,11072	DEL	123	genic	Yes	0
chr_30	190620	.	TTCCTATGTAAATCGTTTTTGATAGGATCGTGGACAGCAATGATCCTTTTGTATACATATAGTACCGGTACTTCTATAAGGAAAATAGCTGTAAAAAGAACCAAATAGTATCTACAATTGACCCGCAGA	T	2142.03	PASS	AC=2;AF=1.00;AN=2;ANN=T|upstream_gene_variant|MODIFIER|Phatr3_J16940|Phatr3_J16940|transcript|Phatr3_J16940.t1|protein_coding||c.-1800_-1673del|||||1673|,T|upstream_gene_variant|MODIFIER|Phatr3_J50485|Phatr3_J50485|transcript|Phatr3_J50485.t1|protein_coding||c.-614_-487del|||||409|,T|intergenic_region|MODIFIER|Phatr3_J16940-Phatr3_J50485|Phatr3_J16940-Phatr3_J50485|intergenic_region|Phatr3_J16940…	GT:AD:DP:GQ:PL	1/1:0,48:48:99:2156,144,0	DEL	128	upstream	No	0
chr_26	283304	.	ATTGACTGAGTCGAACAAATGCTAGAATTCTCAGCTTTTCCCGGCACCATTCGTAGGTATTCGCTGGTGTCATGTTCCTAAATCTAGGAACGGGTAGCATTATTCTACTAGAAGGAGTGGACCTGAACGAGT	A	1081.03	PASS	AC=2;AF=1.00;AN=2;ANN=A|upstream_gene_variant|MODIFIER|Phatr3_J50062|Phatr3_J50062|transcript|Phatr3_J50062.t1|protein_coding||c.-1502_-1372del|||||1502|,A|intergenic_region|MODIFIER|Phatr3_J50061-Phatr3_J50062|Phatr3_J50061-Phatr3_J50062|intergenic_region|Phatr3_J50061-Phatr3_J50062|||n.283305_283435del||||||;DP=28;ExcessHet=3.0103;FS=0.000;MLEAC=2;MLEAF=1.00;MQ=59.70;QD=30.91;SOR=0.836	GT:AD:DP:GQ:PL	1/1:0,28:28:78:1095,78,0	DEL	131	upstream	No	0
chr_10	957525	.	GATTTGCTCTCGTCAGAGAGATGCTGCCTTAGACAGCTTGAGAATGATGGGACCGTCAAATGTGGGAAAAACACCCGATATTGACGAGTTCACCGCAACTTCTCAGTTGATTGAAGACAACCAAACATGTAAA	G	1235.6	PASS	AC=1;AF=0.500;AN=2;ANN=G|disruptive_inframe_deletion|MODERATE|Phatr3_EG00729|Phatr3_EG00729|transcript|Phatr3_EG00729.t1|protein_coding|1/1|c.4395_4526del|p.Cys1466_Ile1509del|4395/4992|4395/4992|1465/1663||INFO_REALIGN_3_PRIME,G|downstream_gene_variant|MODIFIER|Phatr3_J46632|Phatr3_J46632|transcript|Phatr3_J46632.t1|protein_coding||c.*982_*1113del|||||1113|;BaseQRankSum=1.723;DP=178;ExcessHet=3.…	GT:AD:DP:GQ:PL	0/1:134,44:178:99:1243,0,5503	DEL	132	downstream	No	0
chr_18	424715	.	TGGTAGACGGATAAAACCCCGCTCCGACTAGCGTAAGTCATCTACTAGATTCCTCTCTTGATACGATAAGAGCGATTGAATTTTTCACATTTTTGAAGCAACATTACCACAACTTCAAGACTATGGAGTCGCTC	T	3846.03	PASS	AC=2;AF=1.00;AN=2;ANN=T|upstream_gene_variant|MODIFIER|Phatr3_EG00510|Phatr3_EG00510|transcript|Phatr3_EG00510.t1|protein_coding||c.-526_-394del|||||394|,T|upstream_gene_variant|MODIFIER|Phatr3_J48626|Phatr3_J48626|transcript|Phatr3_J48626.t1|protein_coding||c.-1292_-1160del|||||1292|,T|downstream_gene_variant|MODIFIER|Phatr3_J48625|Phatr3_J48625|transcript|Phatr3_J48625.t1|protein_coding||c.*153…	GT:AD:DP:GQ:PL	1/1:0,86:86:99:3860,259,0	DEL	133	upstream-downstream	No	0
chr_13	113005	.	CAGTTCTGTACCAAGTGAGATAGCAAGCTCCTTACCAAGCACAAGTCAAAGCAAGCTGCCGTCCTCAGCCCCTTTCACCGTAACGGGGGCGGTTCCATCGCAGTCTCCGACAATGGCACAAAGTGTAGAATCATCCT	C	3586.03	PASS	AC=2;AF=1.00;AN=2;ANN=C|frameshift_variant&stop_lost&splice_region_variant|HIGH|Phatr3_EG00936|Phatr3_EG00936|transcript|Phatr3_EG00936.t1|protein_coding|2/2|c.89_*44del|p.Lys30fs||89/180|30/59||,C|upstream_gene_variant|MODIFIER|Phatr3_EG00922|Phatr3_EG00922|transcript|Phatr3_EG00922.t1|protein_coding||c.-270_-135del|||||135|,C|upstream_gene_variant|MODIFIER|Phatr3_J47260|Phatr3_J47260|transcript…	GT:AD:DP:GQ:PL	1/1:0,80:80:99:3600,241,0	DEL	136	genic	No	0
chr_19	605499	.	CACCGTCTGCGTCATCTGGTGACATGCCGAAGTGTCTCGTGTGCTACACACACAATTCTAACACTCCTCTTCATCCGTAGCCACGTGCCCGGATTAACCAAACATAAACCCACCTACCAGCGTGCAAAACGTTTTAA	C	307.6	PASS	AC=1;AF=0.500;AN=2;ANN=C|frameshift_variant&stop_lost&splice_region_variant|HIGH|Phatr3_J39474|Phatr3_J39474|transcript|Phatr3_J39474.t1|protein_coding|1/1|c.5303_*92del|p.Ile1768fs||5303/5346|1768/1781||,C|downstream_gene_variant|MODIFIER|Phatr3_EG02237|Phatr3_EG02237|transcript|Phatr3_EG02237.t1|protein_coding||c.*734_*869del|||||488|,C|downstream_gene_variant|MODIFIER|Phatr3_J39474|Phatr3_J394…	GT:AD:DP:GQ:PL	0/1:35,10:45:99:315,0,1440	DEL	136	genic	Yes	42.83
chr_18	475527	.	GCAACCGGCGTTCGTATTTGGATCCACACCGGGCACAACGCCCGCACCTGGTCCGATTACGGCGTCACAACCGGCGTTCGCCTTTGGATCCACGCCCGCGCCGACATCATCGCCCGCACCTGGTCCGATTACGGCGTCA	G	3828.6	PASS	AC=1;AF=0.500;AN=2;ANN=G|disruptive_inframe_deletion|MODERATE|Phatr3_J48647|Phatr3_J48647|transcript|Phatr3_J48647.t1|protein_coding|1/1|c.1535_1672del|p.Val512_Phe557del|1535/1911|1535/1911|512/636||INFO_REALIGN_3_PRIME,G|downstream_gene_variant|MODIFIER|Phatr3_J15145|Phatr3_J15145|transcript|Phatr3_J15145.t1|protein_coding||c.*559_*696del|||||696|;BaseQRankSum=3.562;DP=330;ExcessHet=3.0103;FS=2…	GT:AD:DP:GQ:PL	0/1:182,126:308:99:3836,0,7045	DEL	138	downstream	No	0
chr_18	662647	.	AAAAGAGTAGTTGCGTCCTCCTCTACGGAAGCTTTAGAATGTCCTGCCGCTAAATGTTTCTGCAAAACCATATCAACCGCATGCTGCCATTCAGTCGGCGAGGATTTTTCCTGCTGACGACAGCTACTAGTGTGCGAGTC	A	840.6	PASS	AC=1;AF=0.500;AN=2;ANN=A|frameshift_variant|HIGH|Phatr3_J48696|Phatr3_J48696|transcript|Phatr3_J48696.t1|protein_coding|1/1|c.37_175del|p.Asp13fs|175/2100|37/2100|13/699||,A|upstream_gene_variant|MODIFIER|Phatr3_J48697|Phatr3_J48697|transcript|Phatr3_J48697.t1|protein_coding||c.-931_-793del|||||876|;BaseQRankSum=1.489;DP=156;ExcessHet=3.0103;FS=8.047;MLEAC=1;MLEAF=0.500;MQ=60.00;MQRankSum=0.000;Q…	GT:AD:DP:GQ:PL	0/1:124,32:156:99:848,0,5056	DEL	139	genic	No	0	ATGTCCTGGAGCGCTTAAGG	TCCCTCTTCCGAACATGTCC
chr_2	91442	.	CTCTTGATGCTGCTCCGGAAGGAAAGGACGGATAAACTTGGGCGCAAACGACATAACGCTACGGTGCGTTCCGGCTAGCTTTTGCAACTGAATCTCGCCGTCATGAAATGGATTGTGCCGTGACCAGTCGCTAGGATATTCA	C	751.6	PASS	AC=1;AF=0.500;AN=2;ANN=C|disruptive_inframe_deletion|MODERATE|Phatr3_J43312|Phatr3_J43312|transcript|Phatr3_J43312.t1|protein_coding|1/2|c.96_236del|p.Asp32_Gln78del|236/1839|96/1839|32/612||,C|upstream_gene_variant|MODIFIER|Phatr3_J43313|Phatr3_J43313|transcript|Phatr3_J43313.t1|protein_coding||c.-983_-843del|||||983|,C|downstream_gene_variant|MODIFIER|Phatr3_J43311|Phatr3_J43311|transcript|Phat…	GT:AD:DP:GQ:PL	0/1:170,36:206:99:759,0,7000	DEL	141	upstream-downstream	No	0
mitochondria	55962	.	TTGTTGATTTGATCCTTACCAGTAAAGGCTCAAATCGTCACAAATCCTCAAAAGCCAGTAAACGCCTTGGAATGAAAAATCTTGCTGGTGAAACTTCTCCTTGGGACGAAAAATCTTGCCAGTGAAACTTCCATCAAAATACAAAAAATC	T	1469.03	PASS	AC=2;AF=1.00;AN=2;ANN=T||MODIFIER|||||||||||||ERROR_CHROMOSOME_NOT_FOUND;BaseQRankSum=0.000;DP=37;ExcessHet=3.0103;FS=6.140;MLEAC=2;MLEAF=1.00;MQ=36.84;MQRankSum=0.767;QD=30.48;ReadPosRankSum=-0.268;SOR=2.364	GT:AD:DP:GQ:PL	1/1:1,36:37:66:1483,66,0	DEL	149	unknown	No	0
chr_18	617254	.	GGAGGAGGATGCGGTGGTGGGGGATGCGGGGGAGGAGGATGCGGTGGTGGGGGATGCGGGGGAGGAGGATGCGGTGGTGGGGGATGCGGGGGAGGAGGATGCGGTGGTGGGGGATGCGGGTGAGGAGGATGCGGTGGTGGGGGATGCGGGT	G	1291.03	PASS	AC=2;AF=1.00;AN=2;ANN=G|disruptive_inframe_deletion&splice_region_variant|MODERATE|Phatr3_EG00481|Phatr3_EG00481|transcript|Phatr3_EG00481.t1|protein_coding|2/4|c.1520_1669del|p.Gly507_Ala556del|1520/1743|1520/1743|507/580||INFO_REALIGN_3_PRIME,G|upstream_gene_variant|MODIFIER|Phatr3_J15121|Phatr3_J15121|transcript|Phatr3_J15121.t1|protein_coding||c.-1235_-1086del|||||1235|;DP=29;ExcessHet=3.0103…	GT:AD:DP:GQ:PL	1/1:0,29:29:87:1305,87,0	DEL	150	upstream	No	8.85
chr_25	113034	.	CGCACAACCTTCAGCGGTTCCTTCCGAGATGCCTTCGGCACAACCTTCAGCTGTTCCCTCAGCTATGCCTTCGGCAGTTCCAAGCCAAGCTCCATCGGCGGTCCCATCGGTTGTGCCGTCCGCGATGCCTTCAGCGGTTCCTAGCGCGGCTCCATCG	C	1548.6	PASS	AC=1;AF=0.500;AN=2;ANN=C|disruptive_inframe_deletion|MODERATE|Phatr3_EG02222|Phatr3_EG02222|transcript|Phatr3_EG02222.t1|protein_coding|4/8|c.807_962del|p.Asp270_Ala321del|962/6201|807/6201|269/2066||,C|disruptive_inframe_deletion|MODERATE|Phatr3_EG00211|Phatr3_EG00211|transcript|Phatr3_EG00211.t1|protein_coding|1/1|c.1977_2132del|p.Ser660_Pro711del|1977/3327|1977/3327|659/1108||INFO_REALIGN_3_PR…	GT:AD:DP:GQ:PL	0/1:246,135:381:99:1556,0,9695	DEL	156	upstream	Yes	0
chr_3	70924	.	GGCATCCCATCGTTCGGGAAACCGTACTGTGGGAATTCCCCTCCCCCCAGTCAATCAATGACAAGCTTTTGATTTTAGGTGGGCGTCCTTTTCCAGGGCCTATCGAAGAGAGTCTGTGCAGTCTTTCTTTCCGAAAATACAGAGCACAGCACGGCGGATCTAGAAA	G,*	980.01	PASS	AC=1,1;AF=0.500,0.500;AN=2;ANN=G|upstream_gene_variant|MODIFIER|Phatr3_J10437|Phatr3_J10437|transcript|Phatr3_J10437.t1|protein_coding||c.-241_-77del|||||77|,G|upstream_gene_variant|MODIFIER|Phatr3_J33110|Phatr3_J33110|transcript|Phatr3_J33110.t1|protein_coding||c.-1219_-1055del|||||1219|,G|downstream_gene_variant|MODIFIER|Phatr3_J33111|Phatr3_J33111|transcript|Phatr3_J33111.t1|protein_coding||c.…	GT:AD:DP:GQ:PL	1/2:4,31,30:65:99:1722,499,989,1021,0,977	DEL	165	upstream-downstream	No	0
chr_1	1382967	.	TGATCTAGAAAAACCCCACGTCAAGCGTCTGTCATATGTACGTTAGACTAAGACTGGTCTGCTCAGTCAGATAATGGTATAATTTGTGTTTTGCTCTGTTTCGTAACTACACTAGTGATCTTGTGCTATTCTAGTGCGATTCTAGTCGGTTATCGTTGCAGTTTTCTA	T	984.03	PASS	AC=2;AF=1.00;AN=2;ANN=T|upstream_gene_variant|MODIFIER|Phatr3_J31975|Phatr3_J31975|transcript|Phatr3_J31975.t1|protein_coding||c.-457_-291del|||||457|,T|downstream_gene_variant|MODIFIER|Phatr3_J42874|Phatr3_J42874|transcript|Phatr3_J42874.t1|protein_coding||c.*286_*452del|||||286|,T|downstream_gene_variant|MODIFIER|Phatr3_J42876|Phatr3_J42876|transcript|Phatr3_J42876.t1|protein_coding||c.*1738_*1…	GT:AD:DP:GQ:PL	1/1:0,24:24:69:998,69,0	DEL	167	upstream-downstream	Yes	8.2
chr_3	70912	.	GATTTGCGCTTAGGCATCCCATCGTTCGGGAAACCGTACTGTGGGAATTCCCCTCCCCCCAGTCAATCAATGACAAGCTTTTGATTTTAGGTGGGCGTCCTTTTCCAGGGCCTATCGAAGAGAGTCTGTGCAGTCTTTCTTTCCGAAAATACAGAGCACAGCACGGCGGATCTAGAAA	*,G	489.01	PASS	AC=1,1;AF=0.500,0.500;AN=2;ANN=G|upstream_gene_variant|MODIFIER|Phatr3_J10437|Phatr3_J10437|transcript|Phatr3_J10437.t1|protein_coding||c.-241_-65del|||||65|,G|upstream_gene_variant|MODIFIER|Phatr3_J33110|Phatr3_J33110|transcript|Phatr3_J33110.t1|protein_coding||c.-1231_-1055del|||||1231|,G|downstream_gene_variant|MODIFIER|Phatr3_J33111|Phatr3_J33111|transcript|Phatr3_J33111.t1|protein_coding||c.…	GT:AD:DP:GQ:PL	1/2:4,31,30:65:99:1722,499,989,1021,0,977	DEL	177	upstream-downstream	No	0	TACGTCACCAAGGCAGTAAG	AGCTTGTCATTGATTGACTGG
chr_25	83561	.	CAAGACTTGCCGACAGTGAAATGTCAACCCAATATACATCACTTCATACAGTATGCCAGTACTAGACCTAAGAGAGGGAGTGCGAGAGTCATGAGTTCAGCCTCAATAAGTCCACCAAATGTGTACTCAAACACTGCCACTGTACGGTTTTGCTGCTTGGGAACAGCCATCACAACTGTTGTTGTGCTA	C	1485.6	PASS	AC=1;AF=0.500;AN=2;ANN=C|upstream_gene_variant|MODIFIER|Phatr3_J16334|Phatr3_J16334|transcript|Phatr3_J16334.t1|protein_coding||c.-1668_-1481del|||||1481|,C|upstream_gene_variant|MODIFIER|Phatr3_J40658|Phatr3_J40658|transcript|Phatr3_J40658.t1|protein_coding||c.-972_-785del|||||972|,C|upstream_gene_variant|MODIFIER|Phatr3_J40659|Phatr3_J40659|transcript|Phatr3_J40659.t1|protein_coding||c.-2146_-1…	GT:AD:DP:GQ:PL	0/1:177,51:228:99:1493,0,7251	DEL	188	upstream	Yes	0
mitochondria	25911	.	AATCGAAAATGTTTGGAAGCTGGTGGAAAAGATTTGAAGTTCTCTTACCAGGGTCGAAAATTTTCATCACTTATTTTTCCTTCAACCTGTCGTTGGTAGTGAAACTTCTCTTTGGGATGAAAAACCTTCTCGGTGGAACTTTCATCCAGATACAAAAAATTGTTGATTTGAAGCTTACCGGCAGACACTTAAATCATTGAGG	A	2506.03	PASS	AC=2;AF=1.00;AN=2;ANN=A||MODIFIER|||||||||||||ERROR_CHROMOSOME_NOT_FOUND;DP=56;ExcessHet=3.0103;FS=0.000;MLEAC=2;MLEAF=1.00;MQ=57.38;QD=35.42;SOR=1.651	GT:AD:DP:GQ:PL	1/1:0,56:56:99:2520,169,0	DEL	201	unknown	No	0
chr_12	494193	.	AAATCCTGTAGACACGGTACAAAACTATACAGGTAAACAGGATTTAGCTATGATGGTTAAGAAACACGTTTTTACCATAAACACTAGGAGTTACTTGTATCCACTTAGTACTACAAATTCTTTAACTACCATGCAAGGGAGTCAGATGTTGGGCAAAGCATGGCTGCCCTCCCGTTGTGTAGCAAATCCATGGTTCTTTAAAAAATTTATTTAAATGGGCCAAATCCTGTAGAC	A	1620.03	PASS	AC=2;AF=1.00;AN=2;ANN=A|frameshift_variant&stop_lost&splice_region_variant|HIGH|Phatr3_EG01187|Phatr3_EG01187|transcript|Phatr3_EG01187.t1|protein_coding|2/2|c.86_*120del|p.Cys29fs||86/198|29/65||,A|upstream_gene_variant|MODIFIER|Phatr3_EG01197|Phatr3_EG01197|transcript|Phatr3_EG01197.t1|protein_coding||c.-1164_-932del|||||932|,A|downstream_gene_variant|MODIFIER|Phatr3_J37240|Phatr3_J37240|transc…	GT:AD:DP:GQ:PL	1/1:0,42:42:99:1634,120,0	DEL	233	genic	Yes	0
chr_28	328892	.	CATTTTGTTAGAATTGTGTGTATAGCACAAAAGACACTTCGGCATGTCACCAGATGACGCAGACGGTGCGTGTGTCATCCGTCGCTACTTTCCTTTGTCTGTGCAACTATGGAAGCCACTCGTTGGTTCAAGTAACATGTAAAGGATAACTACTCTAAGAAATACTGCGGGAGCTCTTTTCCCACTTCTGGTTGGTAATCACCGATTGGAAAAGAGCATCTCGTAGGGCACTAACAGGCCAACGATTGTTCTAGGTATAACATACTTTTATTA	C	1896.6	PASS	AC=1;AF=0.500;AN=2;ANN=C|exon_loss_variant&splice_donor_variant&splice_region_variant&intron_variant|HIGH|Phatr3_J50330|Phatr3_J50330|transcript|Phatr3_J50330.t1|protein_coding|1/3|c.-42_96-23del||||||,C|upstream_gene_variant|MODIFIER|Phatr3_J50330|Phatr3_J50330|transcript|Phatr3_J50330.t1|protein_coding|1/3|c.-42_96-23del|||||42|,C|upstream_gene_variant|MODIFIER|Phatr3_J4708|Phatr3_J4708|transcr…	GT:AD:DP:GQ:PL	0/1:11,52:63:99:1904,0,312	DEL	272	genic	Yes	0
chr_2	93304	.	T	TCTATTCTTCGATGCGGTTGTGCAATGATGCGCAACTGCATTGCCTACAGC	8820.03	PASS	AC=2;AF=1.00;AN=2;ANN=TCTATTCTTCGATGCGGTTGTGCAATGATGCGCAACTGCATTGCCTACAGC|frameshift_variant&stop_gained|HIGH|Phatr3_J43313|Phatr3_J43313|transcript|Phatr3_J43313.t1|protein_coding|1/1|c.879_880insCTATTCTTCGATGCGGTTGTGCAATGATGCGCAACTGCATTGCCTACAGC|p.Ile294fs|880/912|880/912|294/303||,TCTATTCTTCGATGCGGTTGTGCAATGATGCGCAACTGCATTGCCTACAGC|upstream_gene_variant|MODIFIER|Phatr3_J43312|Phatr3_J43312|tra…	GT:AD:DP:GQ:PL	1/1:0,200:200:99:8834,603,0	INS	50	genic	No	0
chr_1	1087556	.	A	ATTTGCGGTACTCTCGGGACTTTTATTTGCGGTTATTTGCGGGATTTGGGCC	198.7	PASS	AC=2;AF=1.00;AN=2;ANN=ATTTGCGGTACTCTCGGGACTTTTATTTGCGGTTATTTGCGGGATTTGGGCC|upstream_gene_variant|MODIFIER|Phatr3_J42778|Phatr3_J42778|transcript|Phatr3_J42778.t1|protein_coding||c.-174_-173insTTTGCGGTACTCTCGGGACTTTTATTTGCGGTTATTTGCGGGATTTGGGCC|||||82|,ATTTGCGGTACTCTCGGGACTTTTATTTGCGGTTATTTGCGGGATTTGGGCC|downstream_gene_variant|MODIFIER|Phatr3_J1358|Phatr3_J1358|transcript|Phatr3_J1358.t1|protein_…	GT:AD:DP:GQ:PL	1/1:0,5:5:7:211,7,0	INS	51	upstream-downstream	No	0
chr_10	22088	.	G	GTTACAAGTCCAGCAAGGACAGTTACAAGTCCAGCAAGGACAGTTACAAGTC	4438.03	PASS	AC=2;AF=1.00;AN=2;ANN=GTTACAAGTCCAGCAAGGACAGTTACAAGTCCAGCAAGGACAGTTACAAGTC|conservative_inframe_insertion|MODERATE|Phatr3_J36269|Phatr3_J36269|transcript|Phatr3_J36269.t1|protein_coding|1/1|c.390_391insTACAAGTCCAGCAAGGACAGTTACAAGTCCAGCAAGGACAGTTACAAGTCT|p.Ser130_Ser131insTyrLysSerSerLysAspSerTyrLysSerSerLysAspSerTyrLysSer|391/417|391/417|131/138||INFO_REALIGN_3_PRIME,GTTACAAGTCCAGCAAGGACAGTTACAAG…	GT:AD:DP:GQ:PL	1/1:0,99:99:99:4452,297,0	INS	51	downstream	No	0
chr_10	508917	.	G	GAAGTTGCGGAACCCCCGGAGGAAGCCCAGTCGGAAACAACCATCGAACCGA	3739.6	PASS	AC=1;AF=0.500;AN=2;ANN=GAAGTTGCGGAACCCCCGGAGGAAGCCCAGTCGGAAACAACCATCGAACCGA|disruptive_inframe_insertion|MODERATE|SEC7D|Phatr3_J54591|transcript|Phatr3_J54591.t1|protein_coding|2/5|c.463_464insAGTCGGAAACAACCATCGAACCGAAAGTTGCGGAACCCCCGGAGGAAGCCC|p.Ala154_Pro155insGlnSerGluThrThrIleGluProLysValAlaGluProProGluGluAla|464/6542|464/6507|155/2168||INFO_REALIGN_3_PRIME,GAAGTTGCGGAACCCCCGGAGGAAGCCCAGTCGGA…	GT:AD:DP:GQ:PL	0/1:115,98:213:99:3747,0,4504	INS	51	upstream	No	0
chr_22	590489	.	C	CGCTTGGCAAGCATCATCGGTGTCAACGGCCACTCTCTGTCTGATTTGGACA	78.28	PASS	AC=2;AF=1.00;AN=2;ANN=CGCTTGGCAAGCATCATCGGTGTCAACGGCCACTCTCTGTCTGATTTGGACA|disruptive_inframe_insertion|MODERATE|Phatr3_EG00280|Phatr3_EG00280|transcript|Phatr3_EG00280.t1|protein_coding|1/2|c.199_200insGCTTGGCAAGCATCATCGGTGTCAACGGCCACTCTCTGTCTGATTTGGACA|p.Leu67delinsArgLeuAlaSerIleIleGlyValAsnGlyHisSerLeuSerAspLeuAspIle|200/529|200/285|67/94||,CGCTTGGCAAGCATCATCGGTGTCAACGGCCACTCTCTGTCTGATTTGGACA…	GT:AD:DP:GQ:PL	1/1:0,2:2:6:90,6,0	INS	51	downstream	Yes	16.34
chr_2	905685	.	A	AACGCATTGCTACAGAGCCCTGATTGACACACAGAAACGATGAAATGACTTAC	4542.03	PASS	AC=2;AF=1.00;AN=2;ANN=AACGCATTGCTACAGAGCCCTGATTGACACACAGAAACGATGAAATGACTTAC|downstream_gene_variant|MODIFIER|Phatr3_J9989|Phatr3_J9989|transcript|Phatr3_J9989.t1|protein_coding||c.*1650_*1651insACGCATTGCTACAGAGCCCTGATTGACACACAGAAACGATGAAATGACTTAC|||||1651|,AACGCATTGCTACAGAGCCCTGATTGACACACAGAAACGATGAAATGACTTAC|downstream_gene_variant|MODIFIER|Phatr3_J32833|Phatr3_J32833|transcript|Phatr3_J32833.t1…	GT:AD:DP:GQ:PL	1/1:0,102:102:99:4556,305,0	INS	52	downstream	No	0
chr_14	366546	.	T	TACGAATACTTCAATGGCGTGTTCATTGGCATCTTGTCGAATCAGGGCCGTAC	1210.6	PASS	AC=1;AF=0.500;AN=2;ANN=TACGAATACTTCAATGGCGTGTTCATTGGCATCTTGTCGAATCAGGGCCGTAC|upstream_gene_variant|MODIFIER|Phatr3_J21791|Phatr3_J21791|transcript|Phatr3_J21791.t1|protein_coding||c.-1982_-1981insGTACGGCCCTGATTCGACAAGATGCCAATGAACACGCCATTGAAGTATTCGT|||||1982|,TACGAATACTTCAATGGCGTGTTCATTGGCATCTTGTCGAATCAGGGCCGTAC|upstream_gene_variant|MODIFIER|Phatr3_J47641|Phatr3_J47641|transcript|Phatr3_J47641.t1…	GT:AD:DP:GQ:PL	0/1:52,33:85:99:1218,0,2071	INS	52	upstream-downstream	No	0
chr_23	452928	.	C	CACTATCTGTTTTCAATCATAACATCTCATCACGGGGTGTTTGGCAGAAATTG	3247.6	PASS	AC=1;AF=0.500;AN=2;ANN=CACTATCTGTTTTCAATCATAACATCTCATCACGGGGTGTTTGGCAGAAATTG|upstream_gene_variant|MODIFIER|Phatr3_EG00319|Phatr3_EG00319|transcript|Phatr3_EG00319.t1|protein_coding||c.-803_-802insCAATTTCTGCCAAACACCCCGTGATGAGATGTTATGATTGAAAACAGATAGT|||||803|,CACTATCTGTTTTCAATCATAACATCTCATCACGGGGTGTTTGGCAGAAATTG|downstream_gene_variant|MODIFIER|Phatr3_J16105|Phatr3_J16105|transcript|Phatr3_J16105.…	GT:AD:DP:GQ:PL	0/1:89,84:173:99:3255,0,3443	INS	52	upstream-downstream	No	0
chr_24	365822	.	G	GGTTTCGCGAGCGAGGCAGGCGGGAGACGGATTGGGTCGGGTTGGCGCACCCT	3654.6	PASS	AC=1;AF=0.500;AN=2;ANN=GGTTTCGCGAGCGAGGCAGGCGGGAGACGGATTGGGTCGGGTTGGCGCACCCT|upstream_gene_variant|MODIFIER|HHRD1|Phatr3_J49801|transcript|Phatr3_J49801.t1|protein_coding||c.-437_-436insAGGGTGCGCCAACCCGACCCAATCCGTCTCCCGCCTGCCTCGCTCGCGAAAC|||||437|,GGTTTCGCGAGCGAGGCAGGCGGGAGACGGATTGGGTCGGGTTGGCGCACCCT|upstream_gene_variant|MODIFIER|Phatr3_J49802|Phatr3_J49802|transcript|Phatr3_J49802.t1|protein_co…	GT:AD:DP:GQ:PL	0/1:101,95:196:99:3662,0,3951	INS	52	upstream	No	5
chr_29	216381	.	A	ATGCGTTCGTCATAGTCACTGTCAGTTACTGTTATACCCGTATGAATGGCATC	2591.6	PASS	AC=1;AF=0.500;AN=2;ANN=ATGCGTTCGTCATAGTCACTGTCAGTTACTGTTATACCCGTATGAATGGCATC|upstream_gene_variant|MODIFIER|DHC1|Phatr3_J31156|transcript|Phatr3_J31156.t1|protein_coding||c.-593_-592insTGCGTTCGTCATAGTCACTGTCAGTTACTGTTATACCCGTATGAATGGCATC|||||195|,ATGCGTTCGTCATAGTCACTGTCAGTTACTGTTATACCCGTATGAATGGCATC|downstream_gene_variant|MODIFIER|Phatr3_EG00088|Phatr3_EG00088|transcript|Phatr3_EG00088.t1|protei…	GT:AD:DP:GQ:PL	0/1:98,69:167:99:2599,0,3911	INS	52	upstream-downstream	No	0
bd_32x35	46508	.	T	TTCCGCATTCCATCCTAAACCCATCCATCCAACTACCGATCATAAATCGACAC,TTCCGCATTCCATCCTAAACCCATCCATTCAACTACCGATCATAAATCGACAC	11290	PASS	AC=1,1;AF=0.500,0.500;AN=2;ANN=TTCCGCATTCCATCCTAAACCCATCCATCCAACTACCGATCATAAATCGACAC|upstream_gene_variant|MODIFIER|Phatr3_Jdraft1695|Phatr3_Jdraft1695|transcript|Phatr3_Jdraft1695.t1|protein_coding||c.-11_-10insGTGTCGATTTATGATCGGTAGTTGGATGGATGGGTTTAGGATGGAATGCGGA|||||11|,TTCCGCATTCCATCCTAAACCCATCCATTCAACTACCGATCATAAATCGACAC|upstream_gene_variant|MODIFIER|Phatr3_Jdraft1695|Phatr3_Jdraft1695|trans…	GT:AD:DP:GQ:PL	1/2:0,120,106:226:99:11307,4134,3489,4637,0,4008	INS	52	upstream	No	6.05
chr_5	669997	.	T	TCACCTGTCTACAAGGCGCAGGAAAATTTCAAATGATGTGTTAACCGAGGACGG	1588.6	PASS	AC=1;AF=0.500;AN=2;ANN=TCACCTGTCTACAAGGCGCAGGAAAATTTCAAATGATGTGTTAACCGAGGACGG|upstream_gene_variant|MODIFIER|Phatr3_J44931|Phatr3_J44931|transcript|Phatr3_J44931.t1|protein_coding||c.-1493_-1492insCACCTGTCTACAAGGCGCAGGAAAATTTCAAATGATGTGTTAACCGAGGACGG|||||1492|,TCACCTGTCTACAAGGCGCAGGAAAATTTCAAATGATGTGTTAACCGAGGACGG|downstream_gene_variant|MODIFIER|Phatr3_J44930|Phatr3_J44930|transcript|Phatr3_J449…	GT:AD:DP:GQ:PL	0/1:54,42:96:99:1596,0,2114	INS	53	upstream-downstream	No	0
chr_26	285661	.	C	CAACGGCTCTGATAAATCAAAAATGACGAAGAACAGGACGATGAGCACAAACAAA	5205.03	PASS	AC=2;AF=1.00;AN=2;ANN=CAACGGCTCTGATAAATCAAAAATGACGAAGAACAGGACGATGAGCACAAACAAA|disruptive_inframe_insertion|MODERATE|Phatr3_J50062|Phatr3_J50062|transcript|Phatr3_J50062.t1|protein_coding|1/1|c.857_858insCGGCTCTGATAAATCAAAAATGACGAAGAACAGGACGATGAGCACAAACAAAAA|p.Ser285_Lys286insAsnGlySerAspLysSerLysMetThrLysAsnArgThrMetSerThrAsnLys|858/876|858/876|286/291||INFO_REALIGN_3_PRIME,CAACGGCTCTGATAAATCAAAA…	GT:AD:DP:GQ:PL	1/1:0,116:116:99:5219,348,0	INS	54	downstream	No	0
chr_27	253887	.	C	CAATATTTGATGCACAGCTTTTCGAAACGTTTCAATACTGTGTCGATGACAGGCA	3912.03	PASS	AC=2;AF=1.00;AN=2;ANN=CAATATTTGATGCACAGCTTTTCGAAACGTTTCAATACTGTGTCGATGACAGGCA|disruptive_inframe_insertion|MODERATE|Phatr3_J50167|Phatr3_J50167|transcript|Phatr3_J50167.t1|protein_coding|1/1|c.110_111insTGCCTGTCATCGACACAGTATTGAAACGTTTCGAAAAGCTGTGCATCAAATATT|p.Met37delinsIleAlaCysHisArgHisSerIleGluThrPheArgLysAlaValHisGlnIleLeu|110/639|110/639|37/212||,CAATATTTGATGCACAGCTTTTCGAAACGTTTCAATACTGTGTCG…	GT:AD:DP:GQ:PL	1/1:0,89:89:99:3926,266,0	INS	54	upstream	No	0
chr_32	50240	.	A	ACCACTGCCGCTTCCTTTACCGGACTTGCCACTATCGCTGCCTTTACCGGATTTG	3370.6	PASS	AC=1;AF=0.500;AN=2;ANN=ACCACTGCCGCTTCCTTTACCGGACTTGCCACTATCGCTGCCTTTACCGGATTTG|disruptive_inframe_insertion|MODERATE|Phatr3_J41599|Phatr3_J41599|transcript|Phatr3_J41599.t1|protein_coding|1/1|c.740_741insCAAATCCGGTAAAGGCAGCGATAGTGGCAAGTCCGGTAAAGGAAGCGGCAGTGG|p.Gly247_Lys248insLysSerGlyLysGlySerAspSerGlyLysSerGlyLysGlySerGlySerGly|740/1251|740/1251|247/416||,ACCACTGCCGCTTCCTTTACCGGACTTGCCACTATCGCT…	GT:AD:DP:GQ:PL	0/1:177,96:273:99:3378,0,2510	INS	54	upstream-downstream	No	0
chr_5	815723	.	A	AACTGACAACAACTACTGTCAAAAAGCACCAACCAACAACTACCACCTACCAACCG	3223.03	PASS	AC=2;AF=1.00;AN=2;ANN=AACTGACAACAACTACTGTCAAAAAGCACCAACCAACAACTACCACCTACCAACCG|downstream_gene_variant|MODIFIER|Phatr3_J34520|Phatr3_J34520|transcript|Phatr3_J34520.t1|protein_coding||c.*1420_*1421insCGGTTGGTAGGTGGTAGTTGTTGGTTGGTGCTTTTTGACAGTAGTTGTTGTCAGT|||||1420|,AACTGACAACAACTACTGTCAAAAAGCACCAACCAACAACTACCACCTACCAACCG|intergenic_region|MODIFIER|Phatr3_J44963-Phatr3_J34520|Phatr3_J44963-Phatr3_…	GT:AD:DP:GQ:PL	1/1:0,72:72:99:3237,215,0	INS	55	downstream	No	9.3
chr_21	474321	.	A	AGCAGACCTACACCAAGGGTACACACGTATATTTGTCTAGATAGATATGCATCTTG	3665.03	PASS	AC=2;AF=1.00;AN=2;ANN=AGCAGACCTACACCAAGGGTACACACGTATATTTGTCTAGATAGATATGCATCTTG|frameshift_variant|HIGH|Phatr3_J49287|Phatr3_J49287|transcript|Phatr3_J49287.t1|protein_coding|6/8|c.2086_2087insGCAGACCTACACCAAGGGTACACACGTATATTTGTCTAGATAGATATGCATCTTG|p.Ile696fs|2139/3630|2087/3525|696/1174||;DP=88;ExcessHet=3.0103;FS=0.000;LOF=(Phatr3_J49287|Phatr3_J49287|1|1,00);MLEAC=2;MLEAF=1.00;MQ=59.58;QD=28.41…	GT:AD:DP:GQ:PL	1/1:0,82:82:99:3679,241,0	INS	55	genic	No	5
chr_2	487672	.	T	TGTGTCTTGTTGGACCTGGAAGATGTTGATGTGGAAAACAAAGCAATCTTGGGCTCA	1642.6	PASS	AC=1;AF=0.500;AN=2;ANN=TGTGTCTTGTTGGACCTGGAAGATGTTGATGTGGAAAACAAAGCAATCTTGGGCTCA|upstream_gene_variant|MODIFIER|Phatr3_EG01472|Phatr3_EG01472|transcript|Phatr3_EG01472.t1|protein_coding||c.-582_-581insGTGTCTTGTTGGACCTGGAAGATGTTGATGTGGAAAACAAAGCAATCTTGGGCTCA|||||581|,TGTGTCTTGTTGGACCTGGAAGATGTTGATGTGGAAAACAAAGCAATCTTGGGCTCA|upstream_gene_variant|MODIFIER|Phatr3_EG01454|Phatr3_EG01454|transcript|Ph…	GT:AD:DP:GQ:PL	0/1:58,44:102:99:1650,0,2303	INS	56	upstream-downstream	No	0
chr_13	72372	.	C	CTAGGAAATGAGCAAATCCAGTGGTAGTGGATCTGGTGATGTGACATAGGTAGTATG	489.6	PASS	AC=1;AF=0.500;AN=2;ANN=CTAGGAAATGAGCAAATCCAGTGGTAGTGGATCTGGTGATGTGACATAGGTAGTATG|intergenic_region|MODIFIER|Phatr3_EG00937-GPT1|Phatr3_EG00937-Phatr3_J54709|intergenic_region|Phatr3_EG00937-Phatr3_J54709|||n.72372_72373insTAGGAAATGAGCAAATCCAGTGGTAGTGGATCTGGTGATGTGACATAGGTAGTATG||||||,CTAGGAAATGAGCAAATCCAGTGGTAGTGGATCTGGTGATGTGACATAGGTAGTATG|custom|MODIFIER|||CUSTOM&Phatr3TE|MuDR%2CMuDR|||n.72372_…	GT:AD:DP:GQ:PL	0/1:42,15:57:99:497,0,1718	INS	56	intergenic	Yes	44.38
chr_14	42299	.	T	TCTAGTGTCTATTCTACTGTGCACCTCAATTGAGGAGTTTGCACAGTAGAATAGACA	287.6	PASS	AC=1;AF=0.500;AN=2;ANN=TCTAGTGTCTATTCTACTGTGCACCTCAATTGAGGAGTTTGCACAGTAGAATAGACA|upstream_gene_variant|MODIFIER|Phatr3_J47535|Phatr3_J47535|transcript|Phatr3_J47535.t1|protein_coding||c.-347_-346insCTAGTGTCTATTCTACTGTGCACCTCAATTGAGGAGTTTGCACAGTAGAATAGACA|||||346|,TCTAGTGTCTATTCTACTGTGCACCTCAATTGAGGAGTTTGCACAGTAGAATAGACA|downstream_gene_variant|MODIFIER|Phatr3_J47534|Phatr3_J47534|transcript|Phatr…	GT:AD:DP:GQ:PL	0/1:62,12:74:99:295,0,2588	INS	56	upstream-downstream	No	0
chr_22	363656	.	T	TCGAAAGGTCGAAAGGTCGAATGGTCGAATGGTCGAATGGTCGAATGGTCGAATGGC	2410.6	PASS	AC=1;AF=0.500;AN=2;ANN=TCGAAAGGTCGAAAGGTCGAATGGTCGAATGGTCGAATGGTCGAATGGTCGAATGGC|upstream_gene_variant|MODIFIER|Phatr3_EG00282|Phatr3_EG00282|transcript|Phatr3_EG00282.t1|protein_coding||c.-1945_-1944insGCCATTCGACCATTCGACCATTCGACCATTCGACCATTCGACCTTTCGACCTTTCG|||||1945|,TCGAAAGGTCGAAAGGTCGAATGGTCGAATGGTCGAATGGTCGAATGGTCGAATGGC|downstream_gene_variant|MODIFIER|Phatr3_EG00273|Phatr3_EG00273|transcri…	GT:AD:DP:GQ:PL	0/1:101,67:168:99:2418,0,3972	INS	56	upstream-downstream	No	6.45
chr_20	318317	.	T	TGTAAAAATGCCCTCCCTGGATTACCAGACTCTGTTCCTAACAGCATTCTGTCCACAC	2589.03	PASS	AC=2;AF=1.00;AN=2;ANN=TGTAAAAATGCCCTCCCTGGATTACCAGACTCTGTTCCTAACAGCATTCTGTCCACAC|upstream_gene_variant|MODIFIER|Phatr3_J49017|Phatr3_J49017|transcript|Phatr3_J49017.t1|protein_coding||c.-1267_-1266insGTGTGGACAGAATGCTGTTAGGAACAGAGTCTGGTAATCCAGGGAGGGCATTTTTAC|||||1248|,TGTAAAAATGCCCTCCCTGGATTACCAGACTCTGTTCCTAACAGCATTCTGTCCACAC|upstream_gene_variant|MODIFIER|Phatr3_J49018|Phatr3_J49018|transcript|Ph…	GT:AD:DP:GQ:PL	1/1:0,59:59:99:2603,178,0	INS	57	upstream	Yes	0
chr_23	5581	.	A	ATCTTCCCATTGCACCACAACATTCCAAGAGGATCCCTTGTAACCAGTATTGGTCAGT	2262.6	PASS	AC=1;AF=0.500;AN=2;ANN=ATCTTCCCATTGCACCACAACATTCCAAGAGGATCCCTTGTAACCAGTATTGGTCAGT|upstream_gene_variant|MODIFIER|Phatr3_J49547|Phatr3_J49547|transcript|Phatr3_J49547.t1|protein_coding||c.-1162_-1161insTCTTCCCATTGCACCACAACATTCCAAGAGGATCCCTTGTAACCAGTATTGGTCAGT|||||1123|,ATCTTCCCATTGCACCACAACATTCCAAGAGGATCCCTTGTAACCAGTATTGGTCAGT|intergenic_region|MODIFIER|Phatr3_J40280-Phatr3_J49547|Phatr3_J40280-Ph…	GT:AD:DP:GQ:PL	0/1:69,59:128:99:2270,0,2720	INS	57	upstream	Yes	40.03
bd_12x23	635	.	T	TGGGAAAGCCAATGGCGTTGTTGACGGACTCAGCCACAGTGCACTCAAAGGAATTCATG	2733.6	PASS	AC=1;AF=0.500;AN=2;ANN=TGGGAAAGCCAATGGCGTTGTTGACGGACTCAGCCACAGTGCACTCAAAGGAATTCATG|downstream_gene_variant|MODIFIER|Phatr3_EG01225|Phatr3_EG01225|transcript|Phatr3_EG01225.t1|protein_coding||c.*59_*60insCATGAATTCCTTTGAGTGCACTGTGGCTGAGTCCGTCAACAACGCCATTGGCTTTCCC|||||59|,TGGGAAAGCCAATGGCGTTGTTGACGGACTCAGCCACAGTGCACTCAAAGGAATTCATG|downstream_gene_variant|MODIFIER|Phatr3_draftJ1195|Phatr3_draftJ1195|…	GT:AD:DP:GQ:PL	0/1:140,76:216:99:2741,0,5650	INS	58	downstream	No	0
chr_7	36061	.	G	GCGCGACCCGTTTCCGCTTGAGATCCAGTTATGAGGAACTAGTTACAAAGATATCTCACC	232.6	PASS	AC=1;AF=0.500;AN=2;ANN=GCGCGACCCGTTTCCGCTTGAGATCCAGTTATGAGGAACTAGTTACAAAGATATCTCACC|frameshift_variant&stop_gained|HIGH|Phatr3_J35092|Phatr3_J35092|transcript|Phatr3_J35092.t1|protein_coding|2/2|c.936_937insGGTGAGATATCTTTGTAACTAGTTCCTCATAACTGGATCTCAAGCGGAAACGGGTCGCG|p.Arg313fs|936/1011|936/1011|312/336||,GCGCGACCCGTTTCCGCTTGAGATCCAGTTATGAGGAACTAGTTACAAAGATATCTCACC|custom|MODIFIER|||CUSTOM&Phatr3T…	GT:AD:DP:GQ:PL	0/1:4,6:10:99:240,0,143	INS	59	genic	Yes	0
chr_9	675548	.	A	ATTTTTTTTCCACCTCGATGTTGGCACAATCCCCCGCCTCTTCAGTTACTTGATACTCAT	1942.6	PASS	AC=1;AF=0.500;AN=2;ANN=ATTTTTTTTCCACCTCGATGTTGGCACAATCCCCCGCCTCTTCAGTTACTTGATACTCAT|frameshift_variant&stop_gained|HIGH|GRPE|Phatr3_J12896|transcript|Phatr3_J12896.t1|protein_coding|1/1|c.1760_1761insATGAGTATCAAGTAACTGAAGAGGCGGGGGATTGTGCCAACATCGAGGTGGAAAAAAAA|p.Asn587fs|1760/1773|1760/1773|587/590||,ATTTTTTTTCCACCTCGATGTTGGCACAATCCCCCGCCTCTTCAGTTACTTGATACTCAT|downstream_gene_variant|MODIFIER|Phat…	GT:AD:DP:GQ:PL	0/1:53,51:104:99:1950,0,2045	INS	59	genic	No	0
chr_21	339182	.	C	CCATTTAGTTCCATCATGGCAACAAAAAGCGACAAGCCGGAGCCACACCATGATGTCGCA	4262.03	PASS	AC=2;AF=1.00;AN=2;ANN=CCATTTAGTTCCATCATGGCAACAAAAAGCGACAAGCCGGAGCCACACCATGATGTCGCA|upstream_gene_variant|MODIFIER|Phatr3_J8181|Phatr3_J8181|transcript|Phatr3_J8181.t1|protein_coding||c.-707_-706insTGCGACATCATGGTGTGGCTCCGGCTTGTCGCTTTTTGTTGCCATGATGGAACTAAATG|||||707|,CCATTTAGTTCCATCATGGCAACAAAAAGCGACAAGCCGGAGCCACACCATGATGTCGCA|downstream_gene_variant|MODIFIER|Phatr3_J39908|Phatr3_J39908|transcript|…	GT:AD:DP:GQ:PL	1/1:0,97:97:99:4276,292,0	INS	59	upstream-downstream	No	0
chr_18	475293	.	A	AACACTCGCATCCGATCCGACGACGGCGTCACAGTCGGCCTTTACTTTTGGATCCACATCG,AACACTCGCATCCGGTCCGACGACGGCGTCACAGTCGGCCTTTACTTTTGGATCCACATCG	17579	PASS	AC=1,1;AF=0.500,0.500;AN=2;ANN=AACACTCGCATCCGATCCGACGACGGCGTCACAGTCGGCCTTTACTTTTGGATCCACATCG|conservative_inframe_insertion|MODERATE|Phatr3_J48647|Phatr3_J48647|transcript|Phatr3_J48647.t1|protein_coding|1/1|c.1287_1288insACACTCGCATCCGATCCGACGACGGCGTCACAGTCGGCCTTTACTTTTGGATCCACATCG|p.Ser429_Glu430insThrLeuAlaSerAspProThrThrAlaSerGlnSerAlaPheThrPheGlySerThrSer|1288/1911|1288/1911|430/636||,AACACTC…	GT:AD:DP:GQ:PL	1/2:1,148,147:296:99:17596,5382,4273,5036,0,3942	INS	60	downstream	No	0
chr_1	1947135	.	A	ATGCTTTGACAAGTTAGTGAAGCAACAAGGCTTATTGGTTCGGTTGGAGTCTAGTAGTGCAG	3528.03	PASS	AC=2;AF=1.00;AN=2;ANN=ATGCTTTGACAAGTTAGTGAAGCAACAAGGCTTATTGGTTCGGTTGGAGTCTAGTAGTGCAG|upstream_gene_variant|MODIFIER|E2F1|Phatr3_J43065|transcript|Phatr3_J43065.t1|protein_coding||c.-507_-506insTGCTTTGACAAGTTAGTGAAGCAACAAGGCTTATTGGTTCGGTTGGAGTCTAGTAGTGCAG|||||495|,ATGCTTTGACAAGTTAGTGAAGCAACAAGGCTTATTGGTTCGGTTGGAGTCTAGTAGTGCAG|downstream_gene_variant|MODIFIER|Phatr3_J41702|Phatr3_J41702|transcript|…	GT:AD:DP:GQ:PL	1/1:0,79:79:99:3542,237,0	INS	61	upstream-downstream	No	0
chr_4	1230105	.	T	TCTTACATCAACTGTAAATGCACTATAAATGGGACATACCGTACTGGTATTCGTGAAACGAGG	66.6	PASS	AC=1;AF=0.500;AN=2;ANN=TCTTACATCAACTGTAAATGCACTATAAATGGGACATACCGTACTGGTATTCGTGAAACGAGG|upstream_gene_variant|MODIFIER|Phatr3_J41857|Phatr3_J41857|transcript|Phatr3_J41857.t1|protein_coding||c.-575_-574insCTTACATCAACTGTAAATGCACTATAAATGGGACATACCGTACTGGTATTCGTGAAACGAGG|||||574|,TCTTACATCAACTGTAAATGCACTATAAATGGGACATACCGTACTGGTATTCGTGAAACGAGG|downstream_gene_variant|MODIFIER|Phatr3_J44673|Phatr3_J4467…	GT:AD:DP:GQ:PL	0/1:3,2:5:34:74,0,34	INS	62	upstream-downstream	Yes	0
chr_24	69988	.	C	CTTGTATCTTGGCATGGGGACGACGCAGTAATGCAGGACTCGTATCTGAAAATCGGAATAGAG	4973.03	PASS	AC=2;AF=1.00;AN=2;ANN=CTTGTATCTTGGCATGGGGACGACGCAGTAATGCAGGACTCGTATCTGAAAATCGGAATAGAG|upstream_gene_variant|MODIFIER|Phatr3_J49724|Phatr3_J49724|transcript|Phatr3_J49724.t1|protein_coding||c.-233_-232insCTCTATTCCGATTTTCAGATACGAGTCCTGCATTACTGCGTCGTCCCCATGCCAAGATACAA|||||233|,CTTGTATCTTGGCATGGGGACGACGCAGTAATGCAGGACTCGTATCTGAAAATCGGAATAGAG|upstream_gene_variant|MODIFIER|Phatr3_J49725|Phatr3_J49725|t…	GT:AD:DP:GQ:PL	1/1:0,111:111:99:4987,334,0	INS	62	upstream-downstream	No	0
chr_25	5783	.	G	GATAAATTGTATGCAGCTAGGTATACCCCTACTTCTCTGGGACTGCCCTTAGGTCCCAAATAAT	481.02	PASS	AC=2;AF=1.00;AN=2;ANN=GATAAATTGTATGCAGCTAGGTATACCCCTACTTCTCTGGGACTGCCCTTAGGTCCCAAATAAT|intergenic_region|MODIFIER|Phatr3_EG00205-Phatr3_EG00207|Phatr3_EG00205-Phatr3_EG00207|intergenic_region|Phatr3_EG00205-Phatr3_EG00207|||n.5783_5784insATAAATTGTATGCAGCTAGGTATACCCCTACTTCTCTGGGACTGCCCTTAGGTCCCAAATAAT||||||,GATAAATTGTATGCAGCTAGGTATACCCCTACTTCTCTGGGACTGCCCTTAGGTCCCAAATAAT|custom|MODIFIER|||CUSTOM&P…	GT:AD:DP:GQ:PL	1/1:0,11:11:33:495,33,0	INS	63	intergenic	Yes	0
chr_33	86786	.	C	CCGTTACCGTTGCAGTTTTCTAGAAACCGGGTAAACTCCTTCAAGGCATAGGAATTTTGATTTT	4564.03	PASS	AC=2;AF=1.00;AN=2;ANN=CCGTTACCGTTGCAGTTTTCTAGAAACCGGGTAAACTCCTTCAAGGCATAGGAATTTTGATTTT|downstream_gene_variant|MODIFIER|Phatr3_EG01887|Phatr3_EG01887|transcript|Phatr3_EG01887.t1|protein_coding||c.*469_*470insCGTTACCGTTGCAGTTTTCTAGAAACCGGGTAAACTCCTTCAAGGCATAGGAATTTTGATTTT|||||470|,CCGTTACCGTTGCAGTTTTCTAGAAACCGGGTAAACTCCTTCAAGGCATAGGAATTTTGATTTT|intergenic_region|MODIFIER|Phatr3_EG01887-CHR_END|Ph…	GT:AD:DP:GQ:PL	1/1:0,102:102:99:4578,301,0	INS	63	downstream	Yes	33.73
chr_4	1257044	.	A	ACAATCACCAGGACGTGTACCAGTGGGTTTGACTTTTATCAATTTGATGAAATATGCGTCGGACG	2393.03	PASS	AC=2;AF=1.00;AN=2;ANN=ACAATCACCAGGACGTGTACCAGTGGGTTTGACTTTTATCAATTTGATGAAATATGCGTCGGACG|upstream_gene_variant|MODIFIER|Phatr3_J44684|Phatr3_J44684|transcript|Phatr3_J44684.t1|protein_coding||c.-1680_-1679insCGTCCGACGCATATTTCATCAAATTGATAAAAGTCAAACCCACTGGTACACGTCCTGGTGATTG|||||1680|,ACAATCACCAGGACGTGTACCAGTGGGTTTGACTTTTATCAATTTGATGAAATATGCGTCGGACG|downstream_gene_variant|MODIFIER|Phatr3_J34168|Phat…	GT:AD:DP:GQ:PL	1/1:0,55:55:99:2407,164,0	INS	64	upstream-downstream	No	0
chr_18	659183	.	A	AATTTTCTCATATTCGTCGATGTTGCAGCAACAGAATAGCCTATTCTGTGCTTTGACACGATGCG,AATTTTCTCATATTCGTCGATGTTGCAGCAACAGAATAGCCTATTCTGTGCTTTGACAGGATGCG	5305.02	PASS	AC=1,1;AF=0.500,0.500;AN=2;ANN=AATTTTCTCATATTCGTCGATGTTGCAGCAACAGAATAGCCTATTCTGTGCTTTGACACGATGCG|downstream_gene_variant|MODIFIER|Phatr3_J39223|Phatr3_J39223|transcript|Phatr3_J39223.t1|protein_coding||c.*737_*738insATTTTCTCATATTCGTCGATGTTGCAGCAACAGAATAGCCTATTCTGTGCTTTGACACGATGCG|||||738|,AATTTTCTCATATTCGTCGATGTTGCAGCAACAGAATAGCCTATTCTGTGCTTTGACAGGATGCG|downstream_gene_variant|MODIFIER|Phatr3_J39…	GT:AD:DP:GQ:PL	1/2:0,47,37:84:99:5322,1590,1280,1960,0,1664	INS	64	downstream	No	0
bd_5x5	5574	.	C	CTGATGTCCTCTTCAAATATTGTTCGAGTCGCAACCTCTAGTAAATCGCTTCAGGATACACGGGT	4299.03	PASS	AC=2;AF=1.00;AN=2;ANN=CTGATGTCCTCTTCAAATATTGTTCGAGTCGCAACCTCTAGTAAATCGCTTCAGGATACACGGGT|frameshift_variant|HIGH|Phatr3_Jdraft1128|Phatr3_Jdraft1128|transcript|Phatr3_Jdraft1128.t1|protein_coding|1/3|c.83_84insGATGTCCTCTTCAAATATTGTTCGAGTCGCAACCTCTAGTAAATCGCTTCAGGATACACGGGTT|p.Ser29fs|899/1718|84/903|28/300||INFO_REALIGN_3_PRIME,CTGATGTCCTCTTCAAATATTGTTCGAGTCGCAACCTCTAGTAAATCGCTTCAGGATACACGGGT|upst…	GT:AD:DP:GQ:PL	1/1:0,96:96:99:4313,285,0	INS	64	genic	Yes	0
chr_3	1104323	.	T	TAATGTCAACAAGTTTACACTTCTTTCGTTCTCTGCTCTCATGTGAATACAGAAAACGACGACCAA	2095.6	PASS	AC=1;AF=0.500;AN=2;ANN=TAATGTCAACAAGTTTACACTTCTTTCGTTCTCTGCTCTCATGTGAATACAGAAAACGACGACCAA|upstream_gene_variant|MODIFIER|Phatr3_J44139|Phatr3_J44139|transcript|Phatr3_J44139.t1|protein_coding||c.-233_-232insTTGGTCGTCGTTTTCTGTATTCACATGAGAGCAGAGAACGAAAGAAGTGTAAACTTGTTGACATT|||||233|,TAATGTCAACAAGTTTACACTTCTTTCGTTCTCTGCTCTCATGTGAATACAGAAAACGACGACCAA|downstream_gene_variant|MODIFIER|Phatr3_J44138|Pha…	GT:AD:DP:GQ:PL	0/1:53,54:107:99:2103,0,2069	INS	65	upstream-downstream	No	0
chr_2	354442	.	A	ATCTAATGTAAGATCCATCCTTCGAAAGGGAACTTCTAATGTAAGATCCATCCTTCGAAAGGGAACT	1298.6	PASS	AC=1;AF=0.500;AN=2;ANN=ATCTAATGTAAGATCCATCCTTCGAAAGGGAACTTCTAATGTAAGATCCATCCTTCGAAAGGGAACT|upstream_gene_variant|MODIFIER|Phatr3_J43401|Phatr3_J43401|transcript|Phatr3_J43401.t1|protein_coding||c.-297_-296insAGTTCCCTTTCGAAGGATGGATCTTACATTAGAAGTTCCCTTTCGAAGGATGGATCTTACATTAGA|||||297|,ATCTAATGTAAGATCCATCCTTCGAAAGGGAACTTCTAATGTAAGATCCATCCTTCGAAAGGGAACT|downstream_gene_variant|MODIFIER|Phatr3_J43402|…	GT:AD:DP:GQ:PL	0/1:51,35:86:99:1306,0,1975	INS	66	upstream-downstream	No	0
chr_6	112645	.	G	GCGCAATGGAAACACTCCGACCCGTACCCATGGTTCGTCATTCGTACGTATGTGCCACGAAACCAAC	7607.03	PASS	AC=2;AF=1.00;AN=2;ANN=GCGCAATGGAAACACTCCGACCCGTACCCATGGTTCGTCATTCGTACGTATGTGCCACGAAACCAAC|upstream_gene_variant|MODIFIER|Phatr3_J45070|Phatr3_J45070|transcript|Phatr3_J45070.t1|protein_coding||c.-866_-865insGTTGGTTTCGTGGCACATACGTACGAATGACGAACCATGGGTACGGGTCGGAGTGTTTCCATTGCG|||||866|,GCGCAATGGAAACACTCCGACCCGTACCCATGGTTCGTCATTCGTACGTATGTGCCACGAAACCAAC|downstream_gene_variant|MODIFIER|Phatr3_EG02369|…	GT:AD:DP:GQ:PL	1/1:0,170:170:99:7621,511,0	INS	66	upstream-downstream	No	0
chr_15	34359	.	T	TTCCTTCTCTCATCTGCATAACTAGGTTTTCGTTTCCTTCTTTTATCTGATGAAGAAGCTCTTCGTC	2335.6	PASS	AC=1;AF=0.500;AN=2;ANN=TTCCTTCTCTCATCTGCATAACTAGGTTTTCGTTTCCTTCTTTTATCTGATGAAGAAGCTCTTCGTC|upstream_gene_variant|MODIFIER|Phatr3_J47788|Phatr3_J47788|transcript|Phatr3_J47788.t1|protein_coding||c.-1288_-1287insTCCTTCTCTCATCTGCATAACTAGGTTTTCGTTTCCTTCTTTTATCTGATGAAGAAGCTCTTCGTC|||||1287|,TTCCTTCTCTCATCTGCATAACTAGGTTTTCGTTTCCTTCTTTTATCTGATGAAGAAGCTCTTCGTC|downstream_gene_variant|MODIFIER|Phatr3_J380…	GT:AD:DP:GQ:PL	0/1:109,67:176:99:2343,0,4228	INS	66	upstream-downstream	No	0.85
chr_4	366738	.	A	ATTAAACTATTTGAATTTGAATCGATATCGAACCATTTCCAAATCACGATGTTTTTCGAAATACTGAG,ATTAAACTATTTGAATTTGAATCGATATCGAACCATTTCCAAATCACGATGTTTTTCGAAATACTGTT	2067.02	PASS	AC=1,1;AF=0.500,0.500;AN=2;ANN=ATTAAACTATTTGAATTTGAATCGATATCGAACCATTTCCAAATCACGATGTTTTTCGAAATACTGAG|5_prime_UTR_variant|MODIFIER|Phatr3_J18911|Phatr3_J18911|transcript|Phatr3_J18911.t1|protein_coding|1/2|c.-279_-278insTTAAACTATTTGAATTTGAATCGATATCGAACCATTTCCAAATCACGATGTTTTTCGAAATACTGAG|||||278|,ATTAAACTATTTGAATTTGAATCGATATCGAACCATTTCCAAATCACGATGTTTTTCGAAATACTGTT|5_prime_UTR_variant|MODIFIER|Phatr3…	GT:AD:DP:GQ:PL	1/2:0,23,27:50:99:2084,1122,1055,961,0,880	INS	67	genic	Yes	0
chr_5	122378	.	A	AGCGGAATGACTAGATGGGCTCTCGTATTCCGTGACCAAGACAAATGCATGCTCTCGCCTAGTTGTCGG	3541.03	PASS	AC=2;AF=1.00;AN=2;ANN=AGCGGAATGACTAGATGGGCTCTCGTATTCCGTGACCAAGACAAATGCATGCTCTCGCCTAGTTGTCGG|upstream_gene_variant|MODIFIER|Phatr3_J44748|Phatr3_J44748|transcript|Phatr3_J44748.t1|protein_coding||c.-1181_-1180insGCGGAATGACTAGATGGGCTCTCGTATTCCGTGACCAAGACAAATGCATGCTCTCGCCTAGTTGTCGG|||||1180|,AGCGGAATGACTAGATGGGCTCTCGTATTCCGTGACCAAGACAAATGCATGCTCTCGCCTAGTTGTCGG|downstream_gene_variant|MODIFIER|Phatr3…	GT:AD:DP:GQ:PL	1/1:0,79:79:99:3555,238,0	INS	68	upstream-downstream	No	0
chr_2	407069	.	C	CTCAAGATGTCAACATCTAACAAGATGAAGACGAAGTCCGCACAATTGACTTTCTCAACCATGACGAATG	1698.6	PASS	AC=1;AF=0.500;AN=2;ANN=CTCAAGATGTCAACATCTAACAAGATGAAGACGAAGTCCGCACAATTGACTTTCTCAACCATGACGAATG|upstream_gene_variant|MODIFIER|Phatr3_J43416|Phatr3_J43416|transcript|Phatr3_J43416.t1|protein_coding||c.-362_-361insCATTCGTCATGGTTGAGAAAGTCAATTGTGCGGACTTCGTCTTCATCTTGTTAGATGTTGACATCTTGA|||||362|,CTCAAGATGTCAACATCTAACAAGATGAAGACGAAGTCCGCACAATTGACTTTCTCAACCATGACGAATG|upstream_gene_variant|MODIFIER|Phatr3_…	GT:AD:DP:GQ:PL	0/1:61,45:106:99:1706,0,2426	INS	69	upstream-downstream	No	0
chr_22	440499	.	T	TTTGTGTGTGTGTGTGTGTGTGTGTGTGTGTGTGTGTGTGTGTGTGTGTGTGTGTGTGTGTGTGTGTGTG	767.6	PASS	AC=1;AF=0.500;AN=2;ANN=TTTGTGTGTGTGTGTGTGTGTGTGTGTGTGTGTGTGTGTGTGTGTGTGTGTGTGTGTGTGTGTGTGTGTG|upstream_gene_variant|MODIFIER|Phatr3_J30394|Phatr3_J30394|transcript|Phatr3_J30394.t1|protein_coding||c.-160_-159insCACACACACACACACACACACACACACACACACACACACACACACACACACACACACACACACACACAA|||||160|,TTTGTGTGTGTGTGTGTGTGTGTGTGTGTGTGTGTGTGTGTGTGTGTGTGTGTGTGTGTGTGTGTGTGTG|downstream_gene_variant|MODIFIER|Phatr…	GT:AD:DP:GQ:PL	0/1:125,30:155:99:775,0,5101	INS	69	upstream-downstream	No	0
chr_23	97650	.	A	AGTCACAGTCAACTATAGAGTCGTGGATGTGGGTCTCATTCACGAAAAGGGGTGCGTACTAGCCATCCCC	1575.6	PASS	AC=1;AF=0.500;AN=2;ANN=AGTCACAGTCAACTATAGAGTCGTGGATGTGGGTCTCATTCACGAAAAGGGGTGCGTACTAGCCATCCCC|upstream_gene_variant|MODIFIER|FAO1|Phatr3_J55069|transcript|Phatr3_J55069.t1|protein_coding||c.-322_-321insGGGGATGGCTAGTACGCACCCCTTTTCGTGAATGAGACCCACATCCACGACTCTATAGTTGACTGTGAC|||||322|,AGTCACAGTCAACTATAGAGTCGTGGATGTGGGTCTCATTCACGAAAAGGGGTGCGTACTAGCCATCCCC|upstream_gene_variant|MODIFIER|Phatr3_J40317|Ph…	GT:AD:DP:GQ:PL	0/1:46,41:87:99:1583,0,1808	INS	69	upstream-downstream	No	0
chr_25	5770	.	C	CCCCTCCCGTTAGGCGTAGTTTTTGGATAGATTATACACATCATTGTATGAAAGTATTATTCTGGGTTCT	871.03	PASS	AC=2;AF=1.00;AN=2;ANN=CCCCTCCCGTTAGGCGTAGTTTTTGGATAGATTATACACATCATTGTATGAAAGTATTATTCTGGGTTCT|intergenic_region|MODIFIER|Phatr3_EG00205-Phatr3_EG00207|Phatr3_EG00205-Phatr3_EG00207|intergenic_region|Phatr3_EG00205-Phatr3_EG00207|||n.5770_5771insCCCTCCCGTTAGGCGTAGTTTTTGGATAGATTATACACATCATTGTATGAAAGTATTATTCTGGGTTCT||||||,CCCCTCCCGTTAGGCGTAGTTTTTGGATAGATTATACACATCATTGTATGAAAGTATTATTCTGGGTTCT|custom|M…	GT:AD:DP:GQ:PL	1/1:3,21:24:59:885,59,0	INS	69	intergenic	Yes	0
chr_15	108876	.	A	AAAATCCGAAATAGACGGAATATGCGGGCATTACTTGATATTCTTGCCATCCGGAGGGGTCCATCATTCTT	1707.6	PASS	AC=1;AF=0.500;AN=2;ANN=AAAATCCGAAATAGACGGAATATGCGGGCATTACTTGATATTCTTGCCATCCGGAGGGGTCCATCATTCTT|downstream_gene_variant|MODIFIER|Phatr3_J47806|Phatr3_J47806|transcript|Phatr3_J47806.t1|protein_coding||c.*330_*331insAAATCCGAAATAGACGGAATATGCGGGCATTACTTGATATTCTTGCCATCCGGAGGGGTCCATCATTCTT|||||331|,AAAATCCGAAATAGACGGAATATGCGGGCATTACTTGATATTCTTGCCATCCGGAGGGGTCCATCATTCTT|downstream_gene_variant|MODIFIER|…	GT:AD:DP:GQ:PL	0/1:72,46:118:99:1715,0,2885	INS	70	downstream	No	0
chr_18	379862	.	G	GTGTCGTGAACGGACGACTTCTCACAAGACTCTCTCGTTCACGGTGTTGTTTCGGTGGGTCGTACCGGGTC	478.6	PASS	AC=1;AF=0.500;AN=2;ANN=GTGTCGTGAACGGACGACTTCTCACAAGACTCTCTCGTTCACGGTGTTGTTTCGGTGGGTCGTACCGGGTC|upstream_gene_variant|MODIFIER|GOX|Phatr3_J22568|transcript|Phatr3_J22568.t1|protein_coding||c.-169_-168insGACCCGGTACGACCCACCGAAACAACACCGTGAACGAGAGAGTCTTGTGAGAAGTCGTCCGTTCACGACA|||||169|,GTGTCGTGAACGGACGACTTCTCACAAGACTCTCTCGTTCACGGTGTTGTTTCGGTGGGTCGTACCGGGTC|upstream_gene_variant|MODIFIER|Phatr3_J48616|…	GT:AD:DP:GQ:PL	0/1:47,15:62:99:486,0,1929	INS	70	upstream-downstream	No	0
chr_2	80361	.	A	ATTAGAAAAACCCTACTGCAAGCATATCGGGGTTCATTATCCCTTTATCTTGGGTTTATGCTTATAAGTCTT	1128.6	PASS	AC=1;AF=0.500;AN=2;ANN=ATTAGAAAAACCCTACTGCAAGCATATCGGGGTTCATTATCCCTTTATCTTGGGTTTATGCTTATAAGTCTT|upstream_gene_variant|MODIFIER|Phatr3_J43307|Phatr3_J43307|transcript|Phatr3_J43307.t1|protein_coding||c.-201_-200insTTAGAAAAACCCTACTGCAAGCATATCGGGGTTCATTATCCCTTTATCTTGGGTTTATGCTTATAAGTCTT|||||53|,ATTAGAAAAACCCTACTGCAAGCATATCGGGGTTCATTATCCCTTTATCTTGGGTTTATGCTTATAAGTCTT|downstream_gene_variant|MODIFIER|…	GT:AD:DP:GQ:PL	0/1:95,34:129:99:1136,0,3854	INS	71	upstream-downstream	No	0
chr_5	157968	.	G	GGTTATCAATACCTTGCTTGCTGGGGTTATTTGTGGAGTAGTCAGTGTTGTCTCCGGATTTCTGACCATGATA	4251.03	PASS	AC=2;AF=1.00;AN=2;ANN=GGTTATCAATACCTTGCTTGCTGGGGTTATTTGTGGAGTAGTCAGTGTTGTCTCCGGATTTCTGACCATGATA|conservative_inframe_insertion|MODERATE|Phatr3_J44759|Phatr3_J44759|transcript|Phatr3_J44759.t1|protein_coding|2/2|c.2373_2374insGTTATCAATACCTTGCTTGCTGGGGTTATTTGTGGAGTAGTCAGTGTTGTCTCCGGATTTCTGACCATGATA|p.Val791_Leu792insValIleAsnThrLeuLeuAlaGlyValIleCysGlyValValSerValValSerGlyPheLeuThrMetIle|2374/2619|…	GT:AD:DP:GQ:PL	1/1:0,95:95:99:4265,286,0	INS	72	downstream	No	0
chr_11	74415	.	C	CAAAATATGAAGATTACTTGACTGTGACTTCTCTGCGAAAATCCCGCCAACGTAAAGGGTATTTTCCAATTTG,CAAAATGTGAAGATTACTTGACTGTGACTTCTCTGCGAAAATCCCGCCAACGTAAAGGGTATTTTCCAATTTG	3977.02	PASS	AC=1,1;AF=0.500,0.500;AN=2;ANN=CAAAATATGAAGATTACTTGACTGTGACTTCTCTGCGAAAATCCCGCCAACGTAAAGGGTATTTTCCAATTTG|upstream_gene_variant|MODIFIER|Phatr3_EG02295|Phatr3_EG02295|transcript|Phatr3_EG02295.t1|protein_coding||c.-1206_-1205insAAAATATGAAGATTACTTGACTGTGACTTCTCTGCGAAAATCCCGCCAACGTAAAGGGTATTTTCCAATTTG|||||976|,CAAAATGTGAAGATTACTTGACTGTGACTTCTCTGCGAAAATCCCGCCAACGTAAAGGGTATTTTCCAATTTG|upstream_gene_va…	GT:AD:DP:GQ:PL	1/2:7,27,44:78:99:3994,1743,1536,1129,0,900	INS	72	upstream-downstream	No	0
chr_18	32358	.	C	CAGCTGACCACTTGAAAATCAAGAGTGTTTCAGTTACGATTTCCCAATCAAGTGCCGTTGTTTTTATAACCGG	5206.03	PASS	AC=2;AF=1.00;AN=2;ANN=CAGCTGACCACTTGAAAATCAAGAGTGTTTCAGTTACGATTTCCCAATCAAGTGCCGTTGTTTTTATAACCGG|upstream_gene_variant|MODIFIER|Phatr3_EG00515|Phatr3_EG00515|transcript|Phatr3_EG00515.t1|protein_coding||c.-1173_-1172insCCGGTTATAAAAACAACGGCACTTGATTGGGAAATCGTAACTGAAACACTCTTGATTTTCAAGTGGTCAGCT|||||1173|,CAGCTGACCACTTGAAAATCAAGAGTGTTTCAGTTACGATTTCCCAATCAAGTGCCGTTGTTTTTATAACCGG|upstream_gene_variant|MO…	GT:AD:DP:GQ:PL	1/1:0,116:116:99:5220,349,0	INS	72	upstream-downstream	No	1.05
chr_25	155399	.	T	TAGGTGTGTGTAGGTGTGTGTAGGTGTGTGTAGGTGTGTGTAGGTGTGTGTAGGTGTGTGTAGGTGTGTGTAG	589.01	PASS	AC=1;AF=0.500;AN=2;ANN=TAGGTGTGTGTAGGTGTGTGTAGGTGTGTGTAGGTGTGTGTAGGTGTGTGTAGGTGTGTGTAGGTGTGTGTAG|upstream_gene_variant|MODIFIER|Phatr3_EG00225|Phatr3_EG00225|transcript|Phatr3_EG00225.t1|protein_coding||c.-142_-141insCTACACACACCTACACACACCTACACACACCTACACACACCTACACACACCTACACACACCTACACACACCT|||||142|,TAGGTGTGTGTAGGTGTGTGTAGGTGTGTGTAGGTGTGTGTAGGTGTGTGTAGGTGTGTGTAGGTGTGTGTAG|upstream_gene_variant|MODI…	GT:AD:DP:GQ:PL	0/1:73,26:99:99:682,0,2886	INS	72	genic	No	5.4
chr_2	443244	.	A	AATTTGGTATTCACCTTTCATGCATTCTTGCTATGCGTCTTACTGTGAGTCCTCAGGGTTTTTTGCTTACAAGC	344.6	PASS	AC=1;AF=0.500;AN=2;ANN=AATTTGGTATTCACCTTTCATGCATTCTTGCTATGCGTCTTACTGTGAGTCCTCAGGGTTTTTTGCTTACAAGC|frameshift_variant&stop_gained|HIGH|Phatr3_EG01506|Phatr3_EG01506|transcript|Phatr3_EG01506.t1|protein_coding|2/3|c.41_42insGCTTGTAAGCAAAAAACCCTGAGGACTCACAGTAAGACGCATAGCAAGAATGCATGAAAGGTGAATACCAAAT|p.Ile14fs|41/621|41/621|14/206||,AATTTGGTATTCACCTTTCATGCATTCTTGCTATGCGTCTTACTGTGAGTCCTCAGGGTTTTTTGCTTAC…	GT:AD:DP:GQ:PL	0/1:78,14:92:99:352,0,3193	INS	73	genic	Yes	8.6
chr_14	191826	.	G	GGACCAGTCCTCAGGTGAGGACACTTTTCAGACCTATGGTAATAAACAAAGAAATCATTATTAAAGAAAGTTAC	644.6	PASS	AC=1;AF=0.500;AN=2;ANN=GGACCAGTCCTCAGGTGAGGACACTTTTCAGACCTATGGTAATAAACAAAGAAATCATTATTAAAGAAAGTTAC|upstream_gene_variant|MODIFIER|Phatr3_J47591|Phatr3_J47591|transcript|Phatr3_J47591.t1|protein_coding||c.-916_-915insGTAACTTTCTTTAATAATGATTTCTTTGTTTATTACCATAGGTCTGAAAAGTGTCCTCACCTGAGGACTGGTC|||||916|,GGACCAGTCCTCAGGTGAGGACACTTTTCAGACCTATGGTAATAAACAAAGAAATCATTATTAAAGAAAGTTAC|intergenic_region|MODIFIER…	GT:AD:DP:GQ:PL	0/1:77,21:98:99:652,0,3124	INS	73	upstream	No	0
bd_38x36	47324	.	G	GTGTCTATTCTACCGGCCCTTGTCCTCAGCTGAGGCAGGCATTTGTCCTCAGCTGAGGACGCAAAAATAAAGAA	354.6	PASS	AC=1;AF=0.500;AN=2;ANN=GTGTCTATTCTACCGGCCCTTGTCCTCAGCTGAGGCAGGCATTTGTCCTCAGCTGAGGACGCAAAAATAAAGAA|frameshift_variant&stop_gained|HIGH|Phatr3_EG01271|Phatr3_EG01271|transcript|Phatr3_EG01271.t1|protein_coding|2/2|c.2272_2273insTGTCTATTCTACCGGCCCTTGTCCTCAGCTGAGGCAGGCATTTGTCCTCAGCTGAGGACGCAAAAATAAAGAA|p.Asp758fs|2273/4320|2273/4320|758/1439||,GTGTCTATTCTACCGGCCCTTGTCCTCAGCTGAGGCAGGCATTTGTCCTCAGCTGAG…	GT:AD:DP:GQ:PL	0/1:5,9:14:99:362,0,184	INS	73	genic	Yes	61.87
chr_1	940064	.	C	CTTGGCAAGAAAAGCTCCTGAGCGGTCGTATCATCAAATATATTTACCTGATCATATATAATGTGCTATTTTAGT	300.98	PASS	AC=2;AF=1.00;AN=2;ANN=CTTGGCAAGAAAAGCTCCTGAGCGGTCGTATCATCAAATATATTTACCTGATCATATATAATGTGCTATTTTAGT|upstream_gene_variant|MODIFIER|Phatr3_EG02476|Phatr3_EG02476|transcript|Phatr3_EG02476.t1|protein_coding||c.-526_-525insTTGGCAAGAAAAGCTCCTGAGCGGTCGTATCATCAAATATATTTACCTGATCATATATAATGTGCTATTTTAGT|||||525|,CTTGGCAAGAAAAGCTCCTGAGCGGTCGTATCATCAAATATATTTACCTGATCATATATAATGTGCTATTTTAGT|downstream_gene_varia…	GT:AD:DP:GQ:PL	1/1:0,7:7:21:315,21,0	INS	74	upstream-downstream	No	0
chr_8	830891	.	G	GGACAACATCTCACCAGAAGTTCAATCGCCTACTGCTAAACGCCAAGTCGCTTCCGTCCCACACACAACGAATCA	603.6	PASS	AC=1;AF=0.500;AN=2;ANN=GGACAACATCTCACCAGAAGTTCAATCGCCTACTGCTAAACGCCAAGTCGCTTCCGTCCCACACACAACGAATCA|upstream_gene_variant|MODIFIER|Phatr3_EG00963|Phatr3_EG00963|transcript|Phatr3_EG00963.t1|protein_coding||c.-1464_-1463insTGATTCGTTGTGTGTGGGACGGAAGCGACTTGGCGTTTAGCAGTAGGCGATTGAACTTCTGGTGAGATGTTGTC|||||1464|,GGACAACATCTCACCAGAAGTTCAATCGCCTACTGCTAAACGCCAAGTCGCTTCCGTCCCACACACAACGAATCA|upstream_gene_var…	GT:AD:DP:GQ:PL	0/1:78,21:99:99:611,0,3212	INS	74	upstream-downstream	No	0
chr_15	43526	.	T	TGTTACTTATTAACAAATTTAGGTGACAGAAGTGGAAAGACTTTTCATATGTATATGAATTCATGTTTCGTCATA	763.6	PASS	AC=1;AF=0.500;AN=2;ANN=TGTTACTTATTAACAAATTTAGGTGACAGAAGTGGAAAGACTTTTCATATGTATATGAATTCATGTTTCGTCATA|upstream_gene_variant|MODIFIER|Phatr3_J47790|Phatr3_J47790|transcript|Phatr3_J47790.t1|protein_coding||c.-210_-209insTATGACGAAACATGAATTCATATACATATGAAAAGTCTTTCCACTTCTGTCACCTAAATTTGTTAATAAGTAAC|||||210|,TGTTACTTATTAACAAATTTAGGTGACAGAAGTGGAAAGACTTTTCATATGTATATGAATTCATGTTTCGTCATA|upstream_gene_variant|M…	GT:AD:DP:GQ:PL	0/1:96,26:122:99:771,0,3949	INS	74	upstream	No	0
chr_18	154949	.	C	CGAGAACTTCAATATCGGTTAGTGTGTGCGTACTTAGGATTATCAACAATCAGTGAGCGAACGTCGGAGTCGCCA	4158.03	PASS	AC=2;AF=1.00;AN=2;ANN=CGAGAACTTCAATATCGGTTAGTGTGTGCGTACTTAGGATTATCAACAATCAGTGAGCGAACGTCGGAGTCGCCA|upstream_gene_variant|MODIFIER|Phatr3_J48538|Phatr3_J48538|transcript|Phatr3_J48538.t1|protein_coding||c.-268_-267insTGGCGACTCCGACGTTCGCTCACTGATTGTTGATAATCCTAAGTACGCACACACTAACCGATATTGAAGTTCTC|||||268|,CGAGAACTTCAATATCGGTTAGTGTGTGCGTACTTAGGATTATCAACAATCAGTGAGCGAACGTCGGAGTCGCCA|upstream_gene_variant|MO…	GT:AD:DP:GQ:PL	1/1:0,99:99:99:4172,273,0	INS	74	upstream-downstream	No	0
chr_21	30864	.	C	CTTTAGATACCTTCACGCGCTGACTGACAGTTGTGTGAAGGATTCAAGTCAAGGATACTTGCTACATGTGATCTTTT	3933.03	PASS	AC=2;AF=1.00;AN=2;ANN=CTTTAGATACCTTCACGCGCTGACTGACAGTTGTGTGAAGGATTCAAGTCAAGGATACTTGCTACATGTGATCTTTT|upstream_gene_variant|MODIFIER|Phatr3_J39785|Phatr3_J39785|transcript|Phatr3_J39785.t1|protein_coding||c.-1070_-1069insTTTAGATACCTTCACGCGCTGACTGACAGTTGTGTGAAGGATTCAAGTCAAGGATACTTGCTACATGTGATCTTTT|||||1069|,CTTTAGATACCTTCACGCGCTGACTGACAGTTGTGTGAAGGATTCAAGTCAAGGATACTTGCTACATGTGATCTTTT|downstream_gene…	GT:AD:DP:GQ:PL	1/1:0,88:88:99:3947,261,0	INS	76	upstream-downstream	No	0
chr_2	488192	.	C	CAATGGTTCCATTGCCATCCGTATTGTGATACCCATTCACGTCATTATTCATATCTGTTGCCTGTTGCACAGACATGT	1446.6	PASS	AC=1;AF=0.500;AN=2;ANN=CAATGGTTCCATTGCCATCCGTATTGTGATACCCATTCACGTCATTATTCATATCTGTTGCCTGTTGCACAGACATGT|upstream_gene_variant|MODIFIER|Phatr3_EG01472|Phatr3_EG01472|transcript|Phatr3_EG01472.t1|protein_coding||c.-62_-61insAATGGTTCCATTGCCATCCGTATTGTGATACCCATTCACGTCATTATTCATATCTGTTGCCTGTTGCACAGACATGT|||||61|,CAATGGTTCCATTGCCATCCGTATTGTGATACCCATTCACGTCATTATTCATATCTGTTGCCTGTTGCACAGACATGT|upstream_gene_…	GT:AD:DP:GQ:PL	0/1:69,40:109:99:1454,0,2778	INS	77	upstream-downstream	Yes	0
chr_3	482216	.	C	CTGTTGAGCAAATCCAGTGGTAGTGGATCTGGTGATGTGACATAGGTAGTATGTCACAACCCCTACAATTTAACCTTG	1468.03	PASS	AC=2;AF=1.00;AN=2;ANN=CTGTTGAGCAAATCCAGTGGTAGTGGATCTGGTGATGTGACATAGGTAGTATGTCACAACCCCTACAATTTAACCTTG|upstream_gene_variant|MODIFIER|Phatr3_J54168|Phatr3_J54168|transcript|Phatr3_J54168.t1|protein_coding||c.-332_-331insCAAGGTTAAATTGTAGGGGTTGTGACATACTACCTATGTCACATCACCAGATCCACTACCACTGGATTTGCTCAACA|||||332|,CTGTTGAGCAAATCCAGTGGTAGTGGATCTGGTGATGTGACATAGGTAGTATGTCACAACCCCTACAATTTAACCTTG|downstream_gene…	GT:AD:DP:GQ:PL	1/1:16,34:50:75:1482,75,0	INS	77	upstream-downstream	No	0
chr_3	482223	.	G	GTATCATCACGTCCTGTATGGAATGTACTGTAAATATGGACCTACGTATCCACTACGGTGAAATTAACAGACTGTTGCA	2288.03	PASS	AC=2;AF=1.00;AN=2;ANN=GTATCATCACGTCCTGTATGGAATGTACTGTAAATATGGACCTACGTATCCACTACGGTGAAATTAACAGACTGTTGCA|upstream_gene_variant|MODIFIER|Phatr3_J54168|Phatr3_J54168|transcript|Phatr3_J54168.t1|protein_coding||c.-339_-338insTGCAACAGTCTGTTAATTTCACCGTAGTGGATACGTAGGTCCATATTTACAGTACATTCCATACAGGACGTGATGATA|||||339|,GTATCATCACGTCCTGTATGGAATGTACTGTAAATATGGACCTACGTATCCACTACGGTGAAATTAACAGACTGTTGCA|downstream_g…	GT:AD:DP:GQ:PL	1/1:9,53:62:99:2302,144,0	INS	78	upstream-downstream	No	0
chr_5	664723	.	G	GGCTCTTATTCGAACGAATCTGAATAACTGTAAAAGGATGCTATTTTCAGATATAGAAAACTTGACAGGCAATGACAAT	1574.6	PASS	AC=1;AF=0.500;AN=2;ANN=GGCTCTTATTCGAACGAATCTGAATAACTGTAAAAGGATGCTATTTTCAGATATAGAAAACTTGACAGGCAATGACAAT|upstream_gene_variant|MODIFIER|Phatr3_EG01330|Phatr3_EG01330|transcript|Phatr3_EG01330.t1|protein_coding||c.-513_-512insATTGTCATTGCCTGTCAAGTTTTCTATATCTGAAAATAGCATCCTTTTACAGTTATTCAGATTCGTTCGAATAAGAGC|||||513|,GGCTCTTATTCGAACGAATCTGAATAACTGTAAAAGGATGCTATTTTCAGATATAGAAAACTTGACAGGCAATGACAAT|downstre…	GT:AD:DP:GQ:PL	0/1:70,43:113:99:1582,0,2793	INS	78	upstream-downstream	No	5.5
chr_5	784273	.	T	TAGTGTCTAGTCTACCGGCCGTTGTCCTAGATATAGAACATCATTTTGTCCTATATATAGGACAGAAGTAGACTAGACA	1295.03	PASS	AC=2;AF=1.00;AN=2;ANN=TAGTGTCTAGTCTACCGGCCGTTGTCCTAGATATAGAACATCATTTTGTCCTATATATAGGACAGAAGTAGACTAGACA|upstream_gene_variant|MODIFIER|Phatr3_EG02081|Phatr3_EG02081|transcript|Phatr3_EG02081.t1|protein_coding||c.-653_-652insTGTCTAGTCTACTTCTGTCCTATATATAGGACAAAATGATGTTCTATATCTAGGACAACGGCCGGTAGACTAGACACT|||||653|,TAGTGTCTAGTCTACCGGCCGTTGTCCTAGATATAGAACATCATTTTGTCCTATATATAGGACAGAAGTAGACTAGACA|upstream_…	GT:AD:DP:GQ:PL	1/1:0,30:30:90:1309,90,0	INS	78	upstream-downstream	No	0
chr_6	372436	.	G	GGACATCACTGTCAATAACACTTACTCACAGTCAATACCACAGTGATTTTCAGTGGAATAGCGTCAAAAGTGTAAAACT	1274.03	PASS	AC=2;AF=1.00;AN=2;ANN=GGACATCACTGTCAATAACACTTACTCACAGTCAATACCACAGTGATTTTCAGTGGAATAGCGTCAAAAGTGTAAAACT|upstream_gene_variant|MODIFIER|Phatr3_J45163|Phatr3_J45163|transcript|Phatr3_J45163.t1|protein_coding||c.-407_-406insAGTTTTACACTTTTGACGCTATTCCACTGAAAATCACTGTGGTATTGACTGTGAGTAAGTGTTATTGACAGTGATGTC|||||407|,GGACATCACTGTCAATAACACTTACTCACAGTCAATACCACAGTGATTTTCAGTGGAATAGCGTCAAAAGTGTAAAACT|upstream_gen…	GT:AD:DP:GQ:PL	1/1:0,29:29:87:1288,87,0	INS	78	upstream-downstream	No	1.45
chr_4	339374	.	A	ACACGATATCCGGACTATATTGAATTAGTTCGTTGACCATTGTCCCGCATCCACGGAGACAATCAATTTGCATGTTGGTC	903.6	PASS	AC=1;AF=0.500;AN=2;ANN=ACACGATATCCGGACTATATTGAATTAGTTCGTTGACCATTGTCCCGCATCCACGGAGACAATCAATTTGCATGTTGGTC|downstream_gene_variant|MODIFIER|Phatr3_J44362|Phatr3_J44362|transcript|Phatr3_J44362.t1|protein_coding||c.*1128_*1129insCACGATATCCGGACTATATTGAATTAGTTCGTTGACCATTGTCCCGCATCCACGGAGACAATCAATTTGCATGTTGGTC|||||1129|,ACACGATATCCGGACTATATTGAATTAGTTCGTTGACCATTGTCCCGCATCCACGGAGACAATCAATTTGCATGTTGGTC|dow…	GT:AD:DP:GQ:PL	0/1:18,23:41:99:911,0,646	INS	79	downstream	Yes	0
chr_14	459633	.	A	AATTATAGGGGTTGCGACATACTACCTATGTCACATCACCAGATCCACTACCACTGGATTTGCTCACATCCAAAGCGAAG	1516.03	PASS	AC=2;AF=1.00;AN=2;ANN=AATTATAGGGGTTGCGACATACTACCTATGTCACATCACCAGATCCACTACCACTGGATTTGCTCACATCCAAAGCGAAG|upstream_gene_variant|MODIFIER|Phatr3_J47665|Phatr3_J47665|transcript|Phatr3_J47665.t1|protein_coding||c.-130_-129insATTATAGGGGTTGCGACATACTACCTATGTCACATCACCAGATCCACTACCACTGGATTTGCTCACATCCAAAGCGAAG|||||129|,AATTATAGGGGTTGCGACATACTACCTATGTCACATCACCAGATCCACTACCACTGGATTTGCTCACATCCAAAGCGAAG|downstrea…	GT:AD:DP:GQ:PL	1/1:0,34:34:99:1530,102,0	INS	79	upstream-downstream	No	0
bd_20x24	7533	.	T	TAGGGTTAGGGTTAGGGTTAGGGTTAGGGTTAGGGTTAGGGTTAGGGTTAGGGTTAGGGTTAGGGTTAGGGTTAGGGTTA	346	PASS	AC=2;AF=1.00;AN=2;ANN=TAGGGTTAGGGTTAGGGTTAGGGTTAGGGTTAGGGTTAGGGTTAGGGTTAGGGTTAGGGTTAGGGTTAGGGTTAGGGTTA|upstream_gene_variant|MODIFIER|Phatr3_Jdraft1617|Phatr3_Jdraft1617|transcript|Phatr3_Jdraft1617.t1|protein_coding||c.-299_-298insTAACCCTAACCCTAACCCTAACCCTAACCCTAACCCTAACCCTAACCCTAACCCTAACCCTAACCCTAACCCTAACCCT|||||299|,TAGGGTTAGGGTTAGGGTTAGGGTTAGGGTTAGGGTTAGGGTTAGGGTTAGGGTTAGGGTTAGGGTTAGGGTTAGGGT…	GT:AD:DP:GQ:PL	1/1:0,8:8:24:360,24,0	INS	79	upstream	Yes	0
chr_2	1114097	.	C	CTGCGATTCTAACGGACAATTTATGTTCTAGGTTGAAATGCTCATTGATCTTGCAAGGAAATAACCATGCTTCAATAGACA	1096.6	PASS	AC=1;AF=0.500;AN=2;ANN=CTGCGATTCTAACGGACAATTTATGTTCTAGGTTGAAATGCTCATTGATCTTGCAAGGAAATAACCATGCTTCAATAGACA|frameshift_variant|HIGH|Phatr3_J43655|Phatr3_J43655|transcript|Phatr3_J43655.t1|protein_coding|1/1|c.1462_1463insTGTCTATTGAAGCATGGTTATTTCCTTGCAAGATCAATGAGCATTTCAACCTAGAACATAAATTGTCCGTTAGAATCGCA|p.Cys488fs|1462/1476|1462/1476|488/491||,CTGCGATTCTAACGGACAATTTATGTTCTAGGTTGAAATGCTCATTGATCTTGCAAGGA…	GT:AD:DP:GQ:PL	0/1:189,41:230:99:1104,0,7818	INS	80	genic	No	0
chr_13	187526	.	A	AATGAGAAAAACCGCTATTTCGGCCTCTGCAACATGAAAAAATCGGTATTTCGGCCGAAATAGCGGTTTTCCTCTACAAAT	111.6	PASS	AC=1;AF=0.500;AN=2;ANN=AATGAGAAAAACCGCTATTTCGGCCTCTGCAACATGAAAAAATCGGTATTTCGGCCGAAATAGCGGTTTTCCTCTACAAAT|upstream_gene_variant|MODIFIER|Phatr3_J47285|Phatr3_J47285|transcript|Phatr3_J47285.t1|protein_coding||c.-1606_-1605insATTTGTAGAGGAAAACCGCTATTTCGGCCGAAATACCGATTTTTTCATGTTGCAGAGGCCGAAATAGCGGTTTTTCTCAT|||||1606|,AATGAGAAAAACCGCTATTTCGGCCTCTGCAACATGAAAAAATCGGTATTTCGGCCGAAATAGCGGTTTTCCTCTACAAAT|up…	GT:AD:DP:GQ:PL	0/1:1,3:4:37:119,0,37	INS	80	upstream-downstream	No	0
chr_2	80367	.	T	TACATCTTTTATCGTATCTACAATCCTTTGGTCCCACAGACACGTTTTAGCCCGTTACCGTTGCAGTTTTCTATGATGTTTG	1230.6	PASS	AC=1;AF=0.500;AN=2;ANN=TACATCTTTTATCGTATCTACAATCCTTTGGTCCCACAGACACGTTTTAGCCCGTTACCGTTGCAGTTTTCTATGATGTTTG|upstream_gene_variant|MODIFIER|Phatr3_J43307|Phatr3_J43307|transcript|Phatr3_J43307.t1|protein_coding||c.-195_-194insACATCTTTTATCGTATCTACAATCCTTTGGTCCCACAGACACGTTTTAGCCCGTTACCGTTGCAGTTTTCTATGATGTTTG|||||47|,TACATCTTTTATCGTATCTACAATCCTTTGGTCCCACAGACACGTTTTAGCCCGTTACCGTTGCAGTTTTCTATGATGTTTG|dow…	GT:AD:DP:GQ:PL	0/1:93,37:130:99:1238,0,3775	INS	81	upstream-downstream	No	0
mitochondria	22243	.	T	TTTGATCCTTACCAGTAAAGGCTCAAATCGTCACAAATCCTCAAAAGCCAGTAAACGCCTTGGAACGAAAAATCTTACCGGC	2010.03	PASS	AC=2;AF=1.00;AN=2;ANN=TTTGATCCTTACCAGTAAAGGCTCAAATCGTCACAAATCCTCAAAAGCCAGTAAACGCCTTGGAACGAAAAATCTTACCGGC||MODIFIER|||||||||||||ERROR_CHROMOSOME_NOT_FOUND;DP=47;ExcessHet=3.0103;FS=0.000;MLEAC=2;MLEAF=1.00;MQ=37.72;MQRankSum=1.642;QD=26.64;SOR=0.793	GT:AD:DP:GQ:PL	1/1:1,46:47:99:2024,137,0	INS	81	unknown	No	0
chr_8	94543	.	G	GTGGGGCTAGTGGTCATAAGAGTGGTTGTGGTTGTTATAGTCGTGGTTGTTAGGGTCGTTGTCGTTGTGGAACGGGGACACTA	3269.6	PASS	AC=1;AF=0.500;AN=2;ANN=GTGGGGCTAGTGGTCATAAGAGTGGTTGTGGTTGTTATAGTCGTGGTTGTTAGGGTCGTTGTCGTTGTGGAACGGGGACACTA|upstream_gene_variant|MODIFIER|Phatr3_J35518|Phatr3_J35518|transcript|Phatr3_J35518.t1|protein_coding||c.-756_-755insTGGGGCTAGTGGTCATAAGAGTGGTTGTGGTTGTTATAGTCGTGGTTGTTAGGGTCGTTGTCGTTGTGGAACGGGGACACTA|||||755|,GTGGGGCTAGTGGTCATAAGAGTGGTTGTGGTTGTTATAGTCGTGGTTGTTAGGGTCGTTGTCGTTGTGGAACGGGGACACTA…	GT:AD:DP:GQ:PL	0/1:136,92:228:99:3277,0,4669	INS	82	upstream-downstream	No	0
chr_3	577616	.	A	AATTAGTGTTAGGGAGAAGATCTGCTAACATGTGAGCAGAAGCGCAACTTTAAGAATTTGTAAGAAAAAAAAACGCTCACTTTT,AATTAGTGTTAGGGAGAAGATCTGCTTACATGTGAGCAGAAGCGCAACTTTAAGAATTTGTAAGAAAAAAAAACGCTCACTTTT	3340.02	PASS	AC=1,1;AF=0.500,0.500;AN=2;ANN=AATTAGTGTTAGGGAGAAGATCTGCTAACATGTGAGCAGAAGCGCAACTTTAAGAATTTGTAAGAAAAAAAAACGCTCACTTTT|upstream_gene_variant|MODIFIER|Phatr3_J43970|Phatr3_J43970|transcript|Phatr3_J43970.t1|protein_coding||c.-1336_-1335insAAAAGTGAGCGTTTTTTTTTCTTACAAATTCTTAAAGTTGCGCTTCTGCTCACATGTTAGCAGATCTTCTCCCTAACACTAAT|||||1336|,AATTAGTGTTAGGGAGAAGATCTGCTTACATGTGAGCAGAAGCGCAACTTTAAGAATTTGTAAGAAAAAA…	GT:AD:DP:GQ:PL	1/2:0,32,29:61:99:3357,1157,965,1270,0,1080	INS	83	upstream-downstream	No	0
chr_16	579239	.	T	TGTTGGCCGACTTGGATGGGTCTCGAGGTATTGTATCGGACTGCCCATTGGTGAATGTAGGATCGACTGAGGTGACGATTTCCTC	5186.03	PASS	AC=2;AF=1.00;AN=2;ANN=TGTTGGCCGACTTGGATGGGTCTCGAGGTATTGTATCGGACTGCCCATTGGTGAATGTAGGATCGACTGAGGTGACGATTTCCTC|conservative_inframe_insertion|MODERATE|Phatr3_J48228|Phatr3_J48228|transcript|Phatr3_J48228.t1|protein_coding|1/1|c.579_580insGAGGAAATCGTCACCTCAGTCGATCCTACATTCACCAATGGGCAGTCCGATACAATACCTCGAGACCCATCCAAGTCGGCCAAC|p.Asn193_Arg194insGluGluIleValThrSerValAspProThrPheThrAsnGlyGlnSerAspThrIleProA…	GT:AD:DP:GQ:PL	1/1:0,117:117:99:5200,322,0	INS	84	upstream-downstream	No	0
chr_21	474325	.	A	AGTGTAATATTCATCGGTCCAGCCGCAGAATCGGCACTTGCGGCTAACTCACAGTAGAGAAGAGGATGCCGTATTGTACGGTACT	3420.03	PASS	AC=2;AF=1.00;AN=2;ANN=AGTGTAATATTCATCGGTCCAGCCGCAGAATCGGCACTTGCGGCTAACTCACAGTAGAGAAGAGGATGCCGTATTGTACGGTACT|stop_gained&disruptive_inframe_insertion|HIGH|Phatr3_J49287|Phatr3_J49287|transcript|Phatr3_J49287.t1|protein_coding|6/8|c.2090_2091insGTGTAATATTCATCGGTCCAGCCGCAGAATCGGCACTTGCGGCTAACTCACAGTAGAGAAGAGGATGCCGTATTGTACGGTACT|p.Lys697_Leu698insCysAsnIleHisArgSerSerArgArgIleGlyThrCysGlyTerLeuThrVa…	GT:AD:DP:GQ:PL	1/1:0,77:77:99:3434,230,0	INS	84	unknown	No	5
chr_24	460489	.	C	CTGGAAAGTTGGTTTTGAGTACCGCATTGCGAAATTGCGCGCATGCCTTGAGTTGTGACACCCAAGGCAAGTTGGCCAAAACTAA	571.02	PASS	AC=2;AF=1.00;AN=2;ANN=CTGGAAAGTTGGTTTTGAGTACCGCATTGCGAAATTGCGCGCATGCCTTGAGTTGTGACACCCAAGGCAAGTTGGCCAAAACTAA|stop_gained&disruptive_inframe_insertion|HIGH|Phatr3_J40612|Phatr3_J40612|transcript|Phatr3_J40612.t1|protein_coding|1/4|c.173_174insTTAGTTTTGGCCAACTTGCCTTGGGTGTCACAACTCAAGGCATGCGCGCAATTTCGCAATGCGGTACTCAAAACCAACTTTCCA|p.Glu58delinsAspTerPheTrpProThrCysLeuGlyCysHisAsnSerArgHisAlaArgAsnPheAla…	GT:AD:DP:GQ:PL	1/1:0,13:13:39:585,39,0	INS	84	upstream	Yes	0
chr_1	1206413	.	T	TAATTGTGTTGATCCAACTCCTGGTAAGGACAACGTCTCACCAGAAGTTCAATCGCCTACTGCTAAAAGCCAAGTGTTCATCAATA	2165.03	PASS	AC=2;AF=1.00;AN=2;ANN=TAATTGTGTTGATCCAACTCCTGGTAAGGACAACGTCTCACCAGAAGTTCAATCGCCTACTGCTAAAAGCCAAGTGTTCATCAATA|upstream_gene_variant|MODIFIER|Phatr3_EG01813|Phatr3_EG01813|transcript|Phatr3_EG01813.t1|protein_coding||c.-568_-567insTATTGATGAACACTTGGCTTTTAGCAGTAGGCGATTGAACTTCTGGTGAGACGTTGTCCTTACCAGGAGTTGGATCAACACAATT|||||568|,TAATTGTGTTGATCCAACTCCTGGTAAGGACAACGTCTCACCAGAAGTTCAATCGCCTACTGCTAAAAGCCAAGT…	GT:AD:DP:GQ:PL	1/1:0,49:49:99:2179,145,0	INS	85	upstream-downstream	Yes	0
chr_15	155149	.	C	CTAATTCAAAGCAGTTTCTTGCATATGAATTGAAAACCTACTCTAGCTAGCTATATATAGCAATCATTGATTGTGAGAGCAAATTT	2540.03	PASS	AC=2;AF=1.00;AN=2;ANN=CTAATTCAAAGCAGTTTCTTGCATATGAATTGAAAACCTACTCTAGCTAGCTATATATAGCAATCATTGATTGTGAGAGCAAATTT|upstream_gene_variant|MODIFIER|Phatr3_EG00605|Phatr3_EG00605|transcript|Phatr3_EG00605.t1|protein_coding||c.-1316_-1315insAAATTTGCTCTCACAATCAATGATTGCTATATATAGCTAGCTAGAGTAGGTTTTCAATTCATATGCAAGAAACTGCTTTGAATTA|||||1316|,CTAATTCAAAGCAGTTTCTTGCATATGAATTGAAAACCTACTCTAGCTAGCTATATATAGCAATCATTGATT…	GT:AD:DP:GQ:PL	1/1:5,60:65:49:2554,49,0	INS	85	upstream-downstream	No	1.25
chr_5	612610	.	A	AACGGACGACTTCTCACAAGACTCTCTCGTTCACGGTGTCGTTTCGGTGGGTCGTACCGGGTCGCGGATTCGTCGTGGCCTATCTCGG	383.6	PASS	AC=1;AF=0.500;AN=2;ANN=AACGGACGACTTCTCACAAGACTCTCTCGTTCACGGTGTCGTTTCGGTGGGTCGTACCGGGTCGCGGATTCGTCGTGGCCTATCTCGG|upstream_gene_variant|MODIFIER|Phatr3_EG02084|Phatr3_EG02084|transcript|Phatr3_EG02084.t1|protein_coding||c.-139_-138insCCGAGATAGGCCACGACGAATCCGCGACCCGGTACGACCCACCGAAACGACACCGTGAACGAGAGAGTCTTGTGAGAAGTCGTCCGT|||||139|,AACGGACGACTTCTCACAAGACTCTCTCGTTCACGGTGTCGTTTCGGTGGGTCGTACCGGGTCGCGGATT…	GT:AD:DP:GQ:PL	0/1:47,13:60:99:391,0,1944	INS	87	upstream	No	0
chr_11	317032	.	G	GATGATACGCAACATAAGATCAAATTATAGGGGTTGTGACATACTACCTATGTCACATCACCAGATCCACTACCACTGGATTTGCTCA	1718.03	PASS	AC=2;AF=1.00;AN=2;ANN=GATGATACGCAACATAAGATCAAATTATAGGGGTTGTGACATACTACCTATGTCACATCACCAGATCCACTACCACTGGATTTGCTCA|upstream_gene_variant|MODIFIER|Phatr3_J46733|Phatr3_J46733|transcript|Phatr3_J46733.t1|protein_coding||c.-333_-332insTGAGCAAATCCAGTGGTAGTGGATCTGGTGATGTGACATAGGTAGTATGTCACAACCCCTATAATTTGATCTTATGTTGCGTATCAT|||||333|,GATGATACGCAACATAAGATCAAATTATAGGGGTTGTGACATACTACCTATGTCACATCACCAGATCCACTACC…	GT:AD:DP:GQ:PL	1/1:11,39:50:99:1732,105,0	INS	87	upstream	No	0
chr_13	196286	.	A	AAGAAATAGTCATCTAGAACAACAAACCTCTTACCGAATGTAGTCCCAATTTTTCTTCTCTGCTTCCGTTAGATTCGGATCGACATTC,AAGAAATAGTCATCTAGCACAACAAACCTCTTACCGAATGTAGTCCCAATTTTTCTTCTCTGCTTCCGTTAGATTCGGATCGACATTC	3586.02	PASS	AC=1,1;AF=0.500,0.500;AN=2;ANN=AAGAAATAGTCATCTAGAACAACAAACCTCTTACCGAATGTAGTCCCAATTTTTCTTCTCTGCTTCCGTTAGATTCGGATCGACATTC|stop_gained&disruptive_inframe_insertion|HIGH|Phatr3_J37460|Phatr3_J37460|transcript|Phatr3_J37460.t1|protein_coding|1/1|c.485_486insGAATGTCGATCCGAATCTAACGGAAGCAGAGAAGAAAAATTGGGACTACATTCGGTAAGAGGTTTGTTGTTCTAGATGACTATTTCT|p.Phe162delinsLeuAsnValAspProAsnLeuThrGluAlaGluLysLysAsnTr…	GT:AD:DP:GQ:PL	1/2:0,34,33:67:99:3603,1376,1177,1386,0,1187	INS	87	upstream-downstream	No	0
chr_4	1351504	.	T	TTAGGGTTAGGGTTAGGGTTAGGGTTAGGTTAGGGTTAGGGTTAGGGTTAGGGTTAGGGTTAGGGTTAGGGTTAGGGTTAGGGTTAGGG	387.6	PASS	AC=1;AF=0.500;AN=2;ANN=TTAGGGTTAGGGTTAGGGTTAGGGTTAGGTTAGGGTTAGGGTTAGGGTTAGGGTTAGGGTTAGGGTTAGGGTTAGGGTTAGGGTTAGGG|frameshift_variant&stop_gained|HIGH|Phatr3_J44709|Phatr3_J44709|transcript|Phatr3_J44709.t1|protein_coding|1/1|c.315_316insCCCTAACCCTAACCCTAACCCTAACCCTAACCCTAACCCTAACCCTAACCCTAACCCTAACCTAACCCTAACCCTAACCCTAACCCTA|p.Arg106fs|315/1596|315/1596|105/531||,TTAGGGTTAGGGTTAGGGTTAGGGTTAGGTTAGGG…	GT:AD:DP:GQ:PL	0/1:105,17:122:99:395,0,4343	INS	88	genic	No	0
chr_18	176887	.	C	CTCGGGCCTCTTTCAGGCCGCACGACAAGTCAGAGATATATTTTCGAATGTAAGTATCATTTTTCCGAGCGCGAAGTACTTTCTAAGTA	3262.03	PASS	AC=2;AF=1.00;AN=2;ANN=CTCGGGCCTCTTTCAGGCCGCACGACAAGTCAGAGATATATTTTCGAATGTAAGTATCATTTTTCCGAGCGCGAAGTACTTTCTAAGTA|upstream_gene_variant|MODIFIER|Phatr3_EG00503|Phatr3_EG00503|transcript|Phatr3_EG00503.t1|protein_coding||c.-374_-373insTACTTAGAAAGTACTTCGCGCTCGGAAAAATGATACTTACATTCGAAAATATATCTCTGACTTGTCGTGCGGCCTGAAAGAGGCCCGA|||||374|,CTCGGGCCTCTTTCAGGCCGCACGACAAGTCAGAGATATATTTTCGAATGTAAGTATCATTTTTCCGAG…	GT:AD:DP:GQ:PL	1/1:0,73:73:99:3276,219,0	INS	88	upstream-downstream	No	0
bd_27x34	25274	.	G	GTTGTCCGAGAAAGTTTGTAGAAAAAGAAAAAGCGGACCTATACACCAAAGATCCAATAGATTGGACAGGACCATCCAAGTTCAAACCA	2025.6	PASS	AC=1;AF=0.500;AN=2;ANN=GTTGTCCGAGAAAGTTTGTAGAAAAAGAAAAAGCGGACCTATACACCAAAGATCCAATAGATTGGACAGGACCATCCAAGTTCAAACCA|intergenic_region|MODIFIER|Phatr3_Jdraft1284-CHR_END|Phatr3_Jdraft1284-CHR_END|intergenic_region|Phatr3_Jdraft1284-CHR_END|||n.25274_25275insTTGTCCGAGAAAGTTTGTAGAAAAAGAAAAAGCGGACCTATACACCAAAGATCCAATAGATTGGACAGGACCATCCAAGTTCAAACCA||||||;BaseQRankSum=1.599;DP=319;ExcessHet=3.0103;FS=0.69…	GT:AD:DP:GQ:PL	0/1:203,64:267:99:2033,0,8351	INS	88	intergenic	No	0
chr_15	639623	.	G	GGTAGCACTCACAATTGTGATCCATCCAGGACTCAAATCCCTGTGCAATCTTTCTTTGAAGTATTGGTAGTGAGAACAGTCAGTTCTGAGT,GGTAGGACTCACAATTGTGATCCATCCAGGACTCAAATCCCTGTGCAATCTTTCTTTGAAGTATTGGTAGTGAGAACAGTCAGTTCTGAGT	486.02	PASS	AC=1,1;AF=0.500,0.500;AN=2;ANN=GGTAGCACTCACAATTGTGATCCATCCAGGACTCAAATCCCTGTGCAATCTTTCTTTGAAGTATTGGTAGTGAGAACAGTCAGTTCTGAGT|upstream_gene_variant|MODIFIER|Phatr3_J47991|Phatr3_J47991|transcript|Phatr3_J47991.t1|protein_coding||c.-452_-451insACTCAGAACTGACTGTTCTCACTACCAATACTTCAAAGAAAGATTGCACAGGGATTTGAGTCCTGGATGGATCACAATTGTGAGTGCTAC|||||452|,GGTAGGACTCACAATTGTGATCCATCCAGGACTCAAATCCCTGTGCAATCTTTCTTTGA…	GT:AD:DP:GQ:PL	1/2:0,3,5:8:86:503,189,347,97,0,86	INS	90	upstream-downstream	No	0
chr_10	557249	.	C	CGGTTTTCCCGCAAGCAACCGCAAAGAGCTTGTTTGCGGTGAATTTGAAATCTTTAATGCGGTTCGTTGCGGTAACCCTAAAAATAACCCTA	702.6	PASS	AC=1;AF=0.500;AN=2;ANN=CGGTTTTCCCGCAAGCAACCGCAAAGAGCTTGTTTGCGGTGAATTTGAAATCTTTAATGCGGTTCGTTGCGGTAACCCTAAAAATAACCCTA|upstream_gene_variant|MODIFIER|PTPEPC2|Phatr3_J27976|transcript|Phatr3_J27976.t1|protein_coding||c.-381_-380insTAGGGTTATTTTTAGGGTTACCGCAACGAACCGCATTAAAGATTTCAAATTCACCGCAAACAAGCTCTTTGCGGTTGCTTGCGGGAAAACC|||||381|,CGGTTTTCCCGCAAGCAACCGCAAAGAGCTTGTTTGCGGTGAATTTGAAATCTTTAATGCGGTTCGTTGCG…	GT:AD:DP:GQ:PL	0/1:42,20:62:99:710,0,1708	INS	91	upstream	No	0
chr_14	130597	.	T	TAATAAAAGTATGTTATACCTAGAACAATCGTTGGCCTGTTAGTGCCCTACGAGATGCTCTTTTCCAATCGGTGATTACCAACCAGAAGTGG	518.6	PASS	AC=1;AF=0.500;AN=2;ANN=TAATAAAAGTATGTTATACCTAGAACAATCGTTGGCCTGTTAGTGCCCTACGAGATGCTCTTTTCCAATCGGTGATTACCAACCAGAAGTGG|frameshift_variant&stop_gained|HIGH|Phatr3_EG02270|Phatr3_EG02270|transcript|Phatr3_EG02270.t1|protein_coding|2/3|c.1018_1019insAATAAAAGTATGTTATACCTAGAACAATCGTTGGCCTGTTAGTGCCCTACGAGATGCTCTTTTCCAATCGGTGATTACCAACCAGAAGTGG|p.Cys340fs|1019/1722|1019/1722|340/573||,TAATAAAAGTATGTTATACCTA…	GT:AD:DP:GQ:PL	0/1:75,18:93:99:526,0,3096	INS	91	genic	No	0
chr_14	182688	.	A	ATGCTATCTTTTAGACATGCCCATGGAACGGCAATAGAATGAATCAGCGTGAGAGCAATGGATCTATTGCGAGAACACATGATTTGCGCC,ATGCTATCTTTTAGACACATGCCCATGGAACGGCAATAGAATGAATCAGCGTGAGAGCAATGGATCTATTGCGAGAACACATGATTTGCGCC	2679.02	PASS	AC=1,1;AF=0.500,0.500;AN=2;ANN=ATGCTATCTTTTAGACACATGCCCATGGAACGGCAATAGAATGAATCAGCGTGAGAGCAATGGATCTATTGCGAGAACACATGATTTGCGCC|upstream_gene_variant|MODIFIER|Phatr3_J47589|Phatr3_J47589|transcript|Phatr3_J47589.t1|protein_coding||c.-1438_-1437insTGCTATCTTTTAGACACATGCCCATGGAACGGCAATAGAATGAATCAGCGTGAGAGCAATGGATCTATTGCGAGAACACATGATTTGCGCC|||||1339|,ATGCTATCTTTTAGACATGCCCATGGAACGGCAATAGAATGAATCAGCGTGAGA…	GT:AD:DP:GQ:PL	1/2:0,18,13:31:99:2696,612,458,844,0,707	INS	91	upstream-downstream	No	0
chr_4	917142	.	C	CGCAATGTATTGTTGATACAATGAGAGAGTAAGATGAATAAAGGGGAAAGCCTCGTAAGGCCCCGATTGTATTGTAATTAATCGGTAACTCAA	1286.6	PASS	AC=1;AF=0.500;AN=2;ANN=CGCAATGTATTGTTGATACAATGAGAGAGTAAGATGAATAAAGGGGAAAGCCTCGTAAGGCCCCGATTGTATTGTAATTAATCGGTAACTCAA|frameshift_variant&stop_gained|HIGH|Phatr3_J34027|Phatr3_J34027|transcript|Phatr3_J34027.t1|protein_coding|4/4|c.859_860insGCAATGTATTGTTGATACAATGAGAGAGTAAGATGAATAAAGGGGAAAGCCTCGTAAGGCCCCGATTGTATTGTAATTAATCGGTAACTCAA|p.Leu287fs|860/1038|860/1038|287/345||,CGCAATGTATTGTTGATACAATGAGAG…	GT:AD:DP:GQ:PL	0/1:72,36:108:99:1294,0,2916	INS	92	genic	Yes	1.75
chr_32	86065	.	T	TAAATGGAAGACATTATTCCTTTGATAGTCCAATTTCACTGTCGGAACAATTATCAAATGTAAAAGCACTTGTCCGCTTGACTAAACTGAGAAG,TAAATGGAAGACATTATTCTTTTGATAGTCCAATTTCACTGTCGGAACAATTATCAAATGTAAAAGCACTTGTCCGCTTGACTAAACTGAGAAG	5108.02	PASS	AC=1,1;AF=0.500,0.500;AN=2;ANN=TAAATGGAAGACATTATTCCTTTGATAGTCCAATTTCACTGTCGGAACAATTATCAAATGTAAAAGCACTTGTCCGCTTGACTAAACTGAGAAG|upstream_gene_variant|MODIFIER|TIC55|Phatr3_J50613|transcript|Phatr3_J50613.t1|protein_coding||c.-438_-437insCTTCTCAGTTTAGTCAAGCGGACAAGTGCTTTTACATTTGATAATTGTTCCGACAGTGAAATTGGACTATCAAAGGAATAATGTCTTCCATTT|||||438|,TAAATGGAAGACATTATTCTTTTGATAGTCCAATTTCACTGTCGGAACAATTATCAAATGT…	GT:AD:DP:GQ:PL	1/2:0,55,34:89:99:5125,1412,1104,2191,0,1911	INS	93	upstream	No	0
chr_5	1057577	.	T	TGACCAAACATGGTAACGGTTGAGACCCAAAACAGTCACATGATGTATTTGGACATTCAACAGTCCAGTCCAAAACAATCATTGTTGCAATCTGG	7146.03	PASS	AC=2;AF=1.00;AN=2;ANN=TGACCAAACATGGTAACGGTTGAGACCCAAAACAGTCACATGATGTATTTGGACATTCAACAGTCCAGTCCAAAACAATCATTGTTGCAATCTGG|downstream_gene_variant|MODIFIER|Phatr3_J11151|Phatr3_J11151|transcript|Phatr3_J11151.t1|protein_coding||c.*1573_*1574insGACCAAACATGGTAACGGTTGAGACCCAAAACAGTCACATGATGTATTTGGACATTCAACAGTCCAGTCCAAAACAATCATTGTTGCAATCTGG|||||1574|,TGACCAAACATGGTAACGGTTGAGACCCAAAACAGTCACATGATGTATTTGGACA…	GT:AD:DP:GQ:PL	1/1:0,160:160:99:7160,469,0	INS	94	downstream	Yes	0
bd_27x34	25259	.	G	GTTCAAACCAACCAGATTATTGTTGTCCAAGAAAGTTCGTAGAAAAAGAAAAAGCGGACCTATACACCAAAGATCCAATAGATTGGACAGGACCA	683.6	PASS	AC=1;AF=0.500;AN=2;ANN=GTTCAAACCAACCAGATTATTGTTGTCCAAGAAAGTTCGTAGAAAAAGAAAAAGCGGACCTATACACCAAAGATCCAATAGATTGGACAGGACCA|intergenic_region|MODIFIER|Phatr3_Jdraft1284-CHR_END|Phatr3_Jdraft1284-CHR_END|intergenic_region|Phatr3_Jdraft1284-CHR_END|||n.25259_25260insTTCAAACCAACCAGATTATTGTTGTCCAAGAAAGTTCGTAGAAAAAGAAAAAGCGGACCTATACACCAAAGATCCAATAGATTGGACAGGACCA||||||;BaseQRankSum=0.614;DP=297;ExcessHet=3.…	GT:AD:DP:GQ:PL	0/1:217,33:250:99:691,0,8905	INS	94	intergenic	No	0
chr_3	1080348	.	G	GGGTACTATCAACGAGCCTTCTGACAGAATCCCCTCTTGTTCCTTCTAGCATTCCCACATCAACGCCGTCGGTTCTCCCGTCGTTGGGCCCCTCAAA	68.6	PASS	AC=1;AF=0.500;AN=2;ANN=GGGTACTATCAACGAGCCTTCTGACAGAATCCCCTCTTGTTCCTTCTAGCATTCCCACATCAACGCCGTCGGTTCTCCCGTCGTTGGGCCCCTCAAA|conservative_inframe_insertion|MODERATE|Phatr3_J44134|Phatr3_J44134|transcript|Phatr3_J44134.t1|protein_coding|2/2|c.651_652insTTTGAGGGGCCCAACGACGGGAGAACCGACGGCGTTGATGTGGGAATGCTAGAAGGAACAAGAGGGGATTCTGTCAGAAGGCTCGTTGATAGTACC|p.Thr217_Leu218insPheGluGlyProAsnAspGlyArgThrAspGlyVal…	GT:AD:DP:GQ:PL	0/1:7,1:8:76:76,0,115	INS	96	downstream	Yes	0
chr_4	1330028	.	T	TTAAGGACGGGACGCCGGAGGGCATTAAGGACGGGACGCCGAAGGGCATTAAGGACGGGACGCCGGAGGGCATTAAGGACGGGACGCCGGAGGGCAC	921	PASS	AC=2;AF=1.00;AN=2;ANN=TTAAGGACGGGACGCCGGAGGGCATTAAGGACGGGACGCCGAAGGGCATTAAGGACGGGACGCCGGAGGGCATTAAGGACGGGACGCCGGAGGGCAC|conservative_inframe_insertion|MODERATE|Phatr3_J44705|Phatr3_J44705|transcript|Phatr3_J44705.t1|protein_coding|4/5|c.1725_1726insGTGCCCTCCGGCGTCCCGTCCTTAATGCCCTCCGGCGTCCCGTCCTTAATGCCCTTCGGCGTCCCGTCCTTAATGCCCTCCGGCGTCCCGTCCTTA|p.Leu575_Met576insValProSerGlyValProSerLeuMetProSerGl…	GT:AD:DP:GQ:PL	1/1:5,32:37:25:935,25,0	INS	96	downstream	No	0
chr_18	226469	.	C	CCTTCGTCGACTCCGTCGGACGTGCCGTCAACCATACCGTCGGATGTCCCTTCGTCGATTCCGTCGGACGTGCCGTCAACCATACCGTCGGATGTCG	10846	PASS	AC=2;AF=1.00;AN=2;ANN=CCTTCGTCGACTCCGTCGGACGTGCCGTCAACCATACCGTCGGATGTCCCTTCGTCGATTCCGTCGGACGTGCCGTCAACCATACCGTCGGATGTCG|conservative_inframe_insertion|MODERATE|Phatr3_J48565|Phatr3_J48565|transcript|Phatr3_J48565.t1|protein_coding|1/2|c.726_727insTCGACTCCGTCGGACGTGCCGTCAACCATACCGTCGGATGTCCCTTCGTCGATTCCGTCGGACGTGCCGTCAACCATACCGTCGGATGTCGCTTCG|p.Ser242_Leu243insSerThrProSerAspValProSerThrIleProSerA…	GT:AD:DP:GQ:PL	1/1:14,264:278:99:10860,766,0	INS	96	upstream	No	0
bd_1x2	18003	.	T	TAAGTTTGGCGCCAGTATATTATTAAATATCCAAACTATTTAAACAAAATATTTGTCACGGATTCCAACCGTTGCCAAAAATGTATAGG,TAAGTAGCTTCATTTGGCGCCAGTATATTATTAAATATCCAAACTATTTAAACAAAATATTTGTCACGGATGCCAACCGTTGCCAAAAATGTATAGG	2185.02	PASS	AC=1,1;AF=0.500,0.500;AN=2;ANN=TAAGTAGCTTCATTTGGCGCCAGTATATTATTAAATATCCAAACTATTTAAACAAAATATTTGTCACGGATGCCAACCGTTGCCAAAAATGTATAGG|upstream_gene_variant|MODIFIER|Phatr3_Jdraft289|Phatr3_Jdraft289|transcript|Phatr3_Jdraft289.t1|protein_coding||c.-651_-650insAAGTAGCTTCATTTGGCGCCAGTATATTATTAAATATCCAAACTATTTAAACAAAATATTTGTCACGGATGCCAACCGTTGCCAAAAATGTATAGG|||||650|,TAAGTTTGGCGCCAGTATATTATTAAATATCCAAACTA…	GT:AD:DP:GQ:PL	1/2:0,23,18:41:99:2202,742,626,993,0,903	INS	96	upstream-downstream	Yes	7.55
chr_8	260987	.	T	TGTAACATAAATCCAAAGTTCTTTGCAGTTGTACTGACTGTGACCGAGCCAAGCCTATCGAAAAACGTTGTGTCACCGTGAAGAAATTTTTACAAAAG	5276.03	PASS	AC=2;AF=1.00;AN=2;ANN=TGTAACATAAATCCAAAGTTCTTTGCAGTTGTACTGACTGTGACCGAGCCAAGCCTATCGAAAAACGTTGTGTCACCGTGAAGAAATTTTTACAAAAG|upstream_gene_variant|MODIFIER|Phatr3_J12384|Phatr3_J12384|transcript|Phatr3_J12384.t1|protein_coding||c.-286_-285insCTTTTGTAAAAATTTCTTCACGGTGACACAACGTTTTTCGATAGGCTTGGCTCGGTCACAGTCAGTACAACTGCAAAGAACTTTGGATTTATGTTAC|||||286|,TGTAACATAAATCCAAAGTTCTTTGCAGTTGTACTGACTGTGACCGAGCCAAGC…	GT:AD:DP:GQ:PL	1/1:6,119:125:99:5290,351,0	INS	97	upstream-downstream	No	0
chr_17	25009	.	T	TACCCCTCCAAAACCTCGATTCGTCTGCTCTGCAGACTGCCCTCGCTACTTTTGACGCCGCCATAAGGGAGATTTATCAGCCTTCTGATTTCGCCCTTG	210.92	PASS	AC=2;AF=1.00;AN=2;ANN=TACCCCTCCAAAACCTCGATTCGTCTGCTCTGCAGACTGCCCTCGCTACTTTTGACGCCGCCATAAGGGAGATTTATCAGCCTTCTGATTTCGCCCTTG|upstream_gene_variant|MODIFIER|Phatr3_EG01967|Phatr3_EG01967|transcript|Phatr3_EG01967.t1|protein_coding||c.-777_-776insACCCCTCCAAAACCTCGATTCGTCTGCTCTGCAGACTGCCCTCGCTACTTTTGACGCCGCCATAAGGGAGATTTATCAGCCTTCTGATTTCGCCCTTG|||||776|,TACCCCTCCAAAACCTCGATTCGTCTGCTCTGCAGACTGCCCTCGCTAC…	GT:AD:DP:GQ:PL	1/1:0,5:5:15:225,15,0	INS	98	upstream-downstream	No	0
chr_27	293434	.	T	TGTTGATCCAACTCCTAGTAAGGACAACGTCTCACCAGAAGTTCAATCGCCTACTGCTAAACGCCAAGTCGCTTCCGTCCCACACACAACGAATCACAG	263.6	PASS	AC=1;AF=0.500;AN=2;ANN=TGTTGATCCAACTCCTAGTAAGGACAACGTCTCACCAGAAGTTCAATCGCCTACTGCTAAACGCCAAGTCGCTTCCGTCCCACACACAACGAATCACAG|upstream_gene_variant|MODIFIER|Phatr3_J50181|Phatr3_J50181|transcript|Phatr3_J50181.t1|protein_coding||c.-205_-204insCTGTGATTCGTTGTGTGTGGGACGGAAGCGACTTGGCGTTTAGCAGTAGGCGATTGAACTTCTGGTGAGACGTTGTCCTTACTAGGAGTTGGATCAAC|||||205|,TGTTGATCCAACTCCTAGTAAGGACAACGTCTCACCAGAAGTTCAATCGCC…	GT:AD:DP:GQ:PL	0/1:48,10:58:99:271,0,1990	INS	98	upstream	No	0
chr_30	74503	.	T	TGACAGTTTTGAGTACCGGTTCGCGCGATGGCGCGCACTACTTGGGTCGTGGCACCCAAGGCGAGCCTGTCGAAACTAATCTTGTGTGTTTGGCCACAA	1102.6	PASS	AC=1;AF=0.500;AN=2;ANN=TGACAGTTTTGAGTACCGGTTCGCGCGATGGCGCGCACTACTTGGGTCGTGGCACCCAAGGCGAGCCTGTCGAAACTAATCTTGTGTGTTTGGCCACAA|upstream_gene_variant|MODIFIER|Phatr3_J50442|Phatr3_J50442|transcript|Phatr3_J50442.t1|protein_coding||c.-523_-522insTTGTGGCCAAACACACAAGATTAGTTTCGACAGGCTCGCCTTGGGTGCCACGACCCAAGTAGTGCGCGCCATCGCGCGAACCGGTACTCAAAACTGTC|||||523|,TGACAGTTTTGAGTACCGGTTCGCGCGATGGCGCGCACTACTTGGGTCGTG…	GT:AD:DP:GQ:PL	0/1:15,28:43:99:1110,0,543	INS	98	upstream-downstream	No	0
bd_11x23	7531	.	T	TGACGTCCCCATAGCCATATTAATACAAGTCAGCGACCAGAATTGCTAACTGTAAACGCAAAACATCTTCGAAAGTCTTCGGTGCAAGTTGATCAAATC	2333.6	PASS	AC=1;AF=0.500;AN=2;ANN=TGACGTCCCCATAGCCATATTAATACAAGTCAGCGACCAGAATTGCTAACTGTAAACGCAAAACATCTTCGAAAGTCTTCGGTGCAAGTTGATCAAATC|upstream_gene_variant|MODIFIER|PGP|Phatr3_Jdraft1186|transcript|Phatr3_Jdraft1186.t1|protein_coding||c.-691_-690insGACGTCCCCATAGCCATATTAATACAAGTCAGCGACCAGAATTGCTAACTGTAAACGCAAAACATCTTCGAAAGTCTTCGGTGCAAGTTGATCAAATC|||||690|,TGACGTCCCCATAGCCATATTAATACAAGTCAGCGACCAGAATTGCTAACTGT…	GT:AD:DP:GQ:PL	0/1:74,62:136:99:2341,0,2925	INS	98	upstream-downstream	No	0
chr_13	72375	.	G	GCAACCCCTATAATTTAACCTTGTGTTGCGTATCATCACGTCCTGTATGGAATGTACTGTAAATATGGACCTACGTATCCACTACGGTGAGATTAACAGA	574.6	PASS	AC=1;AF=0.500;AN=2;ANN=GCAACCCCTATAATTTAACCTTGTGTTGCGTATCATCACGTCCTGTATGGAATGTACTGTAAATATGGACCTACGTATCCACTACGGTGAGATTAACAGA|intergenic_region|MODIFIER|Phatr3_EG00937-GPT1|Phatr3_EG00937-Phatr3_J54709|intergenic_region|Phatr3_EG00937-Phatr3_J54709|||n.72375_72376insCAACCCCTATAATTTAACCTTGTGTTGCGTATCATCACGTCCTGTATGGAATGTACTGTAAATATGGACCTACGTATCCACTACGGTGAGATTAACAGA||||||,GCAACCCCTATAATTTAACCTTGTGTTG…	GT:AD:DP:GQ:PL	0/1:42,17:59:99:582,0,1711	INS	99	intergenic	Yes	44.23
chr_4	1013518	.	G	GACTAATGCGCACTGTCGATGACGCTTTAATATCCTCTGTCCATTTTCGTCGGCAAAATAGAAGGCAATAATGTCTTCGCTATTGCTCGCCAATGCATTCT	2011.6	PASS	AC=1;AF=0.500;AN=2;ANN=GACTAATGCGCACTGTCGATGACGCTTTAATATCCTCTGTCCATTTTCGTCGGCAAAATAGAAGGCAATAATGTCTTCGCTATTGCTCGCCAATGCATTCT|upstream_gene_variant|MODIFIER|Phatr3_J26256|Phatr3_J26256|transcript|Phatr3_J26256.t1|protein_coding||c.-1315_-1314insACTAATGCGCACTGTCGATGACGCTTTAATATCCTCTGTCCATTTTCGTCGGCAAAATAGAAGGCAATAATGTCTTCGCTATTGCTCGCCAATGCATTCT|||||1284|,GACTAATGCGCACTGTCGATGACGCTTTAATATCCTCTGTCCAT…	GT:AD:DP:GQ:PL	0/1:64,53:117:99:2019,0,2474	INS	100	upstream-downstream	No	0
chr_1	1455601	.	T	TTTGGGTTAAAATTTTGGTTTTTCCCTTTTGTAACCCGAAGATTTCGACACACCCGAGGCTTTCCACGCCGCCACCGTGCCGCTCCCACCCCTGGAATACAG,TTTGGGTTAAAATTTTGGTTTTTCCCTTTTGTAACCCGAAGATTTCGACACACCCGAGGCTTTCCACGCCGCCACCGTGCCGCTCTCACCCCTGGAATACAG	5096.02	PASS	AC=1,1;AF=0.500,0.500;AN=2;ANN=TTTGGGTTAAAATTTTGGTTTTTCCCTTTTGTAACCCGAAGATTTCGACACACCCGAGGCTTTCCACGCCGCCACCGTGCCGCTCCCACCCCTGGAATACAG|upstream_gene_variant|MODIFIER|Phatr3_J42896|Phatr3_J42896|transcript|Phatr3_J42896.t1|protein_coding||c.-1412_-1411insCTGTATTCCAGGGGTGGGAGCGGCACGGTGGCGGCGTGGAAAGCCTCGGGTGTGTCGAAATCTTCGGGTTACAAAAGGGAAAAACCAAAATTTTAACCCAA|||||1412|,TTTGGGTTAAAATTTTGGTTTTTCCCTTTTGTAA…	GT:AD:DP:GQ:PL	1/2:0,29,26:55:99:5113,1183,867,1336,0,1034	INS	101	upstream-downstream	No	0
chr_18	165833	.	G	GGCGAAAACCCTTTCGCGTATCGTGTCTTGCACCATACCGGACTGCGCTGTACTGTATTTGTTGCGTTGCGTTGTAAAGCATTTTGTCGTATCGTGTTGCTGTA	4512.03	PASS	AC=2;AF=1.00;AN=2;ANN=GGCGAAAACCCTTTCGCGTATCGTGTCTTGCACCATACCGGACTGCGCTGTACTGTATTTGTTGCGTTGCGTTGTAAAGCATTTTGTCGTATCGTGTTGCTGTA|upstream_gene_variant|MODIFIER|Phatr3_J48542|Phatr3_J48542|transcript|Phatr3_J48542.t1|protein_coding||c.-603_-602insTACAGCAACACGATACGACAAAATGCTTTACAACGCAACGCAACAAATACAGTACAGCGCAGTCCGGTATGGTGCAAGACACGATACGCGAAAGGGTTTTCGC|||||603|,GGCGAAAACCCTTTCGCGTATCGTGTCTTGCACCATACCGGA…	GT:AD:DP:GQ:PL	1/1:0,101:101:99:4526,304,0	INS	103	upstream	No	0
chr_2	129218	.	A	ACATGTCACGGTATAGTACCATGCAACATGTCTTCTAATGATGTCCATCAGTTGGATGTCAACACGGTGAACGGCAGTTGGAGTGTCCTTGAGAATGAAGTGAGT	767.6	PASS	AC=1;AF=0.500;AN=2;ANN=ACATGTCACGGTATAGTACCATGCAACATGTCTTCTAATGATGTCCATCAGTTGGATGTCAACACGGTGAACGGCAGTTGGAGTGTCCTTGAGAATGAAGTGAGT|upstream_gene_variant|MODIFIER|Phatr3_EG01538|Phatr3_EG01538|transcript|Phatr3_EG01538.t1|protein_coding||c.-1953_-1952insACTCACTTCATTCTCAAGGACACTCCAACTGCCGTTCACCGTGTTGACATCCAACTGATGGACATCATTAGAAGACATGTTGCATGGTACTATACCGTGACATG|||||1953|,ACATGTCACGGTATAGTACCATGCAACATGTCT…	GT:AD:DP:GQ:PL	0/1:82,25:107:99:775,0,3348	INS	104	upstream-downstream	No	0
chr_27	160571	.	G	GGGGCGTGCCTCAAATCTCTCGAATATCAAAAACGAAATAAAAAATTAGAAGACATTTTCACTTAACTCTGTCATGATAAAAGTATCATTCATACTGGCTGGCGT	699.6	PASS	AC=1;AF=0.500;AN=2;ANN=GGGGCGTGCCTCAAATCTCTCGAATATCAAAAACGAAATAAAAAATTAGAAGACATTTTCACTTAACTCTGTCATGATAAAAGTATCATTCATACTGGCTGGCGT|upstream_gene_variant|MODIFIER|Phatr3_J50137|Phatr3_J50137|transcript|Phatr3_J50137.t1|protein_coding||c.-255_-254insGGGCGTGCCTCAAATCTCTCGAATATCAAAAACGAAATAAAAAATTAGAAGACATTTTCACTTAACTCTGTCATGATAAAAGTATCATTCATACTGGCTGGCGT|||||203|,GGGGCGTGCCTCAAATCTCTCGAATATCAAAAACGAAAT…	GT:AD:DP:GQ:PL	0/1:52,21:73:99:707,0,2129	INS	104	upstream-downstream	No	0
chr_17	318106	.	T	TGAGGAAATTCACTAAAGGGGATGGAAAAAGGTGAAAACTCCCTTAAAGGGGACAGAACGTGTTCACTCTAAGTAGCATCATTTGACGCTCAAACATTGTTATGTA	199.6	PASS	AC=1;AF=0.500;AN=2;ANN=TGAGGAAATTCACTAAAGGGGATGGAAAAAGGTGAAAACTCCCTTAAAGGGGACAGAACGTGTTCACTCTAAGTAGCATCATTTGACGCTCAAACATTGTTATGTA|upstream_gene_variant|MODIFIER|Phatr3_J48393|Phatr3_J48393|transcript|Phatr3_J48393.t1|protein_coding||c.-1839_-1838insTACATAACAATGTTTGAGCGTCAAATGATGCTACTTAGAGTGAACACGTTCTGTCCCCTTTAAGGGAGTTTTCACCTTTTTCCATCCCCTTTAGTGAATTTCCTC|||||1839|,TGAGGAAATTCACTAAAGGGGATGGAAAAAGGTG…	GT:AD:DP:GQ:PL	0/1:69,10:79:99:207,0,2867	INS	105	upstream-downstream	No	0
chr_23	77457	.	C	CCCCATCCAATTCTCCAACAGCCGCGTCCAGTATGCCATCGTTCGCTCCGAGCGCCTTTCCCTCCGCAATCCCCTCTGGAGGGCCGAGTGTTGTCCCATCAGGTAT	2432.6	PASS	AC=1;AF=0.500;AN=2;ANN=CCCCATCCAATTCTCCAACAGCCGCGTCCAGTATGCCATCGTTCGCTCCGAGCGCCTTTCCCTCCGCAATCCCCTCTGGAGGGCCGAGTGTTGTCCCATCAGGTAT|disruptive_inframe_insertion|MODERATE|Phatr3_J49571|Phatr3_J49571|transcript|Phatr3_J49571.t1|protein_coding|1/1|c.1079_1080insAACAGCCGCGTCCAGTATGCCATCGTTCGCTCCGAGCGCCTTTCCCTCCGCAATCCCCTCTGGAGGGCCGAGTGTTGTCCCATCAGGTATCCCATCCAATTCTCC|p.Pro360_Ser361insThrAlaAlaSerSerMet…	GT:AD:DP:GQ:PL	0/1:40,61:101:99:2440,0,1498	INS	105	upstream	No	0
chr_7	880244	.	C	CATCCACTATTGCAAACGCATTATCAATCCAGTGGCAAGGCGGCAATCACGTGGAACCAACATTTATTCACGGAAACGTAACCATACTAGCGCGGACGGATCAGTAT	6568.03	PASS	AC=2;AF=1.00;AN=2;ANN=CATCCACTATTGCAAACGCATTATCAATCCAGTGGCAAGGCGGCAATCACGTGGAACCAACATTTATTCACGGAAACGTAACCATACTAGCGCGGACGGATCAGTAT|frameshift_variant|HIGH|Phatr3_J35424|Phatr3_J35424|transcript|Phatr3_J35424.t1|protein_coding|1/1|c.294_295insATCCACTATTGCAAACGCATTATCAATCCAGTGGCAAGGCGGCAATCACGTGGAACCAACATTTATTCACGGAAACGTAACCATACTAGCGCGGACGGATCAGTAT|p.Val99fs|295/936|295/936|99/311||,CATCCACTATTGCAAA…	GT:AD:DP:GQ:PL	1/1:0,150:150:99:6582,450,0	INS	106	genic	No	0
chr_7	787241	.	T	TTTTTTTTGCGTTAAATTGGAATTAGCTTGGCTATTTTCATAGGTAAATCTTAAAGAGCAGTAGTCTGATGACTGTCGTTCCTCTATACTGGCGATATACCTATACGA	4232.03	PASS	AC=2;AF=1.00;AN=2;ANN=TTTTTTTTGCGTTAAATTGGAATTAGCTTGGCTATTTTCATAGGTAAATCTTAAAGAGCAGTAGTCTGATGACTGTCGTTCCTCTATACTGGCGATATACCTATACGA|upstream_gene_variant|MODIFIER|Phatr3_J45637|Phatr3_J45637|transcript|Phatr3_J45637.t1|protein_coding||c.-1433_-1432insTCGTATAGGTATATCGCCAGTATAGAGGAACGACAGTCATCAGACTACTGCTCTTTAAGATTTACCTATGAAAATAGCCAAGCTAATTCCAATTTAACGCAAAAAAA|||||1433|,TTTTTTTTGCGTTAAATTGGAATTAGCTTGG…	GT:AD:DP:GQ:PL	1/1:10,95:105:99:4246,273,0	INS	107	upstream-downstream	No	0
chr_11	816960	.	A	ATGATAAAGTATAGCCACGCAATACTGCAATTTGCCACTAAGGTGAGCAATTGTCATAGCTATTGTTGTTGGAACATTCAACTAGCATAGTGCCTAGCTCTGAATATTG	1108.6	PASS	AC=1;AF=0.500;AN=2;ANN=ATGATAAAGTATAGCCACGCAATACTGCAATTTGCCACTAAGGTGAGCAATTGTCATAGCTATTGTTGTTGGAACATTCAACTAGCATAGTGCCTAGCTCTGAATATTG|splice_acceptor_variant&intron_variant|HIGH|Phatr3_J36987|Phatr3_J36987|transcript|Phatr3_J36987.t1|protein_coding|1/2|c.646-2_646-1insTGATAAAGTATAGCCACGCAATACTGCAATTTGCCACTAAGGTGAGCAATTGTCATAGCTATTGTTGTTGGAACATTCAACTAGCATAGTGCCTAGCTCTGAATATTG||||||,ATGATAAAGTATAGCC…	GT:AD:DP:GQ:PL	0/1:60,31:91:99:1116,0,2433	INS	108	genic	Yes	0
chr_24	422118	.	G	GTCAATGACATTGCCCATATTCATTTCGTTGCGGACTTGCGGGACAATCTGGTGCCAACTACATCTCTGACGTATGCAAGAGGAAATCCCTTTTCCTGTAAGGCGCAGA	913.6	PASS	AC=1;AF=0.500;AN=2;ANN=GTCAATGACATTGCCCATATTCATTTCGTTGCGGACTTGCGGGACAATCTGGTGCCAACTACATCTCTGACGTATGCAAGAGGAAATCCCTTTTCCTGTAAGGCGCAGA|intergenic_region|MODIFIER|Phatr3_J40606-Phatr3_J49814|Phatr3_J40606-Phatr3_J49814|intergenic_region|Phatr3_J40606-Phatr3_J49814|||n.422118_422119insTCAATGACATTGCCCATATTCATTTCGTTGCGGACTTGCGGGACAATCTGGTGCCAACTACATCTCTGACGTATGCAAGAGGAAATCCCTTTTCCTGTAAGGCGCAGA||||||;Ba…	GT:AD:DP:GQ:PL	0/1:22,23:45:99:921,0,248	INS	108	intergenic	No	29.84
chr_3	417285	.	C	CTGTCGTGATATGACGGTCAGTCATGTGTCCGTACTTCGGACTGAGAGCATACGTTAGAGACGCACGTCTGACTGACGTGGAGAGAGAAACTATTCAAGATCATGAAGTT	715.6	PASS	AC=1;AF=0.500;AN=2;ANN=CTGTCGTGATATGACGGTCAGTCATGTGTCCGTACTTCGGACTGAGAGCATACGTTAGAGACGCACGTCTGACTGACGTGGAGAGAGAAACTATTCAAGATCATGAAGTT|upstream_gene_variant|MODIFIER|Phatr3_J18524|Phatr3_J18524|transcript|Phatr3_J18524.t1|protein_coding||c.-183_-182insAACTTCATGATCTTGAATAGTTTCTCTCTCCACGTCAGTCAGACGTGCGTCTCTAACGTATGCTCTCAGTCCGAAGTACGGACACATGACTGACCGTCATATCACGACA|||||183|,CTGTCGTGATATGACGGTCAGTCATGTGT…	GT:AD:DP:GQ:PL	0/1:93,24:117:99:723,0,3815	INS	109	upstream-downstream	No	0
chr_9	337547	.	C	CCTACACGTTTTCACACACACACGCACACACGCACACACACACCGCCCCAGAGAAGAATACAGGAGGGAGAGAGGAAGGAGTCTCTTGCAATCGATCTGGGTTTTCGCGA	2108.6	PASS	AC=1;AF=0.500;AN=2;ANN=CCTACACGTTTTCACACACACACGCACACACGCACACACACACCGCCCCAGAGAAGAATACAGGAGGGAGAGAGGAAGGAGTCTCTTGCAATCGATCTGGGTTTTCGCGA|upstream_gene_variant|MODIFIER|Phatr3_J46122|Phatr3_J46122|transcript|Phatr3_J46122.t1|protein_coding||c.-64_-63insTCGCGAAAACCCAGATCGATTGCAAGAGACTCCTTCCTCTCTCCCTCCTGTATTCTTCTCTGGGGCGGTGTGTGTGTGCGTGTGTGCGTGTGTGTGTGAAAACGTGTAG|||||64|,CCTACACGTTTTCACACACACACGCACACACG…	GT:AD:DP:GQ:PL	0/1:99,58:157:99:2116,0,3986	INS	109	upstream	No	1.7
chr_2	489924	.	T	TCAGTGGATACGAGGACCTATGCTATTACGCAATATTTGGATCAAAGAATTTCTAAAACAATGAGAAGAAGATTACATTCTATAAACTAGTCAATCTTGCAAAGTCTGTTC	530.6	PASS	AC=1;AF=0.500;AN=2;ANN=TCAGTGGATACGAGGACCTATGCTATTACGCAATATTTGGATCAAAGAATTTCTAAAACAATGAGAAGAAGATTACATTCTATAAACTAGTCAATCTTGCAAAGTCTGTTC|frameshift_variant&stop_gained|HIGH|Phatr3_EG01454|Phatr3_EG01454|transcript|Phatr3_EG01454.t1|protein_coding|3/3|c.768_769insCAGTGGATACGAGGACCTATGCTATTACGCAATATTTGGATCAAAGAATTTCTAAAACAATGAGAAGAAGATTACATTCTATAAACTAGTCAATCTTGCAAAGTCTGTTC|p.Asn257fs|769/918|769/918|…	GT:AD:DP:GQ:PL	0/1:57,17:74:99:538,0,2328	INS	110	genic	No	1.2
chr_1	198953	.	T	TGGTTGAATCCAAATACAAATAATGGTAGCATCACAAGACGTGGTGTGGAACGCTCAACAGAAGTAGTATGCAAGGGACTCGTTGATGATCTCTAAAGGATGCCCGCCTGGA	6547.03	PASS	AC=2;AF=1.00;AN=2;ANN=TGGTTGAATCCAAATACAAATAATGGTAGCATCACAAGACGTGGTGTGGAACGCTCAACAGAAGTAGTATGCAAGGGACTCGTTGATGATCTCTAAAGGATGCCCGCCTGGA|upstream_gene_variant|MODIFIER|Phatr3_J9033|Phatr3_J9033|transcript|Phatr3_J9033.t1|protein_coding||c.-1578_-1577insGGTTGAATCCAAATACAAATAATGGTAGCATCACAAGACGTGGTGTGGAACGCTCAACAGAAGTAGTATGCAAGGGACTCGTTGATGATCTCTAAAGGATGCCCGCCTGGA|||||1503|,TGGTTGAATCCAAATACAAATAATGG…	GT:AD:DP:GQ:PL	1/1:0,146:146:99:6561,439,0	INS	111	upstream-downstream	No	0
chr_17	15260	.	A	AGTCACATCATGTTTCTGAATACTCAGCTGGGATTGTGCTTGTCCAAAACCATCTGTGTTGGGATTTGTGGCCAAAACACACAAGATTAGTTTTGACATGCTTGCCTTGGGT	2234.03	PASS	AC=2;AF=1.00;AN=2;ANN=AGTCACATCATGTTTCTGAATACTCAGCTGGGATTGTGCTTGTCCAAAACCATCTGTGTTGGGATTTGTGGCCAAAACACACAAGATTAGTTTTGACATGCTTGCCTTGGGT|upstream_gene_variant|MODIFIER|Phatr3_EG01970|Phatr3_EG01970|transcript|Phatr3_EG01970.t1|protein_coding||c.-1362_-1361insACCCAAGGCAAGCATGTCAAAACTAATCTTGTGTGTTTTGGCCACAAATCCCAACACAGATGGTTTTGGACAAGCACAATCCCAGCTGAGTATTCAGAAACATGATGTGAC|||||1362|,AGTCACATCATGTTTCTGAA…	GT:AD:DP:GQ:PL	1/1:1,50:51:99:2248,149,0	INS	111	genic	Yes	0
chr_32	55693	.	G	GCTGACAGCGACGAGCCAGGCAACAATGTAGCCGACCAAGTGAGCTGTGGAGACGCTGCTGACAGCGACGAGCCAGACAACAATGTAGCCGACCAAGTGAGCTTTGGAGACT	15647	PASS	AC=2;AF=1.00;AN=2;ANN=GCTGACAGCGACGAGCCAGGCAACAATGTAGCCGACCAAGTGAGCTGTGGAGACGCTGCTGACAGCGACGAGCCAGACAACAATGTAGCCGACCAAGTGAGCTTTGGAGACT|disruptive_inframe_insertion|MODERATE|Phatr3_J41601|Phatr3_J41601|transcript|Phatr3_J41601.t1|protein_coding|1/1|c.706_707insACAGCGACGAGCCAGGCAACAATGTAGCCGACCAAGTGAGCTGTGGAGACGCTGCTGACAGCGACGAGCCAGACAACAATGTAGCCGACCAAGTGAGCTTTGGAGACTCTG|p.Ala235_Ala236insAspSerAsp…	GT:AD:DP:GQ:PL	1/1:0,384:384:99:15661,1139,0	INS	111	downstream	No	4
chr_5	314891	.	C	CTGCATGAACACCCCGGATATTGCTACGCTACTCGCCTTTCAGTTTGTTAAAGGTGCAAAGCAGCAAATGCTTTCAAGCAAACAGTCAAGAATCGAGACGATCGGATAATTGT	900.6	PASS	AC=1;AF=0.500;AN=2;ANN=CTGCATGAACACCCCGGATATTGCTACGCTACTCGCCTTTCAGTTTGTTAAAGGTGCAAAGCAGCAAATGCTTTCAAGCAAACAGTCAAGAATCGAGACGATCGGATAATTGT|downstream_gene_variant|MODIFIER|Phatr3_J44814|Phatr3_J44814|transcript|Phatr3_J44814.t1|protein_coding||c.*833_*834insTGCATGAACACCCCGGATATTGCTACGCTACTCGCCTTTCAGTTTGTTAAAGGTGCAAAGCAGCAAATGCTTTCAAGCAAACAGTCAAGAATCGAGACGATCGGATAATTGT|||||834|,CTGCATGAACACCCCGGATAT…	GT:AD:DP:GQ:PL	0/1:124,28:152:99:908,0,2099	INS	112	downstream	No	0
chr_22	458297	.	C	CGCAGACCGACGTAATGATGTTTTCAAACGTTCCATCCCTTTTGACGACCTTCATGAACGGGATCCTTGCGCCGAGATTCAATACGGAGTGAAATATTGCAGCAGTGAAACAT,CAGACCGACGCAATGACGTTTTCAAACGTTCCATCCCTTTTGACGACCTTCATGAACGGGATCCTT	2755.02	PASS	AC=1,1;AF=0.500,0.500;AN=2;ANN=CAGACCGACGCAATGACGTTTTCAAACGTTCCATCCCTTTTGACGACCTTCATGAACGGGATCCTT|frameshift_variant|HIGH|Phatr3_J40228|Phatr3_J40228|transcript|Phatr3_J40228.t1|protein_coding|2/2|c.205_206insAGACCGACGCAATGACGTTTTCAAACGTTCCATCCCTTTTGACGACCTTCATGAACGGGATCCTT|p.Arg69fs|206/474|206/474|69/157||,CGCAGACCGACGTAATGATGTTTTCAAACGTTCCATCCCTTTTGACGACCTTCATGAACGGGATCCTTGCGCCGAGATTCAATACGGAG…	GT:AD:DP:GQ:PL	1/2:0,31,42:73:99:2772,1691,1747,1092,0,1764	INS	112	genic	No	0
chr_2	672016	.	C	CTCTGTCAAAATTAACGTGCCATGGAATTGAACCACGGAGCGCTATCCCCAAATCACGTCGTTTGACCTCGTCACATTTAAGGTATATCAAGCATATTCACTTATATCTTGACA	536.6	PASS	AC=1;AF=0.500;AN=2;ANN=CTCTGTCAAAATTAACGTGCCATGGAATTGAACCACGGAGCGCTATCCCCAAATCACGTCGTTTGACCTCGTCACATTTAAGGTATATCAAGCATATTCACTTATATCTTGACA|upstream_gene_variant|MODIFIER|Phatr3_J25298|Phatr3_J25298|transcript|Phatr3_J25298.t1|protein_coding||c.-319_-318insTCTGTCAAAATTAACGTGCCATGGAATTGAACCACGGAGCGCTATCCCCAAATCACGTCGTTTGACCTCGTCACATTTAAGGTATATCAAGCATATTCACTTATATCTTGACA|||||318|,CTCTGTCAAAATTAACGTGCC…	GT:AD:DP:GQ:PL	0/1:52,17:69:99:544,0,2122	INS	113	upstream-downstream	No	0
chr_12	93189	.	T	TGTCTATTCTACCGGCCCTTGTCCTCAGCTGAGGCAGGCATTTGTCCTCAGCTGAGGACGCAAAAAAAGAGAAACAAATGGGCCAAATCCTGTAGACACGGTACAAAACTATAC	443.6	PASS	AC=1;AF=0.500;AN=2;ANN=TGTCTATTCTACCGGCCCTTGTCCTCAGCTGAGGCAGGCATTTGTCCTCAGCTGAGGACGCAAAAAAAGAGAAACAAATGGGCCAAATCCTGTAGACACGGTACAAAACTATAC|upstream_gene_variant|MODIFIER|Phatr3_J37064|Phatr3_J37064|transcript|Phatr3_J37064.t1|protein_coding||c.-1902_-1901insGTATAGTTTTGTACCGTGTCTACAGGATTTGGCCCATTTGTTTCTCTTTTTTTGCGTCCTCAGCTGAGGACAAATGCCTGCCTCAGCTGAGGACAAGGGCCGGTAGAATAGAC|||||1902|,TGTCTATTCTACCGGCCC…	GT:AD:DP:GQ:PL	0/1:72,16:88:99:451,0,2969	INS	113	upstream-downstream	No	0
mitochondria	54674	.	T	TTTGGGACGAAAAATCTTACCGGTGAAACTTCCATCAAAATACAAAAAATCTGTTGATTTGATCCTTACCAGTAAAGGCTCAAATCGTCACAAATCCTCAAAAGCCAGTAAACG,TTTGGGATGAAAAATCTTACCGGTGAAACTTCCATCAAAATACAAAAAATCTGTTGATTTGATCCTTACCAGTAAAGGCTCAAATCGTCACAAATCCTCAAAAGCCAGTAAACG	2112.02	PASS	AC=1,1;AF=0.500,0.500;AN=2;ANN=TTTGGGACGAAAAATCTTACCGGTGAAACTTCCATCAAAATACAAAAAATCTGTTGATTTGATCCTTACCAGTAAAGGCTCAAATCGTCACAAATCCTCAAAAGCCAGTAAACG||MODIFIER|||||||||||||ERROR_CHROMOSOME_NOT_FOUND,TTTGGGATGAAAAATCTTACCGGTGAAACTTCCATCAAAATACAAAAAATCTGTTGATTTGATCCTTACCAGTAAAGGCTCAAATCGTCACAAATCCTCAAAAGCCAGTAAACG||MODIFIER|||||||||||||ERROR_CHROMOSOME_NOT_FOUND;BaseQRankSum=6.423;DP=83;ExcessHet=3.010…	GT:AD:DP:GQ:PL	1/2:15,17,31:63:70:2129,572,1034,70,0,518	INS	113	unknown	No	0
chr_6	386015	.	G	GCGCCTTATCACGCAAAAAATTGATAAGAGGTCGAAAGAGCTCAATTGGTTGGTCAATGAAAAAATTGTCGTCTCGATCCTTTTCCGCGCTCTCGTCCCACCGTCCCGAGAATTTT	643.6	PASS	AC=1;AF=0.500;AN=2;ANN=GCGCCTTATCACGCAAAAAATTGATAAGAGGTCGAAAGAGCTCAATTGGTTGGTCAATGAAAAAATTGTCGTCTCGATCCTTTTCCGCGCTCTCGTCCCACCGTCCCGAGAATTTT|upstream_gene_variant|MODIFIER|Phatr3_J34790|Phatr3_J34790|transcript|Phatr3_J34790.t1|protein_coding||c.-1791_-1790insCGCCTTATCACGCAAAAAATTGATAAGAGGTCGAAAGAGCTCAATTGGTTGGTCAATGAAAAAATTGTCGTCTCGATCCTTTTCCGCGCTCTCGTCCCACCGTCCCGAGAATTTT|||||1790|,GCGCCTTATCACGC…	GT:AD:DP:GQ:PL	0/1:57,20:77:99:651,0,2253	INS	115	upstream-downstream	No	0
chr_19	414197	.	A	ACGATATACACCACTGTACACCGTGGGACAAAACGCTGTTAGAAACAGAGTCTGGTAAGACTTGTGGGCGTTATTATGAACGACCTGCAATACACCTAAGCGGGCTTAGGGACTGT	467.6	PASS	AC=1;AF=0.500;AN=2;ANN=ACGATATACACCACTGTACACCGTGGGACAAAACGCTGTTAGAAACAGAGTCTGGTAAGACTTGTGGGCGTTATTATGAACGACCTGCAATACACCTAAGCGGGCTTAGGGACTGT|upstream_gene_variant|MODIFIER|Phatr3_J39403|Phatr3_J39403|transcript|Phatr3_J39403.t1|protein_coding||c.-901_-900insACAGTCCCTAAGCCCGCTTAGGTGTATTGCAGGTCGTTCATAATAACGCCCACAAGTCTTACCAGACTCTGTTTCTAACAGCGTTTTGTCCCACGGTGTACAGTGGTGTATATCG|||||901|,ACGATATACACCACTGT…	GT:AD:DP:GQ:PL	0/1:7,12:19:99:475,0,268	INS	115	upstream-downstream	Yes	0
chr_6	795929	.	G	GTACATTCCATACAGGACGTGATGATACGCAACACAAGGTTAAATTATAGGGGTTGTGACATACTACCTATGTCACATCACCAGATCCACTACCACTGGATTTGCTCACAGTTACAC	616.6	PASS	AC=1;AF=0.500;AN=2;ANN=GTACATTCCATACAGGACGTGATGATACGCAACACAAGGTTAAATTATAGGGGTTGTGACATACTACCTATGTCACATCACCAGATCCACTACCACTGGATTTGCTCACAGTTACAC|upstream_gene_variant|MODIFIER|Phatr3_EG01396|Phatr3_EG01396|transcript|Phatr3_EG01396.t1|protein_coding||c.-1989_-1988insGTGTAACTGTGAGCAAATCCAGTGGTAGTGGATCTGGTGATGTGACATAGGTAGTATGTCACAACCCCTATAATTTAACCTTGTGTTGCGTATCATCACGTCCTGTATGGAATGTA|||||1666|,GTACATTCC…	GT:AD:DP:GQ:PL	0/1:24,19:43:99:624,0,920	INS	116	upstream-downstream	No	0
chr_23	147786	.	A	ACATTGCAGCGAACACAAGGCAATTGTCGGAGTCTTTCTACGGAACAAGGCCGTGTCACTGTACATCACGTATCATTATGGTGCACAACAGTACACCGAGGTGCACGCAATTATGCG	4216.03	PASS	AC=2;AF=1.00;AN=2;ANN=ACATTGCAGCGAACACAAGGCAATTGTCGGAGTCTTTCTACGGAACAAGGCCGTGTCACTGTACATCACGTATCATTATGGTGCACAACAGTACACCGAGGTGCACGCAATTATGCG|upstream_gene_variant|MODIFIER|Phatr3_J49594|Phatr3_J49594|transcript|Phatr3_J49594.t1|protein_coding||c.-675_-674insCGCATAATTGCGTGCACCTCGGTGTACTGTTGTGCACCATAATGATACGTGATGTACAGTGACACGGCCTTGTTCCGTAGAAAGACTCCGACAATTGCCTTGTGTTCGCTGCAATG|||||675|,ACATTGCAGCGAACAC…	GT:AD:DP:GQ:PL	1/1:0,95:95:99:4230,285,0	INS	116	upstream-downstream	No	0
chr_1	539346	.	T	TAGCTAGATGTCAAAATTAACGTGCCATGGAATTGAACCACGGAGCGCTATCCCCAAATCACGTCCTTTGACCTCGTCACATTTAAGGTATATCAAGCATATTCACTTATATCTTGAC	901.6	PASS	AC=1;AF=0.500;AN=2;ANN=TAGCTAGATGTCAAAATTAACGTGCCATGGAATTGAACCACGGAGCGCTATCCCCAAATCACGTCCTTTGACCTCGTCACATTTAAGGTATATCAAGCATATTCACTTATATCTTGAC|upstream_gene_variant|MODIFIER|Phatr3_J31619|Phatr3_J31619|transcript|Phatr3_J31619.t1|protein_coding||c.-1829_-1828insGTCAAGATATAAGTGAATATGCTTGATATACCTTAAATGTGACGAGGTCAAAGGACGTGATTTGGGGATAGCGCTCCGTGGTTCAATTCCATGGCACGTTAATTTTGACATCTAGCT|||||1829|,TAGCTAGATG…	GT:AD:DP:GQ:PL	0/1:67,26:93:99:909,0,2368	INS	117	upstream-downstream	No	0
chr_1	1406624	.	G	GGTTAGCTGTCAAGATATAAGTGAATATGCTTGATATACCTTAAATGTGACGAGGTCAAATGACGTGATTTGGGGATAGCGCTCCGTGGTTCAATTCCATGGCACGTTAATTTTGACA	1811.6	PASS	AC=1;AF=0.500;AN=2;ANN=GGTTAGCTGTCAAGATATAAGTGAATATGCTTGATATACCTTAAATGTGACGAGGTCAAATGACGTGATTTGGGGATAGCGCTCCGTGGTTCAATTCCATGGCACGTTAATTTTGACA|upstream_gene_variant|MODIFIER|Phatr3_J31987|Phatr3_J31987|transcript|Phatr3_J31987.t1|protein_coding||c.-310_-309insTGTCAAAATTAACGTGCCATGGAATTGAACCACGGAGCGCTATCCCCAAATCACGTCATTTGACCTCGTCACATTTAAGGTATATCAAGCATATTCACTTATATCTTGACAGCTAAC|||||310|,GGTTAGCTGTCAA…	GT:AD:DP:GQ:PL	0/1:52,47:99:99:1819,0,1995	INS	117	upstream-downstream	No	2.25
chr_1	1914994	.	C	CGACGACTGTCAAAATTAACGTGCCATGGAATTGAACCACGGAGCGCTATCCCCAAATCACGTCATTTGACCTCGTCACATTTAAGGTATATCAAGCATATTCACTTATATCTTGACA	2351.6	PASS	AC=1;AF=0.500;AN=2;ANN=CGACGACTGTCAAAATTAACGTGCCATGGAATTGAACCACGGAGCGCTATCCCCAAATCACGTCATTTGACCTCGTCACATTTAAGGTATATCAAGCATATTCACTTATATCTTGACA|upstream_gene_variant|MODIFIER|Phatr3_J9372|Phatr3_J9372|transcript|Phatr3_J9372.t1|protein_coding||c.-77_-76insTGTCAAGATATAAGTGAATATGCTTGATATACCTTAAATGTGACGAGGTCAAATGACGTGATTTGGGGATAGCGCTCCGTGGTTCAATTCCATGGCACGTTAATTTTGACAGTCGTC|||||77|,CGACGACTGTCAAAATTAA…	GT:AD:DP:GQ:PL	0/1:127,65:192:99:2359,0,4731	INS	117	upstream-downstream	No	0
chr_3	16848	.	T	TCTTTTTTGTCAAAATTAACGTGCCATGGAATTGAACCACGGAGCGCTATCCCCAAATCACGTCTTTTGACCTCGTCACATTTAAGGTATATCAAGCATATTCACTTATATCTTGACA	1607.6	PASS	AC=1;AF=0.500;AN=2;ANN=TCTTTTTTGTCAAAATTAACGTGCCATGGAATTGAACCACGGAGCGCTATCCCCAAATCACGTCTTTTGACCTCGTCACATTTAAGGTATATCAAGCATATTCACTTATATCTTGACA|upstream_gene_variant|MODIFIER|Phatr3_J43788|Phatr3_J43788|transcript|Phatr3_J43788.t1|protein_coding||c.-309_-308insTGTCAAGATATAAGTGAATATGCTTGATATACCTTAAATGTGACGAGGTCAAAAGACGTGATTTGGGGATAGCGCTCCGTGGTTCAATTCCATGGCACGTTAATTTTGACAAAAAAG|||||309|,TCTTTTTTGTCAA…	GT:AD:DP:GQ:PL	0/1:120,46:166:99:1615,0,3940	INS	117	upstream-downstream	No	0
chr_6	298881	.	T	TGTCGGAGGTGAAACGCGTCGAAGGACTGCGTATACCGGTCGAACCAGACGTATTGTATAGCGACAAAGGGCGGACTTCTTCTCAAGCAGAAGCTGATTCTTATACCAATTTTGTCAC	1897.99	PASS	AC=2;AF=1.00;AN=2;ANN=TGTCGGAGGTGAAACGCGTCGAAGGACTGCGTATACCGGTCGAACCAGACGTATTGTATAGCGACAAAGGGCGGACTTCTTCTCAAGCAGAAGCTGATTCTTATACCAATTTTGTCAC|upstream_gene_variant|MODIFIER|Phatr3_J34754|Phatr3_J34754|transcript|Phatr3_J34754.t1|protein_coding||c.-1085_-1084insGTGACAAAATTGGTATAAGAATCAGCTTCTGCTTGAGAAGAAGTCCGCCCTTTGTCGCTATACAATACGTCTGGTTCGACCGGTATACGCAGTCCTTCGACGCGTTTCACCTCCGAC|||||1085|,TGTCGGAGGTG…	GT:AD:DP:GQ:PL	1/1:96,54:150:23:1912,23,0	INS	117	upstream-downstream	No	0
chr_14	473595	.	T	TCATAGTTGTCAAAATTAACGTGCCATGGAATTGAACCACGGAGCGCTATCCCCAAATCACGTCGTTTGACCTCGTCACATTTAAGGTATATCAAGCATATTCACTTATATCTTGACA	632.6	PASS	AC=1;AF=0.500;AN=2;ANN=TCATAGTTGTCAAAATTAACGTGCCATGGAATTGAACCACGGAGCGCTATCCCCAAATCACGTCGTTTGACCTCGTCACATTTAAGGTATATCAAGCATATTCACTTATATCTTGACA|upstream_gene_variant|MODIFIER|Phatr3_EG00648|Phatr3_EG00648|transcript|Phatr3_EG00648.t1|protein_coding||c.-259_-258insTGTCAAGATATAAGTGAATATGCTTGATATACCTTAAATGTGACGAGGTCAAACGACGTGATTTGGGGATAGCGCTCCGTGGTTCAATTCCATGGCACGTTAATTTTGACAACTATG|||||259|,TCATAGTTGT…	GT:AD:DP:GQ:PL	0/1:31,18:49:99:640,0,1247	INS	117	upstream-downstream	No	0
chr_15	55358	.	T	TGACACTTGTCAAGATATAAGTAAATATGCTTGATATACCTTAAATGTGACGAGGTCAAAAGACGTGATTTGGGGATAGCGCTCCGTGGTTCAATTCCATGGCACGTTAATTTTGACA	2949.6	PASS	AC=1;AF=0.500;AN=2;ANN=TGACACTTGTCAAGATATAAGTAAATATGCTTGATATACCTTAAATGTGACGAGGTCAAAAGACGTGATTTGGGGATAGCGCTCCGTGGTTCAATTCCATGGCACGTTAATTTTGACA|upstream_gene_variant|MODIFIER|Phatr3_EG01981|Phatr3_EG01981|transcript|Phatr3_EG01981.t1|protein_coding||c.-743_-742insTGTCAAAATTAACGTGCCATGGAATTGAACCACGGAGCGCTATCCCCAAATCACGTCTTTTGACCTCGTCACATTTAAGGTATATCAAGCATATTTACTTATATCTTGACAAGTGTC|||||743|,TGACACTTGT…	GT:AD:DP:GQ:PL	0/1:111,78:189:99:2957,0,3974	INS	117	upstream-downstream	No	0
chr_18	118133	.	G	GGACGTCTGTCAAAATTAACGTGCCATGGAATTGAACCACGGAGCGCTATCCCCAAATCACGTCGTTTGACCTCGTCACATTTAAGGTATATCAAGCATATTCACTTATATCTTGACA	2104.6	PASS	AC=1;AF=0.500;AN=2;ANN=GGACGTCTGTCAAAATTAACGTGCCATGGAATTGAACCACGGAGCGCTATCCCCAAATCACGTCGTTTGACCTCGTCACATTTAAGGTATATCAAGCATATTCACTTATATCTTGACA|upstream_gene_variant|MODIFIER|Phatr3_J6834|Phatr3_J6834|transcript|Phatr3_J6834.t1|protein_coding||c.-146_-145insTGTCAAGATATAAGTGAATATGCTTGATATACCTTAAATGTGACGAGGTCAAACGACGTGATTTGGGGATAGCGCTCCGTGGTTCAATTCCATGGCACGTTAATTTTGACAGACGTC|||||146|,GGACGTCTGTCAAAAT…	GT:AD:DP:GQ:PL	0/1:124,59:183:99:2112,0,4846	INS	117	upstream-downstream	No	0
chr_21	93276	.	C	CCTGGTCTGTCAAAATTAACGTGCCATGGAATTGAACCACGGAGCGCTATCCCCAAATCACGTCATTTGACCTCGTCACATTTAAGGTATATCAAGCATATTCACTTATATCTTGACA	1539.6	PASS	AC=1;AF=0.500;AN=2;ANN=CCTGGTCTGTCAAAATTAACGTGCCATGGAATTGAACCACGGAGCGCTATCCCCAAATCACGTCATTTGACCTCGTCACATTTAAGGTATATCAAGCATATTCACTTATATCTTGACA|upstream_gene_variant|MODIFIER|Phatr3_J42274|Phatr3_J42274|transcript|Phatr3_J42274.t1|protein_coding||c.-888_-887insCTGGTCTGTCAAAATTAACGTGCCATGGAATTGAACCACGGAGCGCTATCCCCAAATCACGTCATTTGACCTCGTCACATTTAAGGTATATCAAGCATATTCACTTATATCTTGACA|||||887|,CCTGGTCTGTCAA…	GT:AD:DP:GQ:PL	0/1:71,42:113:99:1547,0,2858	INS	117	upstream-downstream	No	0
chr_21	272976	.	T	TGCCATCTGTCAAAATTAACGTGCCATGGAATTGAACCACGGAGCGCTATCCCCAAATCACGTCCTTTGACCTCGTCACATTTAAGGTATATCAAGCATATTCACTTATATCTTGACA	940.6	PASS	AC=1;AF=0.500;AN=2;ANN=TGCCATCTGTCAAAATTAACGTGCCATGGAATTGAACCACGGAGCGCTATCCCCAAATCACGTCCTTTGACCTCGTCACATTTAAGGTATATCAAGCATATTCACTTATATCTTGACA|upstream_gene_variant|MODIFIER|Phatr3_J49223|Phatr3_J49223|transcript|Phatr3_J49223.t1|protein_coding||c.-74_-73insTGTCAAGATATAAGTGAATATGCTTGATATACCTTAAATGTGACGAGGTCAAAGGACGTGATTTGGGGATAGCGCTCCGTGGTTCAATTCCATGGCACGTTAATTTTGACAGATGGC|||||74|,TGCCATCTGTCAAAAT…	GT:AD:DP:GQ:PL	0/1:68,27:95:99:948,0,2206	INS	117	upstream-downstream	No	0
chr_25	353883	.	T	TAAAGGCATGTCAAAATTAACGTGCCATGGAATTGAACCACGGAGCGCTATCCCCAAATCACGTCTTTTGACCTCGTCACATTTAAGGTATATCAAGCATATTCACTTATATCTTGAC	1293.6	PASS	AC=1;AF=0.500;AN=2;ANN=TAAAGGCATGTCAAAATTAACGTGCCATGGAATTGAACCACGGAGCGCTATCCCCAAATCACGTCTTTTGACCTCGTCACATTTAAGGTATATCAAGCATATTCACTTATATCTTGAC|upstream_gene_variant|MODIFIER|Phatr3_J49938|Phatr3_J49938|transcript|Phatr3_J49938.t1|protein_coding||c.-439_-438insAAAGGCATGTCAAAATTAACGTGCCATGGAATTGAACCACGGAGCGCTATCCCCAAATCACGTCTTTTGACCTCGTCACATTTAAGGTATATCAAGCATATTCACTTATATCTTGAC|||||242|,TAAAGGCATGTCA…	GT:AD:DP:GQ:PL	0/1:83,36:119:99:1301,0,2547	INS	117	upstream-downstream	No	0
chr_28	289382	.	A	AACACCTTTGTCAAAATTTACGTGCCATGGAATTGAACCATGGAGCGCTATCCCTAAATCACGTCGTTTGACCTCGTCACATTTAAGGTTTATCAAGCATATTCACTTATATCTTGAC	758.6	PASS	AC=1;AF=0.500;AN=2;ANN=AACACCTTTGTCAAAATTTACGTGCCATGGAATTGAACCATGGAGCGCTATCCCTAAATCACGTCGTTTGACCTCGTCACATTTAAGGTTTATCAAGCATATTCACTTATATCTTGAC|upstream_gene_variant|MODIFIER|Phatr3_J41244|Phatr3_J41244|transcript|Phatr3_J41244.t1|protein_coding||c.-162_-161insGTCAAGATATAAGTGAATATGCTTGATAAACCTTAAATGTGACGAGGTCAAACGACGTGATTTAGGGATAGCGCTCCATGGTTCAATTCCATGGCACGTAAATTTTGACAAAGGTGT|||||162|,AACACCTTTGTCA…	GT:AD:DP:GQ:PL	0/1:48,26:74:99:766,0,1962	INS	117	upstream-downstream	No	0
bd_31x35	97717	.	A	ATGTGTTGAAAACTCCGGTTTCTTCTGATCTTTTGACTGTCTGAGTGACTAGTCGACAACAGAGACGTAATAAATAGATTCTCTCTTTTACGTTTGATCTACTCTTTCACACTGCTCC	2468.6	PASS	AC=1;AF=0.500;AN=2;ANN=ATGTGTTGAAAACTCCGGTTTCTTCTGATCTTTTGACTGTCTGAGTGACTAGTCGACAACAGAGACGTAATAAATAGATTCTCTCTTTTACGTTTGATCTACTCTTTCACACTGCTCC|upstream_gene_variant|MODIFIER|Phatr3_Jdraft1329|Phatr3_Jdraft1329|transcript|Phatr3_Jdraft1329.t1|protein_coding||c.-343_-342insGGAGCAGTGTGAAAGAGTAGATCAAACGTAAAAGAGAGAATCTATTTATTACGTCTCTGTTGTCGACTAGTCACTCAGACAGTCAAAAGATCAGAAGAAACCGGAGTTTTCAACACA|||||343|,A…	GT:AD:DP:GQ:PL	0/1:105,67:172:99:2476,0,4143	INS	117	upstream	No	0
chr_12	601356	.	C	CAACAATAGATGCTGATCCTCTTTTGCGTTGAAGCATCTTTGTAACAGACAGAATTGACTCCGAACTTATCGAAAGGTGCGCTTTCGAAGGACGGAGTTTCGCAACAGCTTTTAGATCG	772.6	PASS	AC=1;AF=0.500;AN=2;ANN=CAACAATAGATGCTGATCCTCTTTTGCGTTGAAGCATCTTTGTAACAGACAGAATTGACTCCGAACTTATCGAAAGGTGCGCTTTCGAAGGACGGAGTTTCGCAACAGCTTTTAGATCG|frameshift_variant&stop_gained|HIGH|Phatr3_EG02335|Phatr3_EG02335|transcript|Phatr3_EG02335.t1|protein_coding|4/4|c.5509_5510insCGATCTAAAAGCTGTTGCGAAACTCCGTCCTTCGAAAGCGCACCTTTCGATAAGTTCGGAGTCAATTCTGTCTGTTACAAAGATGCTTCAACGCAAAAGAGGATCAGCATCTATTGTT|p.Gly1837…	GT:AD:DP:GQ:PL	0/1:91,25:116:99:780,0,3665	INS	118	genic	No	0
chr_6	370596	.	T	TGGTTGTGTATGCTTGGCTCAAGGCTGAGGTGAGCATTTTCTTCCACAGTTTTGTCCTCTTTTAGAGAAGGAAAACGGTAGCCACTATCAATAAGAGCCAGAAGCCATTCCTGAACTGCCGTA	1210.6	PASS	AC=1;AF=0.500;AN=2;ANN=TGGTTGTGTATGCTTGGCTCAAGGCTGAGGTGAGCATTTTCTTCCACAGTTTTGTCCTCTTTTAGAGAAGGAAAACGGTAGCCACTATCAATAAGAGCCAGAAGCCATTCCTGAACTGCCGTA|frameshift_variant|HIGH|Phatr3_J45163|Phatr3_J45163|transcript|Phatr3_J45163.t1|protein_coding|2/3|c.1364_1365insTACGGCAGTTCAGGAATGGCTTCTGGCTCTTATTGATAGTGGCTACCGTTTTCCTTCTCTAAAAGAGGACAAAACTGTGGAAGAAAATGCTCACCTCAGCCTTGAGCCAAGCATACACAACC|p.His457fs|1364/…	GT:AD:DP:GQ:PL	0/1:45,32:77:99:1218,0,1591	INS	122	genic	No	0
chr_12	496933	.	A	AACTAACATATCACATGTCATGTCACAGTCAGTCCCCTTGCAAAGAATCGAAGTCGATCTCCCTCACTCACTTACGACAAAAACAACACGCGGAACCGTACAAAACATCACCACGACAACCAC	1434.6	PASS	AC=1;AF=0.500;AN=2;ANN=AACTAACATATCACATGTCATGTCACAGTCAGTCCCCTTGCAAAGAATCGAAGTCGATCTCCCTCACTCACTTACGACAAAAACAACACGCGGAACCGTACAAAACATCACCACGACAACCAC|upstream_gene_variant|MODIFIER|Phatr3_EG02059|Phatr3_EG02059|transcript|Phatr3_EG02059.t1|protein_coding||c.-1785_-1784insGTGGTTGTCGTGGTGATGTTTTGTACGGTTCCGCGTGTTGTTTTTGTCGTAAGTGAGTGAGGGAGATCGACTTCGATTCTTTGCAAGGGGACTGACTGTGACATGACATGTGATATGTTAGT|||||178…	GT:AD:DP:GQ:PL	0/1:98,41:139:99:1442,0,3631	INS	122	upstream	No	0
chr_18	391224	.	A	ACTACCAACCTGTTCAACTTGTCAGTATGAATGGGCGTCTTGATGTAACACTTCAGGTTGATATGCTGGAATCTCTAAACGGAACGCGCGTTGCTCCCGGCTACAACGGCGCCCCTATTGGCCC	3628.03	PASS	AC=2;AF=1.00;AN=2;ANN=ACTACCAACCTGTTCAACTTGTCAGTATGAATGGGCGTCTTGATGTAACACTTCAGGTTGATATGCTGGAATCTCTAAACGGAACGCGCGTTGCTCCCGGCTACAACGGCGCCCCTATTGGCCC|conservative_inframe_insertion|MODERATE|Phatr3_J39129|Phatr3_J39129|transcript|Phatr3_J39129.t1|protein_coding|1/3|c.78_79insTACCAACCTGTTCAACTTGTCAGTATGAATGGGCGTCTTGATGTAACACTTCAGGTTGATATGCTGGAATCTCTAAACGGAACGCGCGTTGCTCCCGGCTACAACGGCGCCCCTATTGGCCCC|p.A…	GT:AD:DP:GQ:PL	1/1:1,81:82:99:3642,242,0	INS	123	upstream	No	0
chr_21	314823	.	C	CAGACCGCCTTAAATTCGGTAAACACCGCAAATAGCTTATTTGCGGTGTTTCGGTCCAAAACACGGAATTTAAGGCGGTCTGGACATCGGT,CAGACCGCCTTAAATTCGGTAAACACCGCAAATAGCTTATTTGCGGTGTGATCGGGACTTTTAATTGCGGTGTTTGCGGTGTTTCGGTCCAAAACACGGAATTTAAGGCGGTCTGGACATCGGT	1662.02	PASS	AC=1,1;AF=0.500,0.500;AN=2;ANN=CAGACCGCCTTAAATTCGGTAAACACCGCAAATAGCTTATTTGCGGTGTGATCGGGACTTTTAATTGCGGTGTTTGCGGTGTTTCGGTCCAAAACACGGAATTTAAGGCGGTCTGGACATCGGT|upstream_gene_variant|MODIFIER|Phatr3_J49233|Phatr3_J49233|transcript|Phatr3_J49233.t1|protein_coding||c.-462_-461insACCGATGTCCAGACCGCCTTAAATTCCGTGTTTTGGACCGAAACACCGCAAACACCGCAATTAAAAGTCCCGATCACACCGCAAATAAGCTATTTGCGGTGTTTACCGAATTTAAGGCGGTCT|||…	GT:AD:DP:GQ:PL	1/2:0,1,4:5:34:1679,255,158,140,0,34	INS	123	upstream	No	0
chr_6	91424	.	A	ATATTTACAGTACATTCCATACAGGACATGATGATACGCAACACAAGGTTAAATTATAGGGGTTGCGACATACTACCTATGTCACATCACCAGATCCACTACCACTGGATTTGCTCACCCCACCG,ATATTTACAGTACATTCCATACAGGACGTGATGATACGCAACACAAGGTTAAATTATAGGGGTTGCGACATACTACCTATGTCACATCACCAGATCCACTACCACTGGATTTGCTCACCCCACCG	1735.02	PASS	AC=1,1;AF=0.500,0.500;AN=2;ANN=ATATTTACAGTACATTCCATACAGGACATGATGATACGCAACACAAGGTTAAATTATAGGGGTTGCGACATACTACCTATGTCACATCACCAGATCCACTACCACTGGATTTGCTCACCCCACCG|frameshift_variant&start_lost|HIGH|Phatr3_J45064|Phatr3_J45064|transcript|Phatr3_J45064.t1|protein_coding|1/1|c.2_3insATTTACAGTACATTCCATACAGGACATGATGATACGCAACACAAGGTTAAATTATAGGGGTTGCGACATACTACCTATGTCACATCACCAGATCCACTACCACTGGATTTGCTCACCCCACCGT…	GT:AD:DP:GQ:PL	1/2:0,5,2:7:62:1752,168,62,286,0,185	INS	124	genic	No	0
chr_20	18871	.	A	AGTGTACCTAAATTGAGTAGTAGCTACTCAATTGATGCATGAAGTAGAATAGACACTGGACTTATCCTCTTCACTATGCAGACAAAATCATTGTTTACAGTTTTATTGAATTGTGATAATCTGCT	1823.03	PASS	AC=2;AF=1.00;AN=2;ANN=AGTGTACCTAAATTGAGTAGTAGCTACTCAATTGATGCATGAAGTAGAATAGACACTGGACTTATCCTCTTCACTATGCAGACAAAATCATTGTTTACAGTTTTATTGAATTGTGATAATCTGCT|downstream_gene_variant|MODIFIER|Phatr3_EG00433|Phatr3_EG00433|transcript|Phatr3_EG00433.t1|protein_coding||c.*1520_*1521insGTGTACCTAAATTGAGTAGTAGCTACTCAATTGATGCATGAAGTAGAATAGACACTGGACTTATCCTCTTCACTATGCAGACAAAATCATTGTTTACAGTTTTATTGAATTGTGATAATCTGCT|||…	GT:AD:DP:GQ:PL	1/1:0,41:41:99:1837,119,0	INS	124	downstream	Yes	0
chr_26	22329	.	A	ACTGTAGCCCAGGAGTTTGAACAACAAATACACATTAAGTGTGGATACACTACCAAAGCTTCAATCAGTCTAGAGAGGACAGCAGTTGACTGTGAACACTTTACCCCATGCATACAGAGAACAAG	1359.6	PASS	AC=1;AF=0.500;AN=2;ANN=ACTGTAGCCCAGGAGTTTGAACAACAAATACACATTAAGTGTGGATACACTACCAAAGCTTCAATCAGTCTAGAGAGGACAGCAGTTGACTGTGAACACTTTACCCCATGCATACAGAGAACAAG|upstream_gene_variant|MODIFIER|Phatr3_EG00181|Phatr3_EG00181|transcript|Phatr3_EG00181.t1|protein_coding||c.-876_-875insCTGTAGCCCAGGAGTTTGAACAACAAATACACATTAAGTGTGGATACACTACCAAAGCTTCAATCAGTCTAGAGAGGACAGCAGTTGACTGTGAACACTTTACCCCATGCATACAGAGAACAAG|||||8…	GT:AD:DP:GQ:PL	0/1:173,48:221:99:1367,0,132	INS	124	upstream-downstream	Yes	0
chr_17	149163	.	T	TCGGACCAATCGGGAGGAGTTGCATAGAGTTTCGTTGGCTACGCTGCCTACGACCGCGACTACCGATGCTATCGGGAGTATCTCCCGCCTTGGCAACACCAGCGAGTCTGTCGAAAACTCCGACGGAAC	2234.03	PASS	AC=2;AF=1.00;AN=2;ANN=TCGGACCAATCGGGAGGAGTTGCATAGAGTTTCGTTGGCTACGCTGCCTACGACCGCGACTACCGATGCTATCGGGAGTATCTCCCGCCTTGGCAACACCAGCGAGTCTGTCGAAAACTCCGACGGAAC|upstream_gene_variant|MODIFIER|Phatr3_J48335|Phatr3_J48335|transcript|Phatr3_J48335.t1|protein_coding||c.-184_-183insCGGACCAATCGGGAGGAGTTGCATAGAGTTTCGTTGGCTACGCTGCCTACGACCGCGACTACCGATGCTATCGGGAGTATCTCCCGCCTTGGCAACACCAGCGAGTCTGTCGAAAACTCCGACGGAAC||…	GT:AD:DP:GQ:PL	1/1:1,50:51:99:2248,149,0	INS	128	upstream-downstream	No	0
chr_2	482421	.	T	TTTCTTCTAGAGAAAATACGCTAAAGGGGATGGGAAAAGGTGAAAAACTCGCTAAAGGGGACAAAACGTGTTCTCTCTAAGTAGCTTCATTTGGTGCCAGTATATTATTAAATATCCAAATTTCTCTTTC,TTTCTTCTAGAGAAAATACGCTAACGGGGATGGGAAAAGGTGAATTACTCGCTAAAGGGGACAGAACGTGTTCTCTCTAAGTAGCTTCATTTGGTGCCAGTATATTATTAAATATCCAAATTTCTCTTTC	5866.02	PASS	AC=1,1;AF=0.500,0.500;AN=2;ANN=TTTCTTCTAGAGAAAATACGCTAAAGGGGATGGGAAAAGGTGAAAAACTCGCTAAAGGGGACAAAACGTGTTCTCTCTAAGTAGCTTCATTTGGTGCCAGTATATTATTAAATATCCAAATTTCTCTTTC|upstream_gene_variant|MODIFIER|Phatr3_J10102|Phatr3_J10102|transcript|Phatr3_J10102.t1|protein_coding||c.-577_-576insGAAAGAGAAATTTGGATATTTAATAATATACTGGCACCAAATGAAGCTACTTAGAGAGAACACGTTTTGTCCCCTTTAGCGAGTTTTTCACCTTTTCCCATCCCCTTTAGCGTATTTTCT…	GT:AD:DP:GQ:PL	1/2:0,44,32:76:99:5883,1507,1189,1964,0,1675	INS	129	upstream-downstream	No	2.95
chr_19	533233	.	G	GTGCTTTCGGATTCTAGAAATATTTTCACGGGCAGAACAACGATGCTCATACAGATCCTCTTATGTTTTTTGCCACGATCCCGCTGGATGCTGTTGGTCGCACCATCGAACCCGCCAACGCAAAAACTCAT,GTGCTTTCGGATTCTAGAAATATTTTCACGGGCAGAACAACGATGCTCCTACAGATCCTCTTATGTTTTTTGCCACGATCCCGCTGGATGCTGTTGGTCGCACCATCGAACCCGCCAACGCAAAAACTCAT	5110.02	PASS	AC=1,1;AF=0.500,0.500;AN=2;ANN=GTGCTTTCGGATTCTAGAAATATTTTCACGGGCAGAACAACGATGCTCATACAGATCCTCTTATGTTTTTTGCCACGATCCCGCTGGATGCTGTTGGTCGCACCATCGAACCCGCCAACGCAAAAACTCAT|upstream_gene_variant|MODIFIER|Phatr3_J48870|Phatr3_J48870|transcript|Phatr3_J48870.t1|protein_coding||c.-394_-393insATGAGTTTTTGCGTTGGCGGGTTCGATGGTGCGACCAACAGCATCCAGCGGGATCGTGGCAAAAAACATAAGAGGATCTGTATGAGCATCGTTGTTCTGCCCGTGAAAATATTTCTAGA…	GT:AD:DP:GQ:PL	1/2:7,28,35:70:99:5127,1549,1258,1264,0,962	INS	130	upstream-downstream	No	0
chr_30	117281	.	A	AAGCGGCAGCTATAGCACTAGAGTTGCCCGTACGGGTGCGCATTAGCTAATACTGTCGGAAGCATCCAAGACGGACCAATCATCCACCGTTACGGTTTCGTACGCATTCGTGGCATTTTCTCGCTCCCACC	7246.03	PASS	AC=2;AF=1.00;AN=2;ANN=AAGCGGCAGCTATAGCACTAGAGTTGCCCGTACGGGTGCGCATTAGCTAATACTGTCGGAAGCATCCAAGACGGACCAATCATCCACCGTTACGGTTTCGTACGCATTCGTGGCATTTTCTCGCTCCCACC|upstream_gene_variant|MODIFIER|HSP70F|Phatr3_J41417|transcript|Phatr3_J41417.t1|protein_coding||c.-699_-698insGGTGGGAGCGAGAAAATGCCACGAATGCGTACGAAACCGTAACGGTGGATGATTGGTCCGTCTTGGATGCTTCCGACAGTATTAGCTAATGCGCACCCGTACGGGCAACTCTAGTGCTATAGCTGCCGCT|||||…	GT:AD:DP:GQ:PL	1/1:0,164:164:99:7260,486,0	INS	130	upstream-downstream	No	1.4
chr_3	1445650	.	G	GGAGAATAACTTTGAGAGTGGTCTTGGTTTTGTGGCCAATATCAATTTCAAGGTCTTCAGCCACAAGGTTCAGGCCCAACGGAATTGCGCCTTGAAAGGATTTACCGCGATGCTTCTTGTTCATCATAAAAC	639.6	PASS	AC=1;AF=0.500;AN=2;ANN=GGAGAATAACTTTGAGAGTGGTCTTGGTTTTGTGGCCAATATCAATTTCAAGGTCTTCAGCCACAAGGTTCAGGCCCAACGGAATTGCGCCTTGAAAGGATTTACCGCGATGCTTCTTGTTCATCATAAAAC|upstream_gene_variant|MODIFIER|Phatr3_J33638|Phatr3_J33638|transcript|Phatr3_J33638.t1|protein_coding||c.-1344_-1343insGTTTTATGATGAACAAGAAGCATCGCGGTAAATCCTTTCAAGGCGCAATTCCGTTGGGCCTGAACCTTGTGGCTGAAGACCTTGAAATTGATATTGGCCACAAAACCAAGACCACTCTCAAAGT…	GT:AD:DP:GQ:PL	0/1:77,21:98:99:647,0,2968	INS	131	upstream-downstream	Yes	0
chr_12	496937	.	G	GTGTGTCACCAATCCAATCGTCCGTCTGCGTCTCTGACTGACGACAAAGAAACCAACCGCGAAGCCAAAATCTCGTTCTCTCGAGGGCGTCTCTCTCTCTCTCTCTTGCATTCCATCTTTACTAGCTTTCAAC	951.6	PASS	AC=1;AF=0.500;AN=2;ANN=GTGTGTCACCAATCCAATCGTCCGTCTGCGTCTCTGACTGACGACAAAGAAACCAACCGCGAAGCCAAAATCTCGTTCTCTCGAGGGCGTCTCTCTCTCTCTCTCTTGCATTCCATCTTTACTAGCTTTCAAC|upstream_gene_variant|MODIFIER|Phatr3_EG02059|Phatr3_EG02059|transcript|Phatr3_EG02059.t1|protein_coding||c.-1789_-1788insGTTGAAAGCTAGTAAAGATGGAATGCAAGAGAGAGAGAGAGAGACGCCCTCGAGAGAACGAGATTTTGGCTTCGCGGTTGGTTTCTTTGTCGTCAGTCAGAGACGCAGACGGACGATTGG…	GT:AD:DP:GQ:PL	0/1:94,30:124:99:959,0,3658	INS	132	upstream	No	0
chr_8	464511	.	A	AGTATGGATCCTTTGTTTCAGATTTTTATATAATCTGTCACTTGTTCTGATTTTCCAGTGTATCTATTTTGCTATTGCCCTTTGGCTCCATGAGAGAGTGCTTCCGCGTTTTGGAGACTGAAAAGATTGTTGTCG	6069.03	PASS	AC=2;AF=1.00;AN=2;ANN=AGTATGGATCCTTTGTTTCAGATTTTTATATAATCTGTCACTTGTTCTGATTTTCCAGTGTATCTATTTTGCTATTGCCCTTTGGCTCCATGAGAGAGTGCTTCCGCGTTTTGGAGACTGAAAAGATTGTTGTCG|upstream_gene_variant|MODIFIER|Phatr3_J27375|Phatr3_J27375|transcript|Phatr3_J27375.t1|protein_coding||c.-1464_-1463insCGACAACAATCTTTTCAGTCTCCAAAACGCGGAAGCACTCTCTCATGGAGCCAAAGGGCAATAGCAAAATAGATACACTGGAAAATCAGAACAAGTGACAGATTATATAAAAATCTGAAACA…	GT:AD:DP:GQ:PL	1/1:37,144:181:99:6083,332,0	INS	134	upstream-downstream	No	0
chr_23	147642	.	G	GTACTTTTCTGAGAAAATTCGGTAAAAGATTACTTGAAAGTATTTCCCGCGAGAATCAATACACTTAGAAACGGTGTGATTTTTCCCAAATAGCGAAAATTTCACCCCTGCTCATCCCAAATACCGAATTTTCTC	2108.03	PASS	AC=2;AF=1.00;AN=2;ANN=GTACTTTTCTGAGAAAATTCGGTAAAAGATTACTTGAAAGTATTTCCCGCGAGAATCAATACACTTAGAAACGGTGTGATTTTTCCCAAATAGCGAAAATTTCACCCCTGCTCATCCCAAATACCGAATTTTCTC|upstream_gene_variant|MODIFIER|Phatr3_J49594|Phatr3_J49594|transcript|Phatr3_J49594.t1|protein_coding||c.-531_-530insGAGAAAATTCGGTATTTGGGATGAGCAGGGGTGAAATTTTCGCTATTTGGGAAAAATCACACCGTTTCTAAGTGTATTGATTCTCGCGGGAAATACTTTCAAGTAATCTTTTACCGAATTTTCT…	GT:AD:DP:GQ:PL	1/1:0,48:48:99:2122,130,0	INS	134	upstream-downstream	No	0
chr_8	37863	.	G	GTTAGTGACCGGGTGATTTTGTTGTACGATTCTTGTCGATTCTCGCTGTGATATTCTGAAGGCTTGGAAAGAAACTTAAAACTTAATTTTTCTGTAAGTTGTTGTCTCTTGCTGATAGAAAGAAATGCTTGTCTTT,GTTAGTGACCTGGTGATTTTGTTGTACGATTCTTGTCGATTCTCGCTGTGATATTCTGAAGGCTTGGAAAGAAACTTAAAACTTAATTTTTCTGTAAGTTGTTGTCTCTTGCTGATAGAAAGAAATGCTTGTCTTT	3835.02	PASS	AC=1,1;AF=0.500,0.500;AN=2;ANN=GTTAGTGACCGGGTGATTTTGTTGTACGATTCTTGTCGATTCTCGCTGTGATATTCTGAAGGCTTGGAAAGAAACTTAAAACTTAATTTTTCTGTAAGTTGTTGTCTCTTGCTGATAGAAAGAAATGCTTGTCTTT|upstream_gene_variant|MODIFIER|Phatr3_J45724|Phatr3_J45724|transcript|Phatr3_J45724.t1|protein_coding||c.-372_-371insAAAGACAAGCATTTCTTTCTATCAGCAAGAGACAACAACTTACAGAAAAATTAAGTTTTAAGTTTCTTTCCAAGCCTTCAGAATATCACAGCGAGAATCGACAAGAATCGTACA…	GT:AD:DP:GQ:PL	1/2:0,43,38:81:99:3852,1342,1102,1544,0,1310	INS	135	upstream-downstream	No	5.5
chr_9	167540	.	T	TTCGTGCTATGTTGATTGTGAGGTGATGGACGTACTGCAATTGTGGAAGCATTACTTGACAGAGTACCGCTCTTGTCGCTGTTTCAAGGAAAGTCCAGTACGTCTTTCATCCCAACAACAAGTAACTAGGGCAACA	1921.03	PASS	AC=2;AF=1.00;AN=2;ANN=TTCGTGCTATGTTGATTGTGAGGTGATGGACGTACTGCAATTGTGGAAGCATTACTTGACAGAGTACCGCTCTTGTCGCTGTTTCAAGGAAAGTCCAGTACGTCTTTCATCCCAACAACAAGTAACTAGGGCAACA|upstream_gene_variant|MODIFIER|Phatr3_J35951|Phatr3_J35951|transcript|Phatr3_J35951.t1|protein_coding||c.-1533_-1532insTGTTGCCCTAGTTACTTGTTGTTGGGATGAAAGACGTACTGGACTTTCCTTGAAACAGCGACAAGAGCGGTACTCTGTCAAGTAATGCTTCCACAATTGCAGTACGTCCATCACCTCACAA…	GT:AD:DP:GQ:PL	1/1:0,43:43:99:1935,129,0	INS	135	upstream	No	0
chr_20	587945	.	T	TATAATAAAAGTATGTTATACCTAGAACAATCGTTGGCCTGTTAGTGCCCTACGAGATGCTCTTTTCCAATCGGTGATTACCAACCAGAAGTGGGAAAAGAGCTCCCGCAGTATTTCTTAGAGTAGTTATCCTTTA	378.6	PASS	AC=1;AF=0.500;AN=2;ANN=TATAATAAAAGTATGTTATACCTAGAACAATCGTTGGCCTGTTAGTGCCCTACGAGATGCTCTTTTCCAATCGGTGATTACCAACCAGAAGTGGGAAAAGAGCTCCCGCAGTATTTCTTAGAGTAGTTATCCTTTA|upstream_gene_variant|MODIFIER|Phatr3_J49101|Phatr3_J49101|transcript|Phatr3_J49101.t1|protein_coding||c.-254_-253insATAATAAAAGTATGTTATACCTAGAACAATCGTTGGCCTGTTAGTGCCCTACGAGATGCTCTTTTCCAATCGGTGATTACCAACCAGAAGTGGGAAAAGAGCTCCCGCAGTATTTCTTAGAG…	GT:AD:DP:GQ:PL	0/1:44,12:56:99:386,0,1434	INS	135	upstream-downstream	No	0
chr_15	594859	.	T	TTACTGGAGAACAATTGGCGACGATGCCACCCACCATGGAAAAAACCTGTTGCAAGCGCACTATAGCCCCGGGGGCTGATCTATTGTTTTTCATCTGAACTACGCATCCAGCAAGGCTAGCTCACTCCACCCTTTCTA	3926.03	PASS	AC=2;AF=1.00;AN=2;ANN=TTACTGGAGAACAATTGGCGACGATGCCACCCACCATGGAAAAAACCTGTTGCAAGCGCACTATAGCCCCGGGGGCTGATCTATTGTTTTTCATCTGAACTACGCATCCAGCAAGGCTAGCTCACTCCACCCTTTCTA|downstream_gene_variant|MODIFIER|Phatr3_EG00577|Phatr3_EG00577|transcript|Phatr3_EG00577.t1|protein_coding||c.*1505_*1506insTACTGGAGAACAATTGGCGACGATGCCACCCACCATGGAAAAAACCTGTTGCAAGCGCACTATAGCCCCGGGGGCTGATCTATTGTTTTTCATCTGAACTACGCATCCAGCAAG…	GT:AD:DP:GQ:PL	1/1:5,88:93:99:3940,257,0	INS	137	genic	No	0
chr_12	816308	.	A	ATCGAGTTGATTGCTTCTGCTCTAGATACTTTTTGGGCCAAGCTTAGTGTTGTCTTGATTGTCTTTGGATTTGCTTACCATATGATGTGCAAAAACTCCTGGATACCTGCATTCTGTTGTATACGCTGGCTGGAGAAAGC	506.6	PASS	AC=1;AF=0.500;AN=2;ANN=ATCGAGTTGATTGCTTCTGCTCTAGATACTTTTTGGGCCAAGCTTAGTGTTGTCTTGATTGTCTTTGGATTTGCTTACCATATGATGTGCAAAAACTCCTGGATACCTGCATTCTGTTGTATACGCTGGCTGGAGAAAGC|intron_variant|MODIFIER|Phatr3_EG02331|Phatr3_EG02331|transcript|Phatr3_EG02331.t1|protein_coding|4/5|c.3682+151_3682+152insTCGAGTTGATTGCTTCTGCTCTAGATACTTTTTGGGCCAAGCTTAGTGTTGTCTTGATTGTCTTTGGATTTGCTTACCATATGATGTGCAAAAACTCCTGGATACCTGCAT…	GT:AD:DP:GQ:PL	0/1:92,19:111:99:514,0,3738	INS	139	genic	No	0
chr_7	996061	.	G	GAAAGGTGTCATTTGGCTGAGGTGCAGTGCACTAGACTTAACCCAAAGCAAAAGGTGCAGCATGGTGCAGTTCATAAGTGCAGAAGGTGCAGTCCTTAAGTGCAGTTGACCTTTTTGCAACTTTTGCTTCTATATCGGCAAAC	994.6	PASS	AC=1;AF=0.500;AN=2;ANN=GAAAGGTGTCATTTGGCTGAGGTGCAGTGCACTAGACTTAACCCAAAGCAAAAGGTGCAGCATGGTGCAGTTCATAAGTGCAGAAGGTGCAGTCCTTAAGTGCAGTTGACCTTTTTGCAACTTTTGCTTCTATATCGGCAAAC|upstream_gene_variant|MODIFIER|Phatr3_EG01045|Phatr3_EG01045|transcript|Phatr3_EG01045.t1|protein_coding||c.-408_-407insGTTTGCCGATATAGAAGCAAAAGTTGCAAAAAGGTCAACTGCACTTAAGGACTGCACCTTCTGCACTTATGAACTGCACCATGCTGCACCTTTTGCTTTGGGTTAAGTCTAG…	GT:AD:DP:GQ:PL	0/1:78,28:106:99:1002,0,1973	INS	142	upstream-downstream	No	0
chr_15	481010	.	A	AAGCTGTATGCATGAGTCCCCCAGAGTGCGTTGACCTGTGCCGGCTTGTCTTTTTGCGTACCAGGATAACGGGAAACCAGCGTTTCCAAACTCTCTGTATGATAGTCTAGGGGAGCTTTATTGGACTTTGCAAAGTGAGACCT	4630.03	PASS	AC=2;AF=1.00;AN=2;ANN=AAGCTGTATGCATGAGTCCCCCAGAGTGCGTTGACCTGTGCCGGCTTGTCTTTTTGCGTACCAGGATAACGGGAAACCAGCGTTTCCAAACTCTCTGTATGATAGTCTAGGGGAGCTTTATTGGACTTTGCAAAGTGAGACCT|upstream_gene_variant|MODIFIER|Phatr3_J38270|Phatr3_J38270|transcript|Phatr3_J38270.t1|protein_coding||c.-1800_-1799insAGGTCTCACTTTGCAAAGTCCAATAAAGCTCCCCTAGACTATCATACAGAGAGTTTGGAAACGCTGGTTTCCCGTTATCCTGGTACGCAAAAAGACAAGCCGGCACAGGTCAAC…	GT:AD:DP:GQ:PL	1/1:0,104:104:99:4644,305,0	INS	142	upstream-downstream	No	0
chr_16	479150	.	G	GAGATACGAGCTTACAGCCAGCAAGTCCATGTCCGTTTGCTATGGTGGGCAAGGAAACTTGTGGCAAAGTTCAAAATCGTAGTCGCAGTCTGGCAAACTCAAACTGCAAATAAAGTTTCGACACTGCATGCAATGACAAGTAGAA	1170.6	PASS	AC=1;AF=0.500;AN=2;ANN=GAGATACGAGCTTACAGCCAGCAAGTCCATGTCCGTTTGCTATGGTGGGCAAGGAAACTTGTGGCAAAGTTCAAAATCGTAGTCGCAGTCTGGCAAACTCAAACTGCAAATAAAGTTTCGACACTGCATGCAATGACAAGTAGAA|upstream_gene_variant|MODIFIER|Phatr3_J48195|Phatr3_J48195|transcript|Phatr3_J48195.t1|protein_coding||c.-821_-820insAGATACGAGCTTACAGCCAGCAAGTCCATGTCCGTTTGCTATGGTGGGCAAGGAAACTTGTGGCAAAGTTCAAAATCGTAGTCGCAGTCTGGCAAACTCAAACTGCAAATAAA…	GT:AD:DP:GQ:PL	0/1:54,32:86:99:1178,0,1991	INS	144	upstream-downstream	No	0
chr_2	126654	.	A	AGTCAACTCTCAGTATTCACTATATTTCGTGCTTTGGACGCTAATGTAAGGAAGTCTTACTCACAGTCAACCTTCAACTCGTCGACAGGAGTTCTGACGCCAGAGGCCGTTTGTCGTGACTACGTACCAGAAACTCAGTAAAGCTG	2011.03	PASS	AC=2;AF=1.00;AN=2;ANN=AGTCAACTCTCAGTATTCACTATATTTCGTGCTTTGGACGCTAATGTAAGGAAGTCTTACTCACAGTCAACCTTCAACTCGTCGACAGGAGTTCTGACGCCAGAGGCCGTTTGTCGTGACTACGTACCAGAAACTCAGTAAAGCTG|upstream_gene_variant|MODIFIER|Phatr3_J32513|Phatr3_J32513|transcript|Phatr3_J32513.t1|protein_coding||c.-1749_-1748insGTCAACTCTCAGTATTCACTATATTTCGTGCTTTGGACGCTAATGTAAGGAAGTCTTACTCACAGTCAACCTTCAACTCGTCGACAGGAGTTCTGACGCCAGAGGCCGTTT…	GT:AD:DP:GQ:PL	1/1:0,45:45:99:2025,135,0	INS	145	upstream-downstream	No	0
chr_1	1025620	.	T	TGCAACGATAACGGGCGAAAACGTGTCTGTGGGACCAAAGGATTGTAGATACGATAAAAGACGTAAAACAAAGACTTATAAGCATAAACCCAAGATAAAGGGATAACGAACCCCGATATGCTTGTCGTAGGGTTTTTCTAGGACAGG,TGCAACGGTAACGGGCGAAAACGTGCCTGTGGGACCAAAGGATTGTAGATACGATAAAAGACGTAAAACAAAGACTTATAAACATATACCCAAGATAAAGGGATATCGAACCCCGATATGCTTGTCGTAGGGTTTTTCTAGGACAGG	2785.02	PASS	AC=1,1;AF=0.500,0.500;AN=2;ANN=TGCAACGATAACGGGCGAAAACGTGTCTGTGGGACCAAAGGATTGTAGATACGATAAAAGACGTAAAACAAAGACTTATAAGCATAAACCCAAGATAAAGGGATAACGAACCCCGATATGCTTGTCGTAGGGTTTTTCTAGGACAGG|upstream_gene_variant|MODIFIER|Phatr3_J17487|Phatr3_J17487|transcript|Phatr3_J17487.t1|protein_coding||c.-1897_-1896insCCTGTCCTAGAAAAACCCTACGACAAGCATATCGGGGTTCGTTATCCCTTTATCTTGGGTTTATGCTTATAAGTCTTTGTTTTACGTCTTTTATCGTATCT…	GT:AD:DP:GQ:PL	1/2:0,30,20:50:99:2802,903,751,1149,0,1018	INS	146	upstream-downstream	No	0
chr_10	608162	.	T	TCCCAGGGGCGTGCCTCAACGCCACAAGCATAAATAGCCCGAAATGGGTTGTTTTTAACGCCTACCGGAAATTACCGCTTTTTAAAGTTTAAAAGCGTTAAAAACAACCCATTTTGGGCTATTTATGCTTGTGTCGTTGAGGCACGC	1005.6	PASS	AC=1;AF=0.500;AN=2;ANN=TCCCAGGGGCGTGCCTCAACGCCACAAGCATAAATAGCCCGAAATGGGTTGTTTTTAACGCCTACCGGAAATTACCGCTTTTTAAAGTTTAAAAGCGTTAAAAACAACCCATTTTGGGCTATTTATGCTTGTGTCGTTGAGGCACGC|upstream_gene_variant|MODIFIER|Phatr3_J36499|Phatr3_J36499|transcript|Phatr3_J36499.t1|protein_coding||c.-282_-281insGCGTGCCTCAACGACACAAGCATAAATAGCCCAAAATGGGTTGTTTTTAACGCTTTTAAACTTTAAAAAGCGGTAATTTCCGGTAGGCGTTAAAAACAACCCATTTCGGGC…	GT:AD:DP:GQ:PL	0/1:63,30:93:99:1013,0,2076	INS	146	upstream-downstream	No	0
chr_13	286149	.	T	TCCTGTCTGTTAATCTCACCGTAGTGGATACGTAGGTCCAACAGTGTCCATACAGGACGTGATGATACGCAACATAAGATTAAATTATAGGGGTTGTGACATACTACCTATGTCACATCACCAGATCCACTACCACTGGATTTGCTCA,TCCTGTCTGTTAATCTCACCTTAGTGGATACGTAGGTCCAACAGTGTCCATACAGGACGTGATGATACGCAACATAAGATTAAATTATAGGGGTTGTGACATACTACCTATGTCACATCACCAGATCCACTACCACTGGATTTGCTCA	665.02	PASS	AC=1,1;AF=0.500,0.500;AN=2;ANN=TCCTGTCTGTTAATCTCACCGTAGTGGATACGTAGGTCCAACAGTGTCCATACAGGACGTGATGATACGCAACATAAGATTAAATTATAGGGGTTGTGACATACTACCTATGTCACATCACCAGATCCACTACCACTGGATTTGCTCA|upstream_gene_variant|MODIFIER|Phatr3_J3295|Phatr3_J3295|transcript|Phatr3_J3295.t1|protein_coding||c.-649_-648insTGAGCAAATCCAGTGGTAGTGGATCTGGTGATGTGACATAGGTAGTATGTCACAACCCCTATAATTTAATCTTATGTTGCGTATCATCACGTCCTGTATGGACAC…	GT:AD:DP:GQ:PL	1/2:1,7,6:14:99:682,226,211,267,0,253	INS	147	upstream-downstream	No	1.1
chr_24	440797	.	A	AAGGCCCTTCCGGAAGCGGAGCAGCTAGCCTCCGAAACCGATGCCGATGTAAAGTCTAGAGACAATGGCACTGGAGGCCTTTTACAGAGTGCCATGGGGATGATTGGATCCGGAGGAAAGGGAGGTACTAGTGGCGGGGTTAAAAATCC	1071.6	PASS	AC=1;AF=0.500;AN=2;ANN=AAGGCCCTTCCGGAAGCGGAGCAGCTAGCCTCCGAAACCGATGCCGATGTAAAGTCTAGAGACAATGGCACTGGAGGCCTTTTACAGAGTGCCATGGGGATGATTGGATCCGGAGGAAAGGGAGGTACTAGTGGCGGGGTTAAAAATCC|upstream_gene_variant|MODIFIER|Phatr3_EG00256|Phatr3_EG00256|transcript|Phatr3_EG00256.t1|protein_coding||c.-1727_-1726insGGATTTTTAACCCCGCCACTAGTACCTCCCTTTCCTCCGGATCCAATCATCCCCATGGCACTCTGTAAAAGGCCTCCAGTGCCATTGTCTCTAGACTTTACATC…	GT:AD:DP:GQ:PL	0/1:69,31:100:99:1079,0,2664	INS	148	upstream-downstream	No	13.54
bd_33x35	5196	.	A	ATGAGAGTCTTCCAAATTTCTGGCTTGAAGATGAGCCCTTGCACCACAATCTCTCCATTTCTAGAGAAATACCTGTCAACAATCTTGGGTTTCTGCATCTGGATCTCTCTGAGATGCCTGATCATGGGTCCAAGGGTGTTCATGGTGGG	150.6	PASS	AC=1;AF=0.500;AN=2;ANN=ATGAGAGTCTTCCAAATTTCTGGCTTGAAGATGAGCCCTTGCACCACAATCTCTCCATTTCTAGAGAAATACCTGTCAACAATCTTGGGTTTCTGCATCTGGATCTCTCTGAGATGCCTGATCATGGGTCCAAGGGTGTTCATGGTGGG|frameshift_variant&stop_gained|HIGH|Phatr3_Jdraft1480|Phatr3_Jdraft1480|transcript|Phatr3_Jdraft1480.t1|protein_coding|1/1|c.1055_1056insCCCACCATGAACACCCTTGGACCCATGATCAGGCATCTCAGAGAGATCCAGATGCAGAAACCCAAGATTGTTGACAGGTATTTCTCTAG…	GT:AD:DP:GQ:PL	0/1:18,6:24:99:158,0,294	INS	148	genic	No	0
chr_21	250033	.	G	GAGGTACATGAGGGGTTCATATCCCTAAGTCTATCAGATAAGTCTATAATCTTGTGCTTTACGCCTTTGGTCGTCTACGAAAGTATGCGGGATCCTTTCGGTTCCTTAGACGATTCTAGCCCGTTATCGTTGCAGTTTTCTAAGGGAAT,GAGGTACATGAGGGGTTCATATCCCTAAGTCTATCAGATAAGTCTATAATCTTGTGTTTTACGCCTTTGGTCGTCTACGAAAGTATGCGGGATCCTTTTCGGTTCCTTAGACGATTCTAGCCCGTTATCGTTGCAATTTTCTAAGGGAAT	2158.02	PASS	AC=1,1;AF=0.500,0.500;AN=2;ANN=GAGGTACATGAGGGGTTCATATCCCTAAGTCTATCAGATAAGTCTATAATCTTGTGCTTTACGCCTTTGGTCGTCTACGAAAGTATGCGGGATCCTTTCGGTTCCTTAGACGATTCTAGCCCGTTATCGTTGCAGTTTTCTAAGGGAAT|upstream_gene_variant|MODIFIER|Phatr3_J49215|Phatr3_J49215|transcript|Phatr3_J49215.t1|protein_coding||c.-572_-571insATTCCCTTAGAAAACTGCAACGATAACGGGCTAGAATCGTCTAAGGAACCGAAAGGATCCCGCATACTTTCGTAGACGACCAAAGGCGTAAAGCACAAGAT…	GT:AD:DP:GQ:PL	1/2:0,10,18:28:99:2175,809,697,401,0,269	INS	149	upstream-downstream	No	0
chr_7	341342	.	G	GTAGAAAACTGCAACGATAACGGGCTAAAACGTGTCTGTGGGACCAAAGGATTGTAGATACGATAAAAAGATGCAAAACAAAGACTTACACGCATAAACCCAAGATAAAGGGATAACGAACCCCGATATGCTTGTCGTAGGGTTTTTCTAC,GTAGAAAACTGCAACGATAACGGGCTAAAACGTGTCTGTGGGACCAAAGGATTGTAGATACGATAAAAAGATGCAAAACAAAGACTTATACGCATAAACCCAAGATAAAGGGATAACGAACCCCGATATGCTTGTCGTAGGGTTTTTCTAC	2475.02	PASS	AC=1,1;AF=0.500,0.500;AN=2;ANN=GTAGAAAACTGCAACGATAACGGGCTAAAACGTGTCTGTGGGACCAAAGGATTGTAGATACGATAAAAAGATGCAAAACAAAGACTTACACGCATAAACCCAAGATAAAGGGATAACGAACCCCGATATGCTTGTCGTAGGGTTTTTCTAC|upstream_gene_variant|MODIFIER|Phatr3_EG01005|Phatr3_EG01005|transcript|Phatr3_EG01005.t1|protein_coding||c.-383_-382insTAGAAAACTGCAACGATAACGGGCTAAAACGTGTCTGTGGGACCAAAGGATTGTAGATACGATAAAAAGATGCAAAACAAAGACTTACACGCATAA…	GT:AD:DP:GQ:PL	1/2:24,15,10:49:99:2492,473,339,676,0,551	INS	150	upstream-downstream	No	0
chr_14	715343	.	T	TCTAGGTTAAGCTAATAAAACGATTGGTATTTTCGCAAATAGTGTAATTTTCACCACTGCTCATCCCGAATAGTGGATTTCTCTATTCGAAACTACGAAGTTGGTTCGGAGTAGCAATACTTGCTTTTCTTCTTGCTTGCCCACCAACTAA	1452.6	PASS	AC=1;AF=0.500;AN=2;ANN=TCTAGGTTAAGCTAATAAAACGATTGGTATTTTCGCAAATAGTGTAATTTTCACCACTGCTCATCCCGAATAGTGGATTTCTCTATTCGAAACTACGAAGTTGGTTCGGAGTAGCAATACTTGCTTTTCTTCTTGCTTGCCCACCAACTAA|downstream_gene_variant|MODIFIER|Phatr3_J47746|Phatr3_J47746|transcript|Phatr3_J47746.t1|protein_coding||c.*428_*429insCTAGGTTAAGCTAATAAAACGATTGGTATTTTCGCAAATAGTGTAATTTTCACCACTGCTCATCCCGAATAGTGGATTTCTCTATTCGAAACTACGAAGTTGGTT…	GT:AD:DP:GQ:PL	0/1:95,42:137:99:1460,0,3805	INS	150	downstream	Yes	0
chr_15	639307	.	C	CGTAGAAAAACCCTACGACAAGCATATGGGGGTTCTTTATCTCCTTATCTTGGGTTTATGCTTATAAGTCTTTGTTTTACGTCTTTTATCGTATCTACAATCCTTTGGTCCCACACACAAGTTGTAGCTCGTTATCATTGCAGTTTTCTAG,CGTAGAAAAACCCTACGACAAGCATATGGGGGTTCTTTATCTCCTTATCTTGGGTTTATGCTTATAAGTCTTTGTTTTACGTCTTTTATCGTATCTACAATCCTTTGGTCCCACACACAAGTTTTAGCTCGTTATCATTGCAGTTTTCTAG	3593.02	PASS	AC=1,1;AF=0.500,0.500;AN=2;ANN=CGTAGAAAAACCCTACGACAAGCATATGGGGGTTCTTTATCTCCTTATCTTGGGTTTATGCTTATAAGTCTTTGTTTTACGTCTTTTATCGTATCTACAATCCTTTGGTCCCACACACAAGTTGTAGCTCGTTATCATTGCAGTTTTCTAG|upstream_gene_variant|MODIFIER|Phatr3_J47991|Phatr3_J47991|transcript|Phatr3_J47991.t1|protein_coding||c.-136_-135insCTAGAAAACTGCAATGATAACGAGCTACAACTTGTGTGTGGGACCAAAGGATTGTAGATACGATAAAAGACGTAAAACAAAGACTTATAAGCATAAACC…	GT:AD:DP:GQ:PL	1/2:0,9,6:15:99:3610,426,205,546,0,331	INS	150	upstream	No	0
chr_10	670488	.	A	AGCAAATCCAGTGGTAGTGGATCTGGTGATGTGACATAGGTAGTATGTCACAACCCCTATAATTTAACCTTGTGTTGCGTATCATCACGTCCTGTATGGAATGTACTGTAAATATGGACCTACGTATCCACTACGGTGAGATTAACAGACCG	891.6	PASS	AC=1;AF=0.500;AN=2;ANN=AGCAAATCCAGTGGTAGTGGATCTGGTGATGTGACATAGGTAGTATGTCACAACCCCTATAATTTAACCTTGTGTTGCGTATCATCACGTCCTGTATGGAATGTACTGTAAATATGGACCTACGTATCCACTACGGTGAGATTAACAGACCG|upstream_gene_variant|MODIFIER|Phatr3_J36525|Phatr3_J36525|transcript|Phatr3_J36525.t1|protein_coding||c.-442_-441insCGGTCTGTTAATCTCACCGTAGTGGATACGTAGGTCCATATTTACAGTACATTCCATACAGGACGTGATGATACGCAACACAAGGTTAAATTATAGGGGTTGTGAC…	GT:AD:DP:GQ:PL	0/1:86,27:113:99:899,0,2972	INS	151	upstream-downstream	No	0
chr_3	148174	.	G	GTATCGGTAGAAAAACCCTACGGCAAGCATATCGGGGTTCATTATCTCTTTACTTGGGTTTATGCTTATAAGTCTTTGTTTTACATCTTTTTATCGTATCTACAATCCTTTGGTCCCACAGACACGTTTTAGCCCGTTACCGTTGCAGTTTTC	5239.03	PASS	AC=2;AF=1.00;AN=2;ANN=GTATCGGTAGAAAAACCCTACGGCAAGCATATCGGGGTTCATTATCTCTTTACTTGGGTTTATGCTTATAAGTCTTTGTTTTACATCTTTTTATCGTATCTACAATCCTTTGGTCCCACAGACACGTTTTAGCCCGTTACCGTTGCAGTTTTC|upstream_gene_variant|MODIFIER|Phatr3_J10306|Phatr3_J10306|transcript|Phatr3_J10306.t1|protein_coding||c.-197_-196insGAAAACTGCAACGGTAACGGGCTAAAACGTGTCTGTGGGACCAAAGGATTGTAGATACGATAAAAAGATGTAAAACAAAGACTTATAAGCATAAACCCAAGTAAAG…	GT:AD:DP:GQ:PL	1/1:0,118:118:99:5253,328,0	INS	152	upstream-downstream	No	0
chr_5	743287	.	C	CACCTTAGAAAAACCCTACGGCAAGCATATCGGGGTTCATTATCCCTTTATCTTGGGTTTATGCTTAAAGTCTTTGATTACGTCTTTTTTATCGTATCTACAACCCTTTGGTCCCACAGACACGTTTTAGCCCGTTACCGTTGCAGTTTTCTA	911.6	PASS	AC=1;AF=0.500;AN=2;ANN=CACCTTAGAAAAACCCTACGGCAAGCATATCGGGGTTCATTATCCCTTTATCTTGGGTTTATGCTTAAAGTCTTTGATTACGTCTTTTTTATCGTATCTACAACCCTTTGGTCCCACAGACACGTTTTAGCCCGTTACCGTTGCAGTTTTCTA|upstream_gene_variant|MODIFIER|Phatr3_J44952|Phatr3_J44952|transcript|Phatr3_J44952.t1|protein_coding||c.-1348_-1347insTAGAAAACTGCAACGGTAACGGGCTAAAACGTGTCTGTGGGACCAAAGGGTTGTAGATACGATAAAAAAGACGTAATCAAAGACTTTAAGCATAAACCCAAGA…	GT:AD:DP:GQ:PL	0/1:65,27:92:99:919,0,2660	INS	152	upstream-downstream	No	0
chr_12	821468	.	C	CAACTTAGAAAACTGCAACAAGAACGGGCTAAAACGTGTCCGTGGGACCAAAGGATTGTAGATACGATAAAAGACGTAAAACAAAGACTTATAAGCATAAACCCAAGATAAAGGGATAATGAACCCCGATATGCTTGCCATAGGGTTTTTCTA	1962.6	PASS	AC=1;AF=0.500;AN=2;ANN=CAACTTAGAAAACTGCAACAAGAACGGGCTAAAACGTGTCCGTGGGACCAAAGGATTGTAGATACGATAAAAGACGTAAAACAAAGACTTATAAGCATAAACCCAAGATAAAGGGATAATGAACCCCGATATGCTTGCCATAGGGTTTTTCTA|upstream_gene_variant|MODIFIER|Phatr3_J21441|Phatr3_J21441|transcript|Phatr3_J21441.t1|protein_coding||c.-869_-868insTAGAAAAACCCTATGGCAAGCATATCGGGGTTCATTATCCCTTTATCTTGGGTTTATGCTTATAAGTCTTTGTTTTACGTCTTTTATCGTATCTACAATCCTTTG…	GT:AD:DP:GQ:PL	0/1:68,51:119:99:1970,0,1920	INS	152	upstream	No	0
chr_13	361111	.	T	TGGTTTAGAAAACTGCAACGGTAACGGGCTAAAACGTGTCTGTGGGACCAAAGGATTGTAGATACGATAAAAGACGTAAAACAAAGACTTATAAGCATAAACCCAAGATAAAGGGATAATGAACCCCGATATGCTTGCCGTAGGGTTTTCTA,TGGTTTAGAAAACTGCAACGGTAACGGGCTAAAACGTGTCTGTGGGACCAAAGGATTGTAGATACGATAAAAGACGTAAAACAAAGACTTATAAGCATAAACCCAAGATAAAGGGATAATGAACCCCGATATGCTTGCCGTAGGGTTTTTCTA	2439.02	PASS	AC=1,1;AF=0.500,0.500;AN=2;ANN=TGGTTTAGAAAACTGCAACGGTAACGGGCTAAAACGTGTCTGTGGGACCAAAGGATTGTAGATACGATAAAAGACGTAAAACAAAGACTTATAAGCATAAACCCAAGATAAAGGGATAATGAACCCCGATATGCTTGCCGTAGGGTTTTCTA|upstream_gene_variant|MODIFIER|Phatr3_J37532|Phatr3_J37532|transcript|Phatr3_J37532.t1|protein_coding||c.-425_-424insTAGAAAACCCTACGGCAAGCATATCGGGGTTCATTATCCCTTTATCTTGGGTTTATGCTTATAAGTCTTTGTTTTACGTCTTTTATCGTATCTACAAT…	GT:AD:DP:GQ:PL	1/2:23,21,12:56:99:2456,433,292,725,0,587	INS	152	upstream-downstream	No	0
chr_22	348258	.	G	GGCCCTAGAAAACTGCAACGATAACGGGCTAAAACGTGTCTGTGGGACCAAAGGATAGTAGATACGATAAAAAGACGTAAACAAAGACTTATAAGCATAAACCCAAGATAAAGGGATAACGAACCCCGATATGCTTGTCGTAGGGTTTTTCTA	1024.6	PASS	AC=1;AF=0.500;AN=2;ANN=GGCCCTAGAAAACTGCAACGATAACGGGCTAAAACGTGTCTGTGGGACCAAAGGATAGTAGATACGATAAAAAGACGTAAACAAAGACTTATAAGCATAAACCCAAGATAAAGGGATAACGAACCCCGATATGCTTGTCGTAGGGTTTTTCTA|upstream_gene_variant|MODIFIER|Phatr3_J16021|Phatr3_J16021|transcript|Phatr3_J16021.t1|protein_coding||c.-286_-285insTAGAAAAACCCTACGACAAGCATATCGGGGTTCGTTATCCCTTTATCTTGGGTTTATGCTTATAAGTCTTTGTTTACGTCTTTTTATCGTATCTACTATCCTTTG…	GT:AD:DP:GQ:PL	0/1:75,29:104:99:1032,0,1951	INS	152	upstream-downstream	No	0
chr_27	60038	.	G	GTCTGTTAATCTCACCGTAGTGGATACGTAGGTCCATATTTACAGTACATTCCATACAGGACGTGATGATACGCAACACAAGGTTAAATTATAGGGGTTGTGACATACTACCTATGTCACATCACCAGATCCACTACCACTGGATTTGCTCAC	2488.03	PASS	AC=2;AF=1.00;AN=2;ANN=GTCTGTTAATCTCACCGTAGTGGATACGTAGGTCCATATTTACAGTACATTCCATACAGGACGTGATGATACGCAACACAAGGTTAAATTATAGGGGTTGTGACATACTACCTATGTCACATCACCAGATCCACTACCACTGGATTTGCTCAC|upstream_gene_variant|MODIFIER|Phatr3_J50107|Phatr3_J50107|transcript|Phatr3_J50107.t1|protein_coding||c.-502_-501insGTGAGCAAATCCAGTGGTAGTGGATCTGGTGATGTGACATAGGTAGTATGTCACAACCCCTATAATTTAACCTTGTGTTGCGTATCATCACGTCCTGTATGGAATG…	GT:AD:DP:GQ:PL	1/1:9,56:65:99:2502,158,0	INS	152	upstream-downstream	No	0
chr_2	126472	.	G	GTAAAATTAGAAAAACCCTACGGCAAGCATATCGGGGTTCACTATCCCTTTATCTTGGGTTTATGCTTATAAGTCTTTGTTTTACATCTTTTTATCGTATCTACAATCCTTTGGTCCCACAGACACGTTTTAGCCCGTTACCGTTGCAGTTTTC	714.6	PASS	AC=1;AF=0.500;AN=2;ANN=GTAAAATTAGAAAAACCCTACGGCAAGCATATCGGGGTTCACTATCCCTTTATCTTGGGTTTATGCTTATAAGTCTTTGTTTTACATCTTTTTATCGTATCTACAATCCTTTGGTCCCACAGACACGTTTTAGCCCGTTACCGTTGCAGTTTTC|upstream_gene_variant|MODIFIER|Phatr3_J32513|Phatr3_J32513|transcript|Phatr3_J32513.t1|protein_coding||c.-1931_-1930insTAAAATTAGAAAAACCCTACGGCAAGCATATCGGGGTTCACTATCCCTTTATCTTGGGTTTATGCTTATAAGTCTTTGTTTTACATCTTTTTATCGTATCTA…	GT:AD:DP:GQ:PL	0/1:53,21:74:99:722,0,2162	INS	153	upstream-downstream	Yes	0
chr_3	1228501	.	A	AATGTTAGAAAAACCCTACGGCAAGCATATCGGGGTTCATTATCCCTTTATCTTGGGTTTATGCTTATAAAGTCTTTGTTTTACGTCTTTTTTATCGTATTTACAATCCTTTGGTCCCACAGACACATTTTAGCCCGTTACCGTTGCAGTTTTC,AATGTTAGAAAAACCCTACGGCAAGCATATCGGGGTTCATTATCCCTTTATCTTGGGTTTATGCTTATAAAGTCTTTGTTTTACGTCTTTTTTATCGTATTTACAATCCTTTGGTCCCACAGACACGTTTTAGCCCGTTACCGTTGCAGTTTTC	4103.02	PASS	AC=1,1;AF=0.500,0.500;AN=2;ANN=AATGTTAGAAAAACCCTACGGCAAGCATATCGGGGTTCATTATCCCTTTATCTTGGGTTTATGCTTATAAAGTCTTTGTTTTACGTCTTTTTTATCGTATTTACAATCCTTTGGTCCCACAGACACATTTTAGCCCGTTACCGTTGCAGTTTTC|upstream_gene_variant|MODIFIER|Phatr3_J33555|Phatr3_J33555|transcript|Phatr3_J33555.t1|protein_coding||c.-48_-47insGAAAACTGCAACGGTAACGGGCTAAAATGTGTCTGTGGGACCAAAGGATTGTAAATACGATAAAAAAGACGTAAAACAAAGACTTTATAAGCATAAAC…	GT:AD:DP:GQ:PL	1/2:9,12,20:41:99:4120,949,705,607,0,346	INS	153	upstream-downstream	No	0
chr_5	120663	.	A	AAATCCAGTGGTAGTGGATCTGGTGATGTGACATAGGTAGTATGTCACAGCCCCTATAATTTAATCTTATGTTGCGTATCATCACGTCCTGTATGGAATGTCCTGTAAATATGGACCTACGTATCCACTATGGTGAGATTAACAGATATGTAAG	2661.03	PASS	AC=2;AF=1.00;AN=2;ANN=AAATCCAGTGGTAGTGGATCTGGTGATGTGACATAGGTAGTATGTCACAGCCCCTATAATTTAATCTTATGTTGCGTATCATCACGTCCTGTATGGAATGTCCTGTAAATATGGACCTACGTATCCACTATGGTGAGATTAACAGATATGTAAG|upstream_gene_variant|MODIFIER|Phatr3_J34245|Phatr3_J34245|transcript|Phatr3_J34245.t1|protein_coding||c.-407_-406insCTTACATATCTGTTAATCTCACCATAGTGGATACGTAGGTCCATATTTACAGGACATTCCATACAGGACGTGATGATACGCAACATAAGATTAAATTATAGGGGC…	GT:AD:DP:GQ:PL	1/1:0,60:60:99:2675,167,0	INS	153	upstream-downstream	No	2.35
chr_5	760350	.	C	CAAATTAGAAAACTGCAACGGTAACGGGCTAAAACGTGTCTGTGGGACCAAAGGATTGTAGATACGATAAAAAGACGTAAAACAAAGACTTATAAGCATAAACCCAAGATAAAGGGATAATGAACCCCGATATGCTTGCCGTAGGGTTTTTCTA,CAAATTAGAAAACTGCAACGGTAACGGGCTAAAACGTGTCTGTGGGACCAAAGGATTGTAGATACGATAAAAAGACGTAAAACAAAGACTTATAAGCATAAACCGAAGATAAAGGGATAATGAACCCCGATATGCTTGCCGTAGGGTTTTTCTA	2210.02	PASS	AC=1,1;AF=0.500,0.500;AN=2;ANN=CAAATTAGAAAACTGCAACGGTAACGGGCTAAAACGTGTCTGTGGGACCAAAGGATTGTAGATACGATAAAAAGACGTAAAACAAAGACTTATAAGCATAAACCCAAGATAAAGGGATAATGAACCCCGATATGCTTGCCGTAGGGTTTTTCTA|upstream_gene_variant|MODIFIER|Phatr3_EG01318|Phatr3_EG01318|transcript|Phatr3_EG01318.t1|protein_coding||c.-164_-163insTAGAAAAACCCTACGGCAAGCATATCGGGGTTCATTATCCCTTTATCTTGGGTTTATGCTTATAAGTCTTTGTTTTACGTCTTTTTATCGTAT…	GT:AD:DP:GQ:PL	1/2:19,8,20:47:99:2227,850,751,363,0,242	INS	153	upstream-downstream	No	0
chr_8	137631	.	C	CCTATTAGAAAAACCCTACGGCAAGCATATCGGGGTTCATTATCCCTTTATCTTGGGTTTATGCTTATAAGTCTTTGTTTTACATCTTTTTATCGTATCTACAATCCTTTGGTCCCACAGACACGTTTTAGCCCGTTACCGTTGCAGTTTTCTA	1634.6	PASS	AC=1;AF=0.500;AN=2;ANN=CCTATTAGAAAAACCCTACGGCAAGCATATCGGGGTTCATTATCCCTTTATCTTGGGTTTATGCTTATAAGTCTTTGTTTTACATCTTTTTATCGTATCTACAATCCTTTGGTCCCACAGACACGTTTTAGCCCGTTACCGTTGCAGTTTTCTA|upstream_gene_variant|MODIFIER|Phatr3_EG00992|Phatr3_EG00992|transcript|Phatr3_EG00992.t1|protein_coding||c.-980_-979insTAGAAAACTGCAACGGTAACGGGCTAAAACGTGTCTGTGGGACCAAAGGATTGTAGATACGATAAAAAGATGTAAAACAAAGACTTATAAGCATAAACCCA…	GT:AD:DP:GQ:PL	0/1:76,44:120:99:1642,0,2533	INS	153	upstream-downstream	No	2.05
chr_9	405132	.	T	TGTACTAGAAAACTGCAACGATAACGGGCTAAAACGTGTCTGTGGGACCAAAGGTTTGTAGATACGATAAAAAGACGTAAAACAAAGACTTATAAGCATAAACCCAAGATAAAGGGATAATGAACCCCGATATGCTTGTCGTAGGGTTTTTCTA	1236.6	PASS	AC=1;AF=0.500;AN=2;ANN=TGTACTAGAAAACTGCAACGATAACGGGCTAAAACGTGTCTGTGGGACCAAAGGTTTGTAGATACGATAAAAAGACGTAAAACAAAGACTTATAAGCATAAACCCAAGATAAAGGGATAATGAACCCCGATATGCTTGTCGTAGGGTTTTTCTA|upstream_gene_variant|MODIFIER|Phatr3_J46146|Phatr3_J46146|transcript|Phatr3_J46146.t1|protein_coding||c.-659_-658insTAGAAAAACCCTACGACAAGCATATCGGGGTTCATTATCCCTTTATCTTGGGTTTATGCTTATAAGTCTTTGTTTTACGTCTTTTTATCGTATCTACAAACCTT…	GT:AD:DP:GQ:PL	0/1:68,34:102:99:1244,0,2270	INS	153	upstream-downstream	No	0
chr_10	688183	.	T	TGAACTAGAAAAACCCTACGACAAGCAAATCGGGGTTCATTATCCCTTTATCTTGGGTTTATGCTTATAAGTCTTTGTTTTACGTCTTTTTATCGTATCTACTATCCTTTGGTCCCACAGACACGTTTTAGCCCGTTATCGTTGCAGTTTTCTA	1169.6	PASS	AC=1;AF=0.500;AN=2;ANN=TGAACTAGAAAAACCCTACGACAAGCAAATCGGGGTTCATTATCCCTTTATCTTGGGTTTATGCTTATAAGTCTTTGTTTTACGTCTTTTTATCGTATCTACTATCCTTTGGTCCCACAGACACGTTTTAGCCCGTTATCGTTGCAGTTTTCTA|upstream_gene_variant|MODIFIER|Phatr3_J36534|Phatr3_J36534|transcript|Phatr3_J36534.t1|protein_coding||c.-1848_-1847insTAGAAAACTGCAACGATAACGGGCTAAAACGTGTCTGTGGGACCAAAGGATAGTAGATACGATAAAAAGACGTAAAACAAAGACTTATAAGCATAAACCCAA…	GT:AD:DP:GQ:PL	0/1:91,34:125:99:1177,0,2995	INS	153	upstream	Yes	0
chr_12	419670	.	G	GATTTTAGAAAACTGCAACGGTAACGGGCTAAAACGTGTCTGTGGGACCAAAGGATTGTAGATACGATAAAAAGACGTAAAACAAAGACTTATAAGCATAAACCCAAGATAAAGGGCCAATGAACCCCGATATGCTTGCTGTAGGGTTTTTCTA	1650.6	PASS	AC=1;AF=0.500;AN=2;ANN=GATTTTAGAAAACTGCAACGGTAACGGGCTAAAACGTGTCTGTGGGACCAAAGGATTGTAGATACGATAAAAAGACGTAAAACAAAGACTTATAAGCATAAACCCAAGATAAAGGGCCAATGAACCCCGATATGCTTGCTGTAGGGTTTTTCTA|upstream_gene_variant|MODIFIER|Phatr3_J21369|Phatr3_J21369|transcript|Phatr3_J21369.t1|protein_coding||c.-300_-299insTAGAAAAACCCTACAGCAAGCATATCGGGGTTCATTGGCCCTTTATCTTGGGTTTATGCTTATAAGTCTTTGTTTTACGTCTTTTTATCGTATCTACAATCCTT…	GT:AD:DP:GQ:PL	0/1:68,45:113:99:1658,0,2482	INS	153	upstream-downstream	Yes	3.25
chr_12	458324	.	C	CGCACTAGAAAAACCCTACGGCAAGCATATCGGGGTTCATTATCCCTTTATCTTGGGTTTATGCGTATAAGTCTTTGTTTTACATCTTTTTATCGTATCTACAATCCTTTGATCCCACAGACACGTTTTAGCCCGTTACCGTTGCAGTTTTCTA	2008.6	PASS	AC=1;AF=0.500;AN=2;ANN=CGCACTAGAAAAACCCTACGGCAAGCATATCGGGGTTCATTATCCCTTTATCTTGGGTTTATGCGTATAAGTCTTTGTTTTACATCTTTTTATCGTATCTACAATCCTTTGATCCCACAGACACGTTTTAGCCCGTTACCGTTGCAGTTTTCTA|upstream_gene_variant|MODIFIER|Phatr3_EG02063|Phatr3_EG02063|transcript|Phatr3_EG02063.t1|protein_coding||c.-1286_-1285insTAGAAAACTGCAACGGTAACGGGCTAAAACGTGTCTGTGGGATCAAAGGATTGTAGATACGATAAAAAGATGTAAAACAAAGACTTATACGCATAAACC…	GT:AD:DP:GQ:PL	0/1:82,53:135:99:2016,0,2544	INS	153	upstream-downstream	No	0
chr_12	826675	.	C	CCGATTAGAAAAACCCTACGACAAGCATATCGGGGTTCATTATCCCTTTATCTTGGGTTTATGCGTATAAGTCTTTGTTTTACGTCTTTTTATCGTATCTACTATCCTTTGGTCCCACAGACACGTTTTAGCCCGTTATCGTTGCAGTTTTCTA	3129.6	PASS	AC=1;AF=0.500;AN=2;ANN=CCGATTAGAAAAACCCTACGACAAGCATATCGGGGTTCATTATCCCTTTATCTTGGGTTTATGCGTATAAGTCTTTGTTTTACGTCTTTTTATCGTATCTACTATCCTTTGGTCCCACAGACACGTTTTAGCCCGTTATCGTTGCAGTTTTCTA|upstream_gene_variant|MODIFIER|Phatr3_J47209|Phatr3_J47209|transcript|Phatr3_J47209.t1|protein_coding||c.-101_-100insTAGAAAACTGCAACGATAACGGGCTAAAACGTGTCTGTGGGACCAAAGGATAGTAGATACGATAAAAAGACGTAAAACAAAGACTTATACGCATAAACCCAAGA…	GT:AD:DP:GQ:PL	0/1:176,86:262:99:3137,0,5994	INS	153	upstream-downstream	No	0
chr_25	322207	.	C	CTTGCTAGAAAACTGCAACGGTAACGGGCTAAAACGTGTCTGTGGGATCAAAGGATTGTAGATACGATAAAAAGACGTAAAACAAAGACTTATAAGCATAAACCCAAGATAAAGGGATAATGAACCCCGATATGCTTGCCGTAGGGTTTTTCTA	571.02	PASS	AC=2;AF=1.00;AN=2;ANN=CTTGCTAGAAAACTGCAACGGTAACGGGCTAAAACGTGTCTGTGGGATCAAAGGATTGTAGATACGATAAAAAGACGTAAAACAAAGACTTATAAGCATAAACCCAAGATAAAGGGATAATGAACCCCGATATGCTTGCCGTAGGGTTTTTCTA|upstream_gene_variant|MODIFIER|Phatr3_J7292|Phatr3_J7292|transcript|Phatr3_J7292.t1|protein_coding||c.-320_-319insTTGCTAGAAAACTGCAACGGTAACGGGCTAAAACGTGTCTGTGGGATCAAAGGATTGTAGATACGATAAAAAGACGTAAAACAAAGACTTATAAGCATAAACCCAAGA…	GT:AD:DP:GQ:PL	1/1:0,13:13:39:585,39,0	INS	153	upstream-downstream	No	0
chr_3	1433743	.	G	GAGTCATAGAAAACTGCAACGGTAACGGGCTAAAACGTGTCTGTGGGACCAAAGGATTGTAGATACGATAAAAAGATGTAAAACAAAGACTTATAAGCATAAACCCAAGATAAAGGGATAATGAACCCCGATATGCTTGCCGTAGGGTTTTTTCT	1808.6	PASS	AC=1;AF=0.500;AN=2;ANN=GAGTCATAGAAAACTGCAACGGTAACGGGCTAAAACGTGTCTGTGGGACCAAAGGATTGTAGATACGATAAAAAGATGTAAAACAAAGACTTATAAGCATAAACCCAAGATAAAGGGATAATGAACCCCGATATGCTTGCCGTAGGGTTTTTTCT|upstream_gene_variant|MODIFIER|Phatr3_J44247|Phatr3_J44247|transcript|Phatr3_J44247.t1|protein_coding||c.-858_-857insAGAAAAAACCCTACGGCAAGCATATCGGGGTTCATTATCCCTTTATCTTGGGTTTATGCTTATAAGTCTTTGTTTTACATCTTTTTATCGTATCTACAATCCT…	GT:AD:DP:GQ:PL	0/1:127,51:178:99:1816,0,3932	INS	154	upstream-downstream	Yes	14.34
chr_6	91416	.	C	CCTCTCTGTTAATCTCACCGTAGTGGATACGTAGGTCCATATTTACAGTTCATTCCATACAGGACGTGATGATACGCAACACAAGGTTAAATTATAGGGGTTGCGACATACTACCTATGTCACATCACCAGATCCACTACCACTGGATTTGCTCA	530.6	PASS	AC=1;AF=0.500;AN=2;ANN=CCTCTCTGTTAATCTCACCGTAGTGGATACGTAGGTCCATATTTACAGTTCATTCCATACAGGACGTGATGATACGCAACACAAGGTTAAATTATAGGGGTTGCGACATACTACCTATGTCACATCACCAGATCCACTACCACTGGATTTGCTCA|upstream_gene_variant|MODIFIER|Phatr3_J11673|Phatr3_J11673|transcript|Phatr3_J11673.t1|protein_coding||c.-614_-613insTGAGCAAATCCAGTGGTAGTGGATCTGGTGATGTGACATAGGTAGTATGTCGCAACCCCTATAATTTAACCTTGTGTTGCGTATCATCACGTCCTGTATGGAA…	GT:AD:DP:GQ:PL	0/1:20,16:36:99:538,0,744	INS	154	upstream	No	0
chr_6	833742	.	C	CGTCCTAGAAAAACCCTACGGCAAGCATATCGGGGTTCATTATCCCTTTATCTTGGGTTTATGCTTATAAGTCTTTGTTTTACGTCTTTTTTATCGTATCTACAATCCTTTGGTCCCACAGACACGTTTTAGCCCGTTACCGTTGCAGTTTTCTA	3093.03	PASS	AC=2;AF=1.00;AN=2;ANN=CGTCCTAGAAAAACCCTACGGCAAGCATATCGGGGTTCATTATCCCTTTATCTTGGGTTTATGCTTATAAGTCTTTGTTTTACGTCTTTTTTATCGTATCTACAATCCTTTGGTCCCACAGACACGTTTTAGCCCGTTACCGTTGCAGTTTTCTA|upstream_gene_variant|MODIFIER|Phatr3_J45320|Phatr3_J45320|transcript|Phatr3_J45320.t1|protein_coding||c.-285_-284insTAGAAAACTGCAACGGTAACGGGCTAAAACGTGTCTGTGGGACCAAAGGATTGTAGATACGATAAAAAAGACGTAAAACAAAGACTTATAAGCATAAACCCAAG…	GT:AD:DP:GQ:PL	1/1:28,71:99:99:3107,169,0	INS	154	upstream-downstream	No	0
chr_16	44641	.	T	TACCGTAGAAAACCCCTATATGAGGGGTTCATATCCCTAAGTCTATCAGACAAGTCTATAATTTTATGTTTTTACGCCTTTGGTCGTCTACGAAAGTATGCGGGATCCTTTCGGTTCCTTAGACGATTCTAGCCCGTTATCGTTGCAGTTTTCTA	1020.6	PASS	AC=1;AF=0.500;AN=2;ANN=TACCGTAGAAAACCCCTATATGAGGGGTTCATATCCCTAAGTCTATCAGACAAGTCTATAATTTTATGTTTTTACGCCTTTGGTCGTCTACGAAAGTATGCGGGATCCTTTCGGTTCCTTAGACGATTCTAGCCCGTTATCGTTGCAGTTTTCTA|downstream_gene_variant|MODIFIER|Phatr3_J48048|Phatr3_J48048|transcript|Phatr3_J48048.t1|protein_coding||c.*116_*117insACCGTAGAAAACCCCTATATGAGGGGTTCATATCCCTAAGTCTATCAGACAAGTCTATAATTTTATGTTTTTACGCCTTTGGTCGTCTACGAAAGTATGCG…	GT:AD:DP:GQ:PL	0/1:65,28:93:99:1028,0,1655	INS	154	downstream	No	0
chr_16	662315	.	T	TCTCCTAGAAAAACCCTACGGCAAGCATATCGGGGTTCATTATCCCTTTATCTTGGGTTTATGCTTATAAGTCTTTGTTTTACGTCTTTTTTATTGTATCTACAATCCTTTGGTCCCACAGACATGTTTTAGCCCGTTACCGTTGCAGTTTTCTA	4698.03	PASS	AC=2;AF=1.00;AN=2;ANN=TCTCCTAGAAAAACCCTACGGCAAGCATATCGGGGTTCATTATCCCTTTATCTTGGGTTTATGCTTATAAGTCTTTGTTTTACGTCTTTTTTATTGTATCTACAATCCTTTGGTCCCACAGACATGTTTTAGCCCGTTACCGTTGCAGTTTTCTA|upstream_gene_variant|MODIFIER|Phatr3_J48257|Phatr3_J48257|transcript|Phatr3_J48257.t1|protein_coding||c.-428_-427insTAGAAAACTGCAACGGTAACGGGCTAAAACATGTCTGTGGGACCAAAGGATTGTAGATACAATAAAAAAGACGTAAAACAAAGACTTATAAGCATAAACCCAAG…	GT:AD:DP:GQ:PL	1/1:10,106:116:99:4712,308,0	INS	154	upstream-downstream	No	0
chr_21	597484	.	G	GTGTTAATCTCACCGTAGTGGATACGTAGGTCCATATTTACAGTACATTCCATACAGGACGTGATGATACGCAACACAAGGTTAAATTATAGGGGCTGTGACATACTACCTATGTCACATCACCAGATCCACTACCACTGGATTTACTCATCATA	1400.6	PASS	AC=1;AF=0.500;AN=2;ANN=GTGTTAATCTCACCGTAGTGGATACGTAGGTCCATATTTACAGTACATTCCATACAGGACGTGATGATACGCAACACAAGGTTAAATTATAGGGGCTGTGACATACTACCTATGTCACATCACCAGATCCACTACCACTGGATTTACTCATCATA|upstream_gene_variant|MODIFIER|Phatr3_J15848|Phatr3_J15848|transcript|Phatr3_J15848.t1|protein_coding||c.-173_-172insTATGATGAGTAAATCCAGTGGTAGTGGATCTGGTGATGTGACATAGGTAGTATGTCACAGCCCCTATAATTTAACCTTGTGTTGCGTATCATCACGTCCTGTA…	GT:AD:DP:GQ:PL	0/1:61,39:100:99:1408,0,2155	INS	154	upstream-downstream	No	0
chr_22	589477	.	G	GTATTTGTAGAAAACTGCAACGATAACGGGCTAAAACGTGTCTGTGGGACCAAAGGATAGTAGATACGATAAAAAGACGTAAAAACAAAGACTTATAAGCATAAACCCAAGATAAAGGGATAATGAACCCCGATATGCTTGTCGTAGGGTTTTTC	535.6	PASS	AC=1;AF=0.500;AN=2;ANN=GTATTTGTAGAAAACTGCAACGATAACGGGCTAAAACGTGTCTGTGGGACCAAAGGATAGTAGATACGATAAAAAGACGTAAAAACAAAGACTTATAAGCATAAACCCAAGATAAAGGGATAATGAACCCCGATATGCTTGTCGTAGGGTTTTTC|frameshift_variant&stop_gained|HIGH|Phatr3_J40279|Phatr3_J40279|transcript|Phatr3_J40279.t1|protein_coding|2/2|c.517_518insTAGAAAACTGCAACGATAACGGGCTAAAACGTGTCTGTGGGACCAAAGGATAGTAGATACGATAAAAAGACGTAAAAACAAAGACTTATAAGCATAA…	GT:AD:DP:GQ:PL	0/1:63,17:80:99:543,0,2216	INS	154	genic	Yes	0
chr_1	369920	.	C	CATGTTGAGCAAATCCAGTGGTAGTGGATCTGGTGATGTGACATAGGTAGTATGTCGCAACCCCTATAATTTAACCTTGTGTTGCGTATCATCACGTCCTGTATGGAATGTACTGTAAATATGGACCTACGTATCCACTACGGTGAGATTAACAGA	2679.03	PASS	AC=2;AF=1.00;AN=2;ANN=CATGTTGAGCAAATCCAGTGGTAGTGGATCTGGTGATGTGACATAGGTAGTATGTCGCAACCCCTATAATTTAACCTTGTGTTGCGTATCATCACGTCCTGTATGGAATGTACTGTAAATATGGACCTACGTATCCACTACGGTGAGATTAACAGA|upstream_gene_variant|MODIFIER|Phatr3_J31556|Phatr3_J31556|transcript|Phatr3_J31556.t1|protein_coding||c.-1900_-1899insTCTGTTAATCTCACCGTAGTGGATACGTAGGTCCATATTTACAGTACATTCCATACAGGACGTGATGATACGCAACACAAGGTTAAATTATAGGGGTTGCG…	GT:AD:DP:GQ:PL	1/1:25,62:87:99:2693,142,0	INS	155	genic	No	0
chr_1	556234	.	T	TACAGTGAGCAAATCCAGTGGTAGTGGATCTGGTGATGTGACATAGGTAGTATGTCGCAACCCCTATAATTTAACCTTGTGTTGCGTATCATCACGTCCTGTATGGAATGTACTGTAAATATGGACCTACGTATCCACTACGGTGAGATTAACAGA	1325.6	PASS	AC=1;AF=0.500;AN=2;ANN=TACAGTGAGCAAATCCAGTGGTAGTGGATCTGGTGATGTGACATAGGTAGTATGTCGCAACCCCTATAATTTAACCTTGTGTTGCGTATCATCACGTCCTGTATGGAATGTACTGTAAATATGGACCTACGTATCCACTACGGTGAGATTAACAGA|upstream_gene_variant|MODIFIER|Phatr3_J9653|Phatr3_J9653|transcript|Phatr3_J9653.t1|protein_coding||c.-464_-463insTCTGTTAATCTCACCGTAGTGGATACGTAGGTCCATATTTACAGTACATTCCATACAGGACGTGATGATACGCAACACAAGGTTAAATTATAGGGGTTGCGACAT…	GT:AD:DP:GQ:PL	0/1:53,36:89:99:1333,0,2132	INS	155	upstream-downstream	No	0
chr_1	584892	.	T	TACCAGTGAGCAAATCCAGTGGTAGTGGATCTGGTGATGTGACATAGGTAGTATGTCGCAACCCCTATAATTTAACCTTGTGTTGCGTATCATCACGTCCTGTATGGAATGTACTGTAAATATGGACCTACGTATCCACTACGGTGAGATTAACAG	870.6	PASS	AC=1;AF=0.500;AN=2;ANN=TACCAGTGAGCAAATCCAGTGGTAGTGGATCTGGTGATGTGACATAGGTAGTATGTCGCAACCCCTATAATTTAACCTTGTGTTGCGTATCATCACGTCCTGTATGGAATGTACTGTAAATATGGACCTACGTATCCACTACGGTGAGATTAACAG|upstream_gene_variant|MODIFIER|Phatr3_J42613|Phatr3_J42613|transcript|Phatr3_J42613.t1|protein_coding||c.-60_-59insCTGTTAATCTCACCGTAGTGGATACGTAGGTCCATATTTACAGTACATTCCATACAGGACGTGATGATACGCAACACAAGGTTAAATTATAGGGGTTGCGACAT…	GT:AD:DP:GQ:PL	0/1:49,24:73:99:878,0,1566	INS	155	upstream-downstream	No	8.6
chr_1	1484232	.	C	CCTTTAGTCTGTTAATCTCACCGTAGTGGATACGTAGGTCCATATTTACAGTACATTCCATACAGGACGTGATGATACGCAACACAAGGTTAAATTATAGGGGTTGCGACATACTACCTATGTCACATCACCAGATCCACTACCACTGGATTTGCT	2650.03	PASS	AC=2;AF=1.00;AN=2;ANN=CCTTTAGTCTGTTAATCTCACCGTAGTGGATACGTAGGTCCATATTTACAGTACATTCCATACAGGACGTGATGATACGCAACACAAGGTTAAATTATAGGGGTTGCGACATACTACCTATGTCACATCACCAGATCCACTACCACTGGATTTGCT|upstream_gene_variant|MODIFIER|Phatr3_J7108|Phatr3_J7108|transcript|Phatr3_J7108.t1|protein_coding||c.-1410_-1409insAGCAAATCCAGTGGTAGTGGATCTGGTGATGTGACATAGGTAGTATGTCGCAACCCCTATAATTTAACCTTGTGTTGCGTATCATCACGTCCTGTATGGAATGT…	GT:AD:DP:GQ:PL	1/1:12,60:72:99:2664,167,0	INS	155	upstream	No	0
chr_1	2009761	.	G	GCTACTGAGCAAATCCAGTGGTAGTGGATGTGGTGATGTGACATAGGTAGTATGTCGCAACCCCTATAATTTAACCTTGTGTTGCGTATCATCACGTCCTGTATGGAATGTACTGTAAATATGGACCTACGTATCCACTACGGTGAGATTAACAGA	2379.03	PASS	AC=2;AF=1.00;AN=2;ANN=GCTACTGAGCAAATCCAGTGGTAGTGGATGTGGTGATGTGACATAGGTAGTATGTCGCAACCCCTATAATTTAACCTTGTGTTGCGTATCATCACGTCCTGTATGGAATGTACTGTAAATATGGACCTACGTATCCACTACGGTGAGATTAACAGA|upstream_gene_variant|MODIFIER|Phatr3_J43092|Phatr3_J43092|transcript|Phatr3_J43092.t1|protein_coding||c.-1830_-1829insTCTGTTAATCTCACCGTAGTGGATACGTAGGTCCATATTTACAGTACATTCCATACAGGACGTGATGATACGCAACACAAGGTTAAATTATAGGGGTTGCG…	GT:AD:DP:GQ:PL	1/1:12,54:66:99:2393,145,0	INS	155	upstream-downstream	No	0
chr_1	2416153	.	C	CGTATTGTGTTAATCTCACCGTAGTGGATACGTAGGTCCATATTTACAGTACATTCCATACAGGACGTGATGATACGCAACACAAGGTTAAATTATAGGGGTTGCGACATACTACCTATGTCACATCACCAGATCCACTACCACTGGATTTGCTCA,CGTATTGTGTTAATCTCACCGTAGTGGATACGTAGGTCCATATTTACAGTACATTCCATACAGGACGTGATGATACGCAACACAAGGTTAAATTATATGGGTTGCGACATACTACCTATGTCACATCACCAGATCCACTACCACTGGATTTGCTCA	2960.02	PASS	AC=1,1;AF=0.500,0.500;AN=2;ANN=CGTATTGTGTTAATCTCACCGTAGTGGATACGTAGGTCCATATTTACAGTACATTCCATACAGGACGTGATGATACGCAACACAAGGTTAAATTATAGGGGTTGCGACATACTACCTATGTCACATCACCAGATCCACTACCACTGGATTTGCTCA|upstream_gene_variant|MODIFIER|Phatr3_J43238|Phatr3_J43238|transcript|Phatr3_J43238.t1|protein_coding||c.-222_-221insTGAGCAAATCCAGTGGTAGTGGATCTGGTGATGTGACATAGGTAGTATGTCGCAACCCCTATAATTTAACCTTGTGTTGCGTATCATCACGTCC…	GT:AD:DP:GQ:PL	1/2:17,9,27:53:99:2977,996,848,422,0,258	INS	155	upstream-downstream	No	0
chr_2	744079	.	G	GAATTTCTGTTAATCTCACCGTAGTGGATACGTAGGTCCATATTTACAGTACATTCCATACAGGACGTGATGATACGCAACATCCGATTAAATTATAGGGGTTGTGACATACTACCTATGTCACATCACCAGATCCACTACCACTGGATTTGCTCA	2278.03	PASS	AC=2;AF=1.00;AN=2;ANN=GAATTTCTGTTAATCTCACCGTAGTGGATACGTAGGTCCATATTTACAGTACATTCCATACAGGACGTGATGATACGCAACATCCGATTAAATTATAGGGGTTGTGACATACTACCTATGTCACATCACCAGATCCACTACCACTGGATTTGCTCA|upstream_gene_variant|MODIFIER|Phatr3_J18197|Phatr3_J18197|transcript|Phatr3_J18197.t1|protein_coding||c.-310_-309insAATTTCTGTTAATCTCACCGTAGTGGATACGTAGGTCCATATTTACAGTACATTCCATACAGGACGTGATGATACGCAACATCCGATTAAATTATAGGGGTTG…	GT:AD:DP:GQ:PL	1/1:0,52:52:99:2292,133,0	INS	155	upstream-downstream	No	0
chr_2	758540	.	G	GTAAGTCTGTTAATCTCACCGTAGTGGATACGTAGGTCCATATTTACAGTACATTCCATACAGGACGTGATGATACGCAACACAAGGTTAAATTATAGGGGTTGCGACATACTACCTATGTCACATCACCAGATCCACTACCACTGGATTTGCTCA	557.6	PASS	AC=1;AF=0.500;AN=2;ANN=GTAAGTCTGTTAATCTCACCGTAGTGGATACGTAGGTCCATATTTACAGTACATTCCATACAGGACGTGATGATACGCAACACAAGGTTAAATTATAGGGGTTGCGACATACTACCTATGTCACATCACCAGATCCACTACCACTGGATTTGCTCA|upstream_gene_variant|MODIFIER|Phatr3_J32765|Phatr3_J32765|transcript|Phatr3_J32765.t1|protein_coding||c.-89_-88insTGAGCAAATCCAGTGGTAGTGGATCTGGTGATGTGACATAGGTAGTATGTCGCAACCCCTATAATTTAACCTTGTGTTGCGTATCATCACGTCCTGTATGGAAT…	GT:AD:DP:GQ:PL	0/1:71,18:89:99:565,0,2405	INS	155	upstream-downstream	No	0
chr_2	904176	.	C	CGGATTCTGTTAATCTCACCGTAGTGGATACGTAGGTCCATATTTACAGTACATTCCATACAGGACGTGATGATACGCAACACAAGGTTAAATTATAGGGGTTGCGACATACTACCTATGTCACATCACCAGATCCACTACCACTGGATTTGCTCA	2764.03	PASS	AC=2;AF=1.00;AN=2;ANN=CGGATTCTGTTAATCTCACCGTAGTGGATACGTAGGTCCATATTTACAGTACATTCCATACAGGACGTGATGATACGCAACACAAGGTTAAATTATAGGGGTTGCGACATACTACCTATGTCACATCACCAGATCCACTACCACTGGATTTGCTCA|upstream_gene_variant|MODIFIER|Phatr3_J32833|Phatr3_J32833|transcript|Phatr3_J32833.t1|protein_coding||c.-130_-129insGGATTCTGTTAATCTCACCGTAGTGGATACGTAGGTCCATATTTACAGTACATTCCATACAGGACGTGATGATACGCAACACAAGGTTAAATTATAGGGGTTG…	GT:AD:DP:GQ:PL	1/1:4,62:66:99:2778,179,0	INS	155	upstream-downstream	No	0
chr_4	808849	.	T	TAGTAGTGAGCAAATCCAGTGGTAGTGGATCTGGTGATGTGACATAGGTAGTATGTCGCAACCCCTATAATTTAATCTTATGTTGCGTATCATCACGTCCTGTATGGAATGTACTGTAAATATGGACCTACGTATCCACTACGGTGAGATTAACAG	856.6	PASS	AC=1;AF=0.500;AN=2;ANN=TAGTAGTGAGCAAATCCAGTGGTAGTGGATCTGGTGATGTGACATAGGTAGTATGTCGCAACCCCTATAATTTAATCTTATGTTGCGTATCATCACGTCCTGTATGGAATGTACTGTAAATATGGACCTACGTATCCACTACGGTGAGATTAACAG|upstream_gene_variant|MODIFIER|Phatr3_J44527|Phatr3_J44527|transcript|Phatr3_J44527.t1|protein_coding||c.-151_-150insAGTAGTGAGCAAATCCAGTGGTAGTGGATCTGGTGATGTGACATAGGTAGTATGTCGCAACCCCTATAATTTAATCTTATGTTGCGTATCATCACGTCCTGT…	GT:AD:DP:GQ:PL	0/1:47,24:71:99:864,0,1904	INS	155	upstream-downstream	No	0
chr_6	30033	.	G	GCAAATCTGTTAATCTCACCGTAGTGGATACGTAGGTCCATATTTACAGTACATTCCATACAGGACGTGATGATACGCAACACAAGGTTAAATTATAGGGGTTGCGACATACTACCTATGTCACATCACCAGATCCACTACCACTGGATTTGCTCA	1292.6	PASS	AC=1;AF=0.500;AN=2;ANN=GCAAATCTGTTAATCTCACCGTAGTGGATACGTAGGTCCATATTTACAGTACATTCCATACAGGACGTGATGATACGCAACACAAGGTTAAATTATAGGGGTTGCGACATACTACCTATGTCACATCACCAGATCCACTACCACTGGATTTGCTCA|upstream_gene_variant|MODIFIER|Phatr3_EG01394|Phatr3_EG01394|transcript|Phatr3_EG01394.t1|protein_coding||c.-273_-272insTGAGCAAATCCAGTGGTAGTGGATCTGGTGATGTGACATAGGTAGTATGTCGCAACCCCTATAATTTAACCTTGTGTTGCGTATCATCACGTCCTGTAT…	GT:AD:DP:GQ:PL	0/1:123,39:162:99:1300,0,4377	INS	155	upstream-downstream	No	0
chr_6	795919	.	T	TACAGTTCTGTTAATCTCACCGTAGTGGATACGTAGGTCCATATTTACAGTACATTCCATACAGGACGTGATGATACGCAACACAAGGTTAAACTATAAGGGTTGTGACATACTACCTATGTCACATCACCAGATCCACTACCACTGGATTTGCTC	742.63	PASS	AC=1;AF=0.500;AN=2;ANN=TACAGTTCTGTTAATCTCACCGTAGTGGATACGTAGGTCCATATTTACAGTACATTCCATACAGGACGTGATGATACGCAACACAAGGTTAAACTATAAGGGTTGTGACATACTACCTATGTCACATCACCAGATCCACTACCACTGGATTTGCTC|upstream_gene_variant|MODIFIER|Phatr3_EG01396|Phatr3_EG01396|transcript|Phatr3_EG01396.t1|protein_coding||c.-1979_-1978insGAGCAAATCCAGTGGTAGTGGATCTGGTGATGTGACATAGGTAGTATGTCACAACCCTTATAGTTTAACCTTGTGTTGCGTATCATCACGTCCTGTA…	GT:AD:DP:GQ:PL	0/1:3,20:23:85:750,0,85	INS	155	upstream-downstream	No	0
chr_6	939417	.	G	GACAGTGAGCAAATCCAGTGGTAGTGGATCTGGTGATGTGACATAGGTAGTATGTCGCAACCCCTATAATTTAACCTTGTGTTGCGTATCATCACGTCCTGTATAGAATGTACTGTAAATATGGACCTACGTATCCACTACGGTGAGATTAACAGA	3593.6	PASS	AC=1;AF=0.500;AN=2;ANN=GACAGTGAGCAAATCCAGTGGTAGTGGATCTGGTGATGTGACATAGGTAGTATGTCGCAACCCCTATAATTTAACCTTGTGTTGCGTATCATCACGTCCTGTATAGAATGTACTGTAAATATGGACCTACGTATCCACTACGGTGAGATTAACAGA|upstream_gene_variant|MODIFIER|Phatr3_J26952|Phatr3_J26952|transcript|Phatr3_J26952.t1|protein_coding||c.-389_-388insTCTGTTAATCTCACCGTAGTGGATACGTAGGTCCATATTTACAGTACATTCTATACAGGACGTGATGATACGCAACACAAGGTTAAATTATAGGGGTTGCGA…	GT:AD:DP:GQ:PL	0/1:135,96:231:99:3601,0,4804	INS	155	upstream-downstream	No	3.9
chr_7	462028	.	C	CATACTCTGTTAATCTCACCGTAGTGGATACGTAGGTCCATATTTACAGTACATTCCATACAGGACGTGATGATACGCAACACAAGGTTAAATTACAGGGGCTGTGACATACTACCTATGTCACATCACCAGATCCACTACCACTGGATTTGCTCA	2855.03	PASS	AC=2;AF=1.00;AN=2;ANN=CATACTCTGTTAATCTCACCGTAGTGGATACGTAGGTCCATATTTACAGTACATTCCATACAGGACGTGATGATACGCAACACAAGGTTAAATTACAGGGGCTGTGACATACTACCTATGTCACATCACCAGATCCACTACCACTGGATTTGCTCA|upstream_gene_variant|MODIFIER|Phatr3_J35253|Phatr3_J35253|transcript|Phatr3_J35253.t1|protein_coding||c.-121_-120insTGAGCAAATCCAGTGGTAGTGGATCTGGTGATGTGACATAGGTAGTATGTCACAGCCCCTGTAATTTAACCTTGTGTTGCGTATCATCACGTCCTGTATGGAA…	GT:AD:DP:GQ:PL	1/1:4,64:68:99:2869,187,0	INS	155	upstream-downstream	No	0
chr_7	956639	.	T	TACAGGTCTGTTAATCTCACCGTAGTGGATACGTAGGTCCATATTTACAGTACATTCCATACAGGACGTGATGATACGCAACACAAGGTTAAATTATAGGGGTTGCGACATACTACCTATGTCACATCACCAGATCCACTACCACTGGATTTGCTC,TACAGGTCTGTTAATCTCACCGTAGTGGATACGTAGGTCCATATTTACAGTACATTCCATACAGGACGTGATGATACGCAACACAAGGTTAAATTATAGGGGTTGTGACATACTACCTATGTCACATCACCAGATCCACTACCACTGGATTTGCTC	1577.02	PASS	AC=1,1;AF=0.500,0.500;AN=2;ANN=TACAGGTCTGTTAATCTCACCGTAGTGGATACGTAGGTCCATATTTACAGTACATTCCATACAGGACGTGATGATACGCAACACAAGGTTAAATTATAGGGGTTGCGACATACTACCTATGTCACATCACCAGATCCACTACCACTGGATTTGCTC|upstream_gene_variant|MODIFIER|Phatr3_J45692|Phatr3_J45692|transcript|Phatr3_J45692.t1|protein_coding||c.-278_-277insGAGCAAATCCAGTGGTAGTGGATCTGGTGATGTGACATAGGTAGTATGTCGCAACCCCTATAATTTAACCTTGTGTTGCGTATCATCACGTCCT…	GT:AD:DP:GQ:PL	1/2:0,9,3:12:88:1594,183,88,425,0,340	INS	155	upstream-downstream	No	0
chr_8	351805	.	C	CGTGGTGAGCAAATCCAGTGGTAGTGGATCTGGTGATGTGACATTGGTAGTATGTCACAGCCCCTATAATTTAACCTTGTGTTGCGTATCATCACGTCCTGTATGGAATGTACTGTAAATATGGACCTACGTATCCACTACGGTGAGATTAACAGA	2568.03	PASS	AC=2;AF=1.00;AN=2;ANN=CGTGGTGAGCAAATCCAGTGGTAGTGGATCTGGTGATGTGACATTGGTAGTATGTCACAGCCCCTATAATTTAACCTTGTGTTGCGTATCATCACGTCCTGTATGGAATGTACTGTAAATATGGACCTACGTATCCACTACGGTGAGATTAACAGA|upstream_gene_variant|MODIFIER|Phatr3_J45809|Phatr3_J45809|transcript|Phatr3_J45809.t1|protein_coding||c.-190_-189insGTGGTGAGCAAATCCAGTGGTAGTGGATCTGGTGATGTGACATTGGTAGTATGTCACAGCCCCTATAATTTAACCTTGTGTTGCGTATCATCACGTCCTGTAT…	GT:AD:DP:GQ:PL	1/1:10,58:68:99:2582,162,0	INS	155	upstream-downstream	No	0
chr_8	472655	.	T	TCCAATCTGTTAATCTCACCGTAGTGGATACGTAGGTCCATATTTACAGTACATTCCATACAGGACGTGATGATACGCAACATAAGATTAAATTATAGGGGCTGTGACATACTACCTATGTCACATCACCAGATCCACTACCACTGGATTTGCTCA	2907.06	PASS	AC=2;AF=1.00;AN=2;ANN=TCCAATCTGTTAATCTCACCGTAGTGGATACGTAGGTCCATATTTACAGTACATTCCATACAGGACGTGATGATACGCAACATAAGATTAAATTATAGGGGCTGTGACATACTACCTATGTCACATCACCAGATCCACTACCACTGGATTTGCTCA|upstream_gene_variant|MODIFIER|Phatr3_J4021|Phatr3_J4021|transcript|Phatr3_J4021.t1|protein_coding||c.-129_-128insTGAGCAAATCCAGTGGTAGTGGATCTGGTGATGTGACATAGGTAGTATGTCACAGCCCCTATAATTTAATCTTATGTTGCGTATCATCACGTCCTGTATGGAATGT…	GT:AD:DP:GQ:PL	1/1:21,68:89:99:2907,164,0	INS	155	upstream-downstream	No	0
chr_11	399325	.	T	TAGGGGTGAGCAAATCCAGTGGTAGTGGATCTGGTGATGTGACATAGGTAGTATGTCGCAACCCCTATAATTTAATCTTATGTTGCGTATCATCACGTCCTGTATGGAATGTACTGTAAATATGGACCTACGTATCCACTACGGTGAGATTAACAG	1506.6	PASS	AC=1;AF=0.500;AN=2;ANN=TAGGGGTGAGCAAATCCAGTGGTAGTGGATCTGGTGATGTGACATAGGTAGTATGTCGCAACCCCTATAATTTAATCTTATGTTGCGTATCATCACGTCCTGTATGGAATGTACTGTAAATATGGACCTACGTATCCACTACGGTGAGATTAACAG|upstream_gene_variant|MODIFIER|Phatr3_J36801|Phatr3_J36801|transcript|Phatr3_J36801.t1|protein_coding||c.-209_-208insCTGTTAATCTCACCGTAGTGGATACGTAGGTCCATATTTACAGTACATTCCATACAGGACGTGATGATACGCAACATAAGATTAAATTATAGGGGTTGCGAC…	GT:AD:DP:GQ:PL	0/1:91,42:133:99:1514,0,3201	INS	155	upstream-downstream	No	0
chr_11	483773	.	T	TACTGTACTGTTAATCTCACCGTAGTGGATACGTAGGTCCATATTTACAGTACATTCCATACAGGACGTGATGATACGCAACACAAGGTTAAATTATAGGGGTTGCGACATACTACCTATGTCACATCACCAGATCCACTACCACTGGATTTGCTC	1083.6	PASS	AC=1;AF=0.500;AN=2;ANN=TACTGTACTGTTAATCTCACCGTAGTGGATACGTAGGTCCATATTTACAGTACATTCCATACAGGACGTGATGATACGCAACACAAGGTTAAATTATAGGGGTTGCGACATACTACCTATGTCACATCACCAGATCCACTACCACTGGATTTGCTC|upstream_gene_variant|MODIFIER|Phatr3_EG00825|Phatr3_EG00825|transcript|Phatr3_EG00825.t1|protein_coding||c.-741_-740insGAGCAAATCCAGTGGTAGTGGATCTGGTGATGTGACATAGGTAGTATGTCGCAACCCCTATAATTTAACCTTGTGTTGCGTATCATCACGTCCTGTATG…	GT:AD:DP:GQ:PL	0/1:54,30:84:99:1091,0,2164	INS	155	upstream-downstream	No	0
chr_11	723423	.	T	TAACTATCTGTTAATCTCACCGTAGTGGATACGTAGGTCCATATTTACAGTACATTCCATACAGGACGTGATGATACGCAACACAAGGTTAAATTATAGGGGTTGCGACATACTACCTATGTCACATCACCAGATCCACTACCACTGGATTTGCTC	862.6	PASS	AC=1;AF=0.500;AN=2;ANN=TAACTATCTGTTAATCTCACCGTAGTGGATACGTAGGTCCATATTTACAGTACATTCCATACAGGACGTGATGATACGCAACACAAGGTTAAATTATAGGGGTTGCGACATACTACCTATGTCACATCACCAGATCCACTACCACTGGATTTGCTC|upstream_gene_variant|MODIFIER|Phatr3_EG00820|Phatr3_EG00820|transcript|Phatr3_EG00820.t1|protein_coding||c.-142_-141insGAGCAAATCCAGTGGTAGTGGATCTGGTGATGTGACATAGGTAGTATGTCGCAACCCCTATAATTTAACCTTGTGTTGCGTATCATCACGTCCTGTATG…	GT:AD:DP:GQ:PL	0/1:107,30:137:99:870,0,3257	INS	155	upstream-downstream	No	0
chr_12	360802	.	T	TTCGGTCTGTTAATCTCACCGTAGTGGATACGTAGGTCCATATTTACAGTACATTCCATACAGGACGTGATGATACGCAACATAAGATTAAATTATAGGGGTTGTGACATACTACCTATGTCACATCACCAGATCCACTACCACTGGATTTGCTCA	2670.03	PASS	AC=2;AF=1.00;AN=2;ANN=TTCGGTCTGTTAATCTCACCGTAGTGGATACGTAGGTCCATATTTACAGTACATTCCATACAGGACGTGATGATACGCAACATAAGATTAAATTATAGGGGTTGTGACATACTACCTATGTCACATCACCAGATCCACTACCACTGGATTTGCTCA|upstream_gene_variant|MODIFIER|Phatr3_J5491|Phatr3_J5491|transcript|Phatr3_J5491.t1|protein_coding||c.-821_-820insTGAGCAAATCCAGTGGTAGTGGATCTGGTGATGTGACATAGGTAGTATGTCACAACCCCTATAATTTAATCTTATGTTGCGTATCATCACGTCCTGTATGGAATGT…	GT:AD:DP:GQ:PL	1/1:2,60:62:99:2684,178,0	INS	155	upstream-downstream	No	2.4
chr_12	831498	.	T	TACTGTGAGCAAATCCAGTGGTAGTGGATCTGGTGATGTGACATAGGTAGTATGTCACAACCCCTATAATTTAATCTTATGTTGCGTATCATCACGTCCTGTATGGAATGTACTGTAAATATGGACCTACGTATCCACTACGGTGAGATTAACAGA	1574.6	PASS	AC=1;AF=0.500;AN=2;ANN=TACTGTGAGCAAATCCAGTGGTAGTGGATCTGGTGATGTGACATAGGTAGTATGTCACAACCCCTATAATTTAATCTTATGTTGCGTATCATCACGTCCTGTATGGAATGTACTGTAAATATGGACCTACGTATCCACTACGGTGAGATTAACAGA|upstream_gene_variant|MODIFIER|Phatr3_J28568|Phatr3_J28568|transcript|Phatr3_J28568.t1|protein_coding||c.-262_-261insTCTGTTAATCTCACCGTAGTGGATACGTAGGTCCATATTTACAGTACATTCCATACAGGACGTGATGATACGCAACATAAGATTAAATTATAGGGGTTGTGA…	GT:AD:DP:GQ:PL	0/1:106,45:151:99:1582,0,3779	INS	155	upstream-downstream	No	1.3
chr_13	726565	.	C	CGAGAGTGAGCAAATCCAGTGGTAGTGGATCTGGTGATGTGACATAGGTAGTATGTCGCAACCCCTATAATTTAACCTTGTGTTGCGTATCATCACGTCCTGTATGGAATGTACTGTAAATATGGACCTACGTATCCACTACGGTGAGTTTAACAG	5891.03	PASS	AC=2;AF=1.00;AN=2;ANN=CGAGAGTGAGCAAATCCAGTGGTAGTGGATCTGGTGATGTGACATAGGTAGTATGTCGCAACCCCTATAATTTAACCTTGTGTTGCGTATCATCACGTCCTGTATGGAATGTACTGTAAATATGGACCTACGTATCCACTACGGTGAGTTTAACAG|upstream_gene_variant|MODIFIER|Phatr3_EG02518|Phatr3_EG02518|transcript|Phatr3_EG02518.t1|protein_coding||c.-434_-433insCTGTTAAACTCACCGTAGTGGATACGTAGGTCCATATTTACAGTACATTCCATACAGGACGTGATGATACGCAACACAAGGTTAAATTATAGGGGTTGCG…	GT:AD:DP:GQ:PL	1/1:12,133:145:99:5905,379,0	INS	155	upstream-downstream	No	0
chr_15	635904	.	T	TAATGTTGAGCAAATCCAGTGGTAGTGGATCTGGTGATGTGACATAGGTAGTATGTCGCAACCCCTATAATTTAACCTTGTGTTGCGTATCATCACGTCCTGTATGGAATGTACTGTAAATATGGACCTACGTATCCACTACGGTGAGATTAACAG	2261.03	PASS	AC=2;AF=1.00;AN=2;ANN=TAATGTTGAGCAAATCCAGTGGTAGTGGATCTGGTGATGTGACATAGGTAGTATGTCGCAACCCCTATAATTTAACCTTGTGTTGCGTATCATCACGTCCTGTATGGAATGTACTGTAAATATGGACCTACGTATCCACTACGGTGAGATTAACAG|upstream_gene_variant|MODIFIER|Phatr3_EG00620|Phatr3_EG00620|transcript|Phatr3_EG00620.t1|protein_coding||c.-225_-224insCTGTTAATCTCACCGTAGTGGATACGTAGGTCCATATTTACAGTACATTCCATACAGGACGTGATGATACGCAACACAAGGTTAAATTATAGGGGTTGCG…	GT:AD:DP:GQ:PL	1/1:27,52:79:99:2275,119,0	INS	155	upstream-downstream	No	0
chr_17	193935	.	T	TGAGAAAATACGCTAAAGGGGATGGGAAAAGGTGAAAAACTCGCTAAAGGGGACAGAACGTGTTCTCTCTAAGTAGCTTCATTTGGCGCCAGTATATTGTTTAATATCCAAACTATTTAAACTAAATGCCAAAATATTTGTCACGGATGCCAACCG	1098.6	PASS	AC=1;AF=0.500;AN=2;ANN=TGAGAAAATACGCTAAAGGGGATGGGAAAAGGTGAAAAACTCGCTAAAGGGGACAGAACGTGTTCTCTCTAAGTAGCTTCATTTGGCGCCAGTATATTGTTTAATATCCAAACTATTTAAACTAAATGCCAAAATATTTGTCACGGATGCCAACCG|downstream_gene_variant|MODIFIER|Phatr3_J48348|Phatr3_J48348|transcript|Phatr3_J48348.t1|protein_coding||c.*432_*433insGAGAAAATACGCTAAAGGGGATGGGAAAAGGTGAAAAACTCGCTAAAGGGGACAGAACGTGTTCTCTCTAAGTAGCTTCATTTGGCGCCAGTATATTGTT…	GT:AD:DP:GQ:PL	0/1:76,32:108:99:1106,0,3087	INS	155	downstream	Yes	0
chr_22	180704	.	T	TATTCTCTGTTAATCTCACCGTAGTGGATACGTAGGTCCATATTTACAGTACATTCCATACAGGACGTGATGATATGCAACACAAGGTTAAATTATAGGGGTTGCGACATACTACCTATGTCACATCACCAGATCCACTACCACTGGATTTGCTCA,TATTCTCTGTTAATCTCACCGTAGTGGATACGTAGGTCCATATTTACAGTACATTCCATACAGGATGTGATGATATGCAACACAAGGTTAAATTATAGGGGTTGCGACATACTACCTATGTCACATCACCAGATCCACTACCACTGGATTTGCTCA	2897.02	PASS	AC=1,1;AF=0.500,0.500;AN=2;ANN=TATTCTCTGTTAATCTCACCGTAGTGGATACGTAGGTCCATATTTACAGTACATTCCATACAGGACGTGATGATATGCAACACAAGGTTAAATTATAGGGGTTGCGACATACTACCTATGTCACATCACCAGATCCACTACCACTGGATTTGCTCA|upstream_gene_variant|MODIFIER|Phatr3_J49409|Phatr3_J49409|transcript|Phatr3_J49409.t1|protein_coding||c.-148_-147insATTCTCTGTTAATCTCACCGTAGTGGATACGTAGGTCCATATTTACAGTACATTCCATACAGGACGTGATGATATGCAACACAAGGTTAAATTA…	GT:AD:DP:GQ:PL	1/2:26,10,12:48:99:2914,573,435,491,0,349	INS	155	upstream-downstream	Yes	0
chr_22	383971	.	C	CAAAATCTGTTAATCTCACCGTAGTGGATACGTAGGTCCATATTTACAGTACATTCCATACAGGACGTGATGATACGCAACGTAAGATTAAATTATAGGGGTTGTGACATACTACCTATGTCACATCACCAGATCCACTACCACTGGATTTGCTCA	2378.6	PASS	AC=1;AF=0.500;AN=2;ANN=CAAAATCTGTTAATCTCACCGTAGTGGATACGTAGGTCCATATTTACAGTACATTCCATACAGGACGTGATGATACGCAACGTAAGATTAAATTATAGGGGTTGTGACATACTACCTATGTCACATCACCAGATCCACTACCACTGGATTTGCTCA|upstream_gene_variant|MODIFIER|Phatr3_J49482|Phatr3_J49482|transcript|Phatr3_J49482.t1|protein_coding||c.-143_-142insTGAGCAAATCCAGTGGTAGTGGATCTGGTGATGTGACATAGGTAGTATGTCACAACCCCTATAATTTAATCTTACGTTGCGTATCATCACGTCCTGTATGGA…	GT:AD:DP:GQ:PL	0/1:78,62:140:99:2386,0,2651	INS	155	upstream-downstream	No	0
chr_24	182310	.	G	GATAAGTCTGTTAATCTCACCGTAGTGGATACGTAGGTCCATATTTACAGTACATTCCATACAGGACGTGATGATACGCAACACAAGGTTAAATTATAGGGGTTGCGACATACTACCTATGTCACATCACCAGATCCACTACCACTGGATTTGCTC	1061.6	PASS	AC=1;AF=0.500;AN=2;ANN=GATAAGTCTGTTAATCTCACCGTAGTGGATACGTAGGTCCATATTTACAGTACATTCCATACAGGACGTGATGATACGCAACACAAGGTTAAATTATAGGGGTTGCGACATACTACCTATGTCACATCACCAGATCCACTACCACTGGATTTGCTC|upstream_gene_variant|MODIFIER|Phatr3_J49757|Phatr3_J49757|transcript|Phatr3_J49757.t1|protein_coding||c.-1913_-1912insGAGCAAATCCAGTGGTAGTGGATCTGGTGATGTGACATAGGTAGTATGTCGCAACCCCTATAATTTAACCTTGTGTTGCGTATCATCACGTCCTGTATGG…	GT:AD:DP:GQ:PL	0/1:67,30:97:99:1069,0,2281	INS	155	upstream-downstream	No	0
chr_26	67766	.	T	TCTGTTAATCTCACCGTAGTGGATACGTAGGTCCATATTTACAGTACATTCCATACAGGACGTGATGATACGCAACACAAGGTTAAATTATAGGGGTTGCGACATACTACCTATGTCACATCACCAGATCCACTACCACTGGATTTGCTCAAGAAC	2903.03	PASS	AC=2;AF=1.00;AN=2;ANN=TCTGTTAATCTCACCGTAGTGGATACGTAGGTCCATATTTACAGTACATTCCATACAGGACGTGATGATACGCAACACAAGGTTAAATTATAGGGGTTGCGACATACTACCTATGTCACATCACCAGATCCACTACCACTGGATTTGCTCAAGAAC|upstream_gene_variant|MODIFIER|Phatr3_J49993|Phatr3_J49993|transcript|Phatr3_J49993.t1|protein_coding||c.-353_-352insCTGTTAATCTCACCGTAGTGGATACGTAGGTCCATATTTACAGTACATTCCATACAGGACGTGATGATACGCAACACAAGGTTAAATTATAGGGGTTGCGACA…	GT:AD:DP:GQ:PL	1/1:17,66:83:99:2917,172,0	INS	155	upstream-downstream	No	0
bd_11x23	712	.	C	CCCAATCTGTTAATCTCACCGTAGTGGATACGTAGGTCCATATTTACAGTACATTCCATACAGGACGTGATGATACGCAACACAAGGTTAAATTATAGGGGTTGTGACATACTACCTATGTCACATCACCAGATCCACTACCACTGGATTTGCTCA	703.6	PASS	AC=1;AF=0.500;AN=2;ANN=CCCAATCTGTTAATCTCACCGTAGTGGATACGTAGGTCCATATTTACAGTACATTCCATACAGGACGTGATGATACGCAACACAAGGTTAAATTATAGGGGTTGTGACATACTACCTATGTCACATCACCAGATCCACTACCACTGGATTTGCTCA|upstream_gene_variant|MODIFIER|Phatr3_Jdraft310|Phatr3_Jdraft310|transcript|Phatr3_Jdraft310.t1|protein_coding||c.-750_-749insCCAATCTGTTAATCTCACCGTAGTGGATACGTAGGTCCATATTTACAGTACATTCCATACAGGACGTGATGATACGCAACACAAGGTTAAATT…	GT:AD:DP:GQ:PL	0/1:73,22:95:99:711,0,2838	INS	155	upstream	No	2.1
chr_29	32938	.	T	TATGTTAGAAAAACCCTACGGCAAGCATATCGGGGTTCTTTATCCCTTTATCTTGGGTTTATGCTTATAAGTCTTTGTTTACGTTTTTTTTATCGTATCTACAATCCTTTGGTCCCACGGACACGTTTTAGCCCGTTATCGTTGCAGTTTTCTA,TATGTCGCATTAGAAAAACCCTTCGACAAGCATATCGGGGTTCGTTATCCCTTTATCTTGGGTATATGTTCATAAGTCTTTGTTTACGTTTTTTTTATCGTATCTACAATCCTTTGGTCCCACGGACACGTTTTAGCCCGTTATCGTTGCAGTTTTCTA	1926.02	PASS	AC=1,1;AF=0.500,0.500;AN=2;ANN=TATGTCGCATTAGAAAAACCCTTCGACAAGCATATCGGGGTTCGTTATCCCTTTATCTTGGGTATATGTTCATAAGTCTTTGTTTACGTTTTTTTTATCGTATCTACAATCCTTTGGTCCCACGGACACGTTTTAGCCCGTTATCGTTGCAGTTTTCTA|intron_variant|MODIFIER|Phatr3_EG02210|Phatr3_EG02210|transcript|Phatr3_EG02210.t1|protein_coding|2/3|c.5045-244_5045-243insTAGAAAACTGCAACGATAACGGGCTAAAACGTGTCCGTGGGACCAAAGGATTGTAGATACGATAAAAAAAACGTAAACAAAGAC…	GT:AD:DP:GQ:PL	1/2:0,17,18:35:99:1943,757,824,713,0,652	INS	158	genic	Yes	0
chr_2	679734	.	G	GGTATTGTTAGAATTGTGTGTATAGCACAAAAGACACTTCGGCATGTCACCAGATGACGCAGACGGTGCGTGTGTCATCCGTCGCTACTTTCCTTTGTCTGTGCAACTATGGAAGCCACTCGTTGGTTCAAGTAACATGTAAAGGATAACATACTTTTATTA	1039.6	PASS	AC=1;AF=0.500;AN=2;ANN=GGTATTGTTAGAATTGTGTGTATAGCACAAAAGACACTTCGGCATGTCACCAGATGACGCAGACGGTGCGTGTGTCATCCGTCGCTACTTTCCTTTGTCTGTGCAACTATGGAAGCCACTCGTTGGTTCAAGTAACATGTAAAGGATAACATACTTTTATTA|upstream_gene_variant|MODIFIER|Phatr3_J43513|Phatr3_J43513|transcript|Phatr3_J43513.t1|protein_coding||c.-1343_-1342insTAATAAAAGTATGTTATCCTTTACATGTTACTTGAACCAACGAGTGGCTTCCATAGTTGCACAGACAAAGGAAAGTAGCGACGGATGACACACG…	GT:AD:DP:GQ:PL	0/1:81,30:111:99:1047,0,2661	INS	161	upstream-downstream	Yes	0
chr_2	368435	.	G	GTATTATATTGAGAAAAACCGCTATTTCGGCCTGTGCGACATGAAAAATCGCTATTTCGGCCGAATCTGAGAATATCTAAGTACTTTTGATTGAGCGCGAAACGGCTTTTAAGTAAAATTAGCAATTTTTTCATGTCGCTGAGGCCGAAATAGCGGTTTTCCTC	944.6	PASS	AC=1;AF=0.500;AN=2;ANN=GTATTATATTGAGAAAAACCGCTATTTCGGCCTGTGCGACATGAAAAATCGCTATTTCGGCCGAATCTGAGAATATCTAAGTACTTTTGATTGAGCGCGAAACGGCTTTTAAGTAAAATTAGCAATTTTTTCATGTCGCTGAGGCCGAAATAGCGGTTTTCCTC|upstream_gene_variant|MODIFIER|Phatr3_J43407|Phatr3_J43407|transcript|Phatr3_J43407.t1|protein_coding||c.-358_-357insGAGGAAAACCGCTATTTCGGCCTCAGCGACATGAAAAAATTGCTAATTTTACTTAAAAGCCGTTTCGCGCTCAATCAAAAGTACTTAGATATTC…	GT:AD:DP:GQ:PL	0/1:85,32:117:99:952,0,3170	INS	163	upstream-downstream	No	0
chr_1	1170205	.	C	CATGGGTAGAAAACTGCAACGATAACGGGCTAGGATCGTCTCAGGAACCGAAAGGATCCCGCATACTTTCGTAGACGACCAAAGGCGTAAAACACAAGATTATAGACTTATCTGATAGACTTAGGGATATGAACCCCTCATGTACCTCTTGACGTAGGGTTTTCT,CATGGGTAGAAAACTGCAACGATAACGGGCTAGGATCGTCTCAGGAACCGAAAGGATCCCGCATACTTTCGTAGACGACCAAAGGCGTAAAACACAAGATTATAGACTTCTCTGATAGACTTAGGGATATGAACCCCTCATGTACCTCTTGACGTAGGGTTTTCT	2474.02	PASS	AC=1,1;AF=0.500,0.500;AN=2;ANN=CATGGGTAGAAAACTGCAACGATAACGGGCTAGGATCGTCTCAGGAACCGAAAGGATCCCGCATACTTTCGTAGACGACCAAAGGCGTAAAACACAAGATTATAGACTTATCTGATAGACTTAGGGATATGAACCCCTCATGTACCTCTTGACGTAGGGTTTTCT|upstream_gene_variant|MODIFIER|Phatr3_J42800|Phatr3_J42800|transcript|Phatr3_J42800.t1|protein_coding||c.-159_-158insAGAAAACCCTACGTCAAGAGGTACATGAGGGGTTCATATCCCTAAGTCTATCAGATAAGTCTATAATCTTGTGTTTTACGCCTTT…	GT:AD:DP:GQ:PL	1/2:20,14,6:40:99:2491,313,172,650,0,525	INS	164	upstream-downstream	No	0
chr_1	1338593	.	G	GTTTTAGAAAAACCCCACGTCAAGCGTCTGTCATATGTACGTTAGACTAAGACTGGTCTGCTCAGGCAGATAATGGTATAATTTGTGTTTTGCTCTGTTTCGTAACTACACTAGTAATCTTGTGCTATTCTAGTGCGATTCTAGTCGGTTATCGTTGCAGTTTTA	1429.6	PASS	AC=1;AF=0.500;AN=2;ANN=GTTTTAGAAAAACCCCACGTCAAGCGTCTGTCATATGTACGTTAGACTAAGACTGGTCTGCTCAGGCAGATAATGGTATAATTTGTGTTTTGCTCTGTTTCGTAACTACACTAGTAATCTTGTGCTATTCTAGTGCGATTCTAGTCGGTTATCGTTGCAGTTTTA|upstream_gene_variant|MODIFIER|Phatr3_J42858|Phatr3_J42858|transcript|Phatr3_J42858.t1|protein_coding||c.-334_-333insTAAAACTGCAACGATAACCGACTAGAATCGCACTAGAATAGCACAAGATTACTAGTGTAGTTACGAAACAGAGCAAAACACAAATTATACCAT…	GT:AD:DP:GQ:PL	0/1:82,41:123:99:1437,0,3044	INS	164	upstream	No	0
chr_24	173871	.	T	TTTTCTAGAAAACTGCAACGATAACGGGCTAGAATCGTCTAAGGAACCGAAAGGATCCTGCATACTTTCGTAGACGACCAAAGGCGTAAAACACAAGATTATAAACTTATCTCATAGACTTAGGGATATGAACCCCTCATGTACCGCTTGACGTAGGGGTTTTCTA	2070.6	PASS	AC=1;AF=0.500;AN=2;ANN=TTTTCTAGAAAACTGCAACGATAACGGGCTAGAATCGTCTAAGGAACCGAAAGGATCCTGCATACTTTCGTAGACGACCAAAGGCGTAAAACACAAGATTATAAACTTATCTCATAGACTTAGGGATATGAACCCCTCATGTACCGCTTGACGTAGGGGTTTTCTA|upstream_gene_variant|MODIFIER|Phatr3_J49755|Phatr3_J49755|transcript|Phatr3_J49755.t1|protein_coding||c.-144_-143insTTTCTAGAAAACTGCAACGATAACGGGCTAGAATCGTCTAAGGAACCGAAAGGATCCTGCATACTTTCGTAGACGACCAAAGGCGTAAAACA…	GT:AD:DP:GQ:PL	0/1:67,54:121:99:2078,0,2354	INS	165	upstream-downstream	No	0
chr_2	140036	.	C	CCTCCTAGAAAACCCCTACGTCAAGCGGTACATGAGGGGTTCATATCCCTAAGTCTATCAGATAAGTCTATAATCTTGTGTTTTTACGCCTTTGGTCGTCTACGAAAGTATGCGGGATCCTTTCGGTTCCTTAGACGATTCTAGCCCGTTATCGCTGCAGTTTTCTA	1930.6	PASS	AC=1;AF=0.500;AN=2;ANN=CCTCCTAGAAAACCCCTACGTCAAGCGGTACATGAGGGGTTCATATCCCTAAGTCTATCAGATAAGTCTATAATCTTGTGTTTTTACGCCTTTGGTCGTCTACGAAAGTATGCGGGATCCTTTCGGTTCCTTAGACGATTCTAGCCCGTTATCGCTGCAGTTTTCTA|upstream_gene_variant|MODIFIER|Phatr3_J32524|Phatr3_J32524|transcript|Phatr3_J32524.t1|protein_coding||c.-286_-285insTAGAAAACTGCAGCGATAACGGGCTAGAATCGTCTAAGGAACCGAAAGGATCCCGCATACTTTCGTAGACGACCAAAGGCGTAAAAACACA…	GT:AD:DP:GQ:PL	0/1:116,54:170:99:1938,0,3894	INS	166	upstream-downstream	No	0
chr_4	1088622	.	C	CCTCGTAGAAAACTGCAACGATAACGGGCTAGAATCGTCTAAGGAACCGAAAGGATCCCGCATACTTTCGTAGACGACCAAAGGCGTAAAAACACAAGATTATAGACTTATCTGATAGACTTAGGGATATGAACCCCTCATGTACCGCTTGACGTAGGGGTTTTCTA	1570.6	PASS	AC=1;AF=0.500;AN=2;ANN=CCTCGTAGAAAACTGCAACGATAACGGGCTAGAATCGTCTAAGGAACCGAAAGGATCCCGCATACTTTCGTAGACGACCAAAGGCGTAAAAACACAAGATTATAGACTTATCTGATAGACTTAGGGATATGAACCCCTCATGTACCGCTTGACGTAGGGGTTTTCTA|upstream_gene_variant|MODIFIER|Phatr3_J34096|Phatr3_J34096|transcript|Phatr3_J34096.t1|protein_coding||c.-257_-256insTAGAAAACCCCTACGTCAAGCGGTACATGAGGGGTTCATATCCCTAAGTCTATCAGATAAGTCTATAATCTTGTGTTTTTACGCCTTTGGT…	GT:AD:DP:GQ:PL	0/1:97,44:141:99:1578,0,3238	INS	166	upstream-downstream	No	0
chr_5	69844	.	T	TATACTAGAAAACTGCAACGATAACGGGCTAGAATCGTCTAAGGAACCGAAAAGGATCCTGCATACTTTCGTAGACGACCAAAGGCGTAAAGCACAAGATTATAGACTTATCTGATAGACTTAGGGATATGAACCCCTCATGTACCTCTTGACGTAGGGGTTTTCTA	1403.6	PASS	AC=1;AF=0.500;AN=2;ANN=TATACTAGAAAACTGCAACGATAACGGGCTAGAATCGTCTAAGGAACCGAAAAGGATCCTGCATACTTTCGTAGACGACCAAAGGCGTAAAGCACAAGATTATAGACTTATCTGATAGACTTAGGGATATGAACCCCTCATGTACCTCTTGACGTAGGGGTTTTCTA|upstream_gene_variant|MODIFIER|Phatr3_J34225|Phatr3_J34225|transcript|Phatr3_J34225.t1|protein_coding||c.-250_-249insTAGAAAACCCCTACGTCAAGAGGTACATGAGGGGTTCATATCCCTAAGTCTATCAGATAAGTCTATAATCTTGTGCTTTACGCCTTTGGTC…	GT:AD:DP:GQ:PL	0/1:113,41:154:99:1411,0,3659	INS	166	upstream	No	0
chr_6	19700	.	C	CTAACTAGAAAACTGCAACGATAACGGGCTAGAATCGTCTAAGGAACCGAAAGGATCCCGCATACTTTCGTAGACGACCAAAGGCGTAAAAACACAAGATTATAGACTTATCTGATAGACTTAGGGATATGAACCCCTCATGTACCGCTTGACGTAGGGGTTTTCTA	1580.6	PASS	AC=1;AF=0.500;AN=2;ANN=CTAACTAGAAAACTGCAACGATAACGGGCTAGAATCGTCTAAGGAACCGAAAGGATCCCGCATACTTTCGTAGACGACCAAAGGCGTAAAAACACAAGATTATAGACTTATCTGATAGACTTAGGGATATGAACCCCTCATGTACCGCTTGACGTAGGGGTTTTCTA|upstream_gene_variant|MODIFIER|Phatr3_EG01422|Phatr3_EG01422|transcript|Phatr3_EG01422.t1|protein_coding||c.-83_-82insTAGAAAACCCCTACGTCAAGCGGTACATGAGGGGTTCATATCCCTAAGTCTATCAGATAAGTCTATAATCTTGTGTTTTTACGCCTTTGG…	GT:AD:DP:GQ:PL	0/1:156,49:205:99:1588,0,5751	INS	166	upstream-downstream	No	8.7
chr_8	391342	.	T	TTTCGTAGAAAACCCCTACGTCAAGAGGTACATGAGGGGTTCATATCCCTAAGTCTATCAGATAAGTCTATAATCTTGTGTTTTACGCCTTTGGTCGTCTACGAAAGTATGCGGGATCCTTTTCGGTTCCTTAGACGATTCTAGCCCGTTATCGTTGCAGTTTTCTA	769.6	PASS	AC=1;AF=0.500;AN=2;ANN=TTTCGTAGAAAACCCCTACGTCAAGAGGTACATGAGGGGTTCATATCCCTAAGTCTATCAGATAAGTCTATAATCTTGTGTTTTACGCCTTTGGTCGTCTACGAAAGTATGCGGGATCCTTTTCGGTTCCTTAGACGATTCTAGCCCGTTATCGTTGCAGTTTTCTA|upstream_gene_variant|MODIFIER|Phatr3_J45824|Phatr3_J45824|transcript|Phatr3_J45824.t1|protein_coding||c.-318_-317insTAGAAAACTGCAACGATAACGGGCTAGAATCGTCTAAGGAACCGAAAAGGATCCCGCATACTTTCGTAGACGACCAAAGGCGTAAAACACA…	GT:AD:DP:GQ:PL	0/1:58,25:83:99:777,0,2372	INS	166	upstream-downstream	No	0
chr_12	92832	.	T	TGTACTAGAAAACTGCAACAATAACGGGCTAGAATCGTCTAAGGAACCGAAAAGGATCCTGCATACTTTCGTAGACGACCAAAGGCGTAAAGCACAAGATTATAGACTTATCTGATAGACTTAGGGATATGAACCCCTCATGTACCTCTTGACGTAGGGGTTTTCTA	510.6	PASS	AC=1;AF=0.500;AN=2;ANN=TGTACTAGAAAACTGCAACAATAACGGGCTAGAATCGTCTAAGGAACCGAAAAGGATCCTGCATACTTTCGTAGACGACCAAAGGCGTAAAGCACAAGATTATAGACTTATCTGATAGACTTAGGGATATGAACCCCTCATGTACCTCTTGACGTAGGGGTTTTCTA|upstream_gene_variant|MODIFIER|Phatr3_J37064|Phatr3_J37064|transcript|Phatr3_J37064.t1|protein_coding||c.-1545_-1544insTAGAAAACCCCTACGTCAAGAGGTACATGAGGGGTTCATATCCCTAAGTCTATCAGATAAGTCTATAATCTTGTGCTTTACGCCTTTGG…	GT:AD:DP:GQ:PL	0/1:83,18:101:99:518,0,3181	INS	166	upstream	Yes	0
chr_12	517965	.	C	CTTAATAGAAAACCCCTACGTCAAGAGGTACATGAGGGGTTCATATCCCTAAGTCTATCAGATAAGTCTATAATCTTGTGCTTTACGCCTTTGGTCGTCTACGAAAGTATGCGGGTTCCTTTTCGGTTCCTTAGACGATTCTAGCCCGTTATCGTTGCAGTTTTCTA,CTTAATAGAAAACCCCTACGTCGAGAGGTACATGAGGGGTTCATATCCCTAAGTCTATCAGATAAGTCTATAATCTTGTGCTTTACGCCTTTGGTCGTCTACGAAAGTATGCGGGTTCCTTTTCGGTTCCTTAGACGATTCTAGCCCGTTATCGTTGCAGTTTTCTA	3026.02	PASS	AC=1,1;AF=0.500,0.500;AN=2;ANN=CTTAATAGAAAACCCCTACGTCAAGAGGTACATGAGGGGTTCATATCCCTAAGTCTATCAGATAAGTCTATAATCTTGTGCTTTACGCCTTTGGTCGTCTACGAAAGTATGCGGGTTCCTTTTCGGTTCCTTAGACGATTCTAGCCCGTTATCGTTGCAGTTTTCTA|upstream_gene_variant|MODIFIER|Phatr3_J13590|Phatr3_J13590|transcript|Phatr3_J13590.t1|protein_coding||c.-137_-136insTAGAAAACTGCAACGATAACGGGCTAGAATCGTCTAAGGAACCGAAAAGGAACCCGCATACTTTCGTAGACGACCAAAGGCGT…	GT:AD:DP:GQ:PL	1/2:17,23,17:57:99:3043,745,590,975,0,828	INS	166	upstream	No	0
chr_12	859257	.	G	GAATCTAGAAAACCCCTACGTCAAGCGGTACATGAGGGGTTCATATCCCTAAGTCTATCAGACAAGTCTATAATCTTGTGTATTTACGCCTTTGGTCGTCTACGAAAGTATGCGGGATCCTTTCGATTCCTTGGACGATTCTAGCCCGTTATCGTTGCAGTTTTCTA	1795.6	PASS	AC=1;AF=0.500;AN=2;ANN=GAATCTAGAAAACCCCTACGTCAAGCGGTACATGAGGGGTTCATATCCCTAAGTCTATCAGACAAGTCTATAATCTTGTGTATTTACGCCTTTGGTCGTCTACGAAAGTATGCGGGATCCTTTCGATTCCTTGGACGATTCTAGCCCGTTATCGTTGCAGTTTTCTA|upstream_gene_variant|MODIFIER|Phatr3_J47224|Phatr3_J47224|transcript|Phatr3_J47224.t1|protein_coding||c.-244_-243insTAGAAAACTGCAACGATAACGGGCTAGAATCGTCCAAGGAATCGAAAGGATCCCGCATACTTTCGTAGACGACCAAAGGCGTAAATACACA…	GT:AD:DP:GQ:PL	0/1:96,49:145:99:1803,0,2897	INS	166	upstream-downstream	No	0
chr_14	293243	.	T	TAGAGTAGAAAACTGCAACGATAACGGGCTAGAATCGTCTAAGGAACCGAAAAGGATCCTGCATACTTTCGTAGACGACCAAAGGCGTAAAGCACAAGATTATAGACTTATCTGATAGACTTAGGGATATGCACCCCTCATGTACCTCTTGACGTAGGGGTTTTCTA	1400.6	PASS	AC=1;AF=0.500;AN=2;ANN=TAGAGTAGAAAACTGCAACGATAACGGGCTAGAATCGTCTAAGGAACCGAAAAGGATCCTGCATACTTTCGTAGACGACCAAAGGCGTAAAGCACAAGATTATAGACTTATCTGATAGACTTAGGGATATGCACCCCTCATGTACCTCTTGACGTAGGGGTTTTCTA|upstream_gene_variant|MODIFIER|Phatr3_J47618|Phatr3_J47618|transcript|Phatr3_J47618.t1|protein_coding||c.-323_-322insAGAGTAGAAAACTGCAACGATAACGGGCTAGAATCGTCTAAGGAACCGAAAAGGATCCTGCATACTTTCGTAGACGACCAAAGGCGTAAAG…	GT:AD:DP:GQ:PL	0/1:62,38:100:99:1408,0,2116	INS	166	upstream-downstream	No	0
chr_17	55018	.	C	CATTCTAGAAAACCCCTACGTCAAGAGGTACATGAGGGGTTCATATCCCTAAGTCTATCAGATAAGTCTATAATCTTGTGCTTTACGCCTTTGGTCGTCTACGAAAGTATGCAGGATCCTTTTCGGTTCCTTAGACGATTCTAGCCCGTTATTGTTGCAGTTTTCTA	2513.6	PASS	AC=1;AF=0.500;AN=2;ANN=CATTCTAGAAAACCCCTACGTCAAGAGGTACATGAGGGGTTCATATCCCTAAGTCTATCAGATAAGTCTATAATCTTGTGCTTTACGCCTTTGGTCGTCTACGAAAGTATGCAGGATCCTTTTCGGTTCCTTAGACGATTCTAGCCCGTTATTGTTGCAGTTTTCTA|upstream_gene_variant|MODIFIER|Phatr3_J14996|Phatr3_J14996|transcript|Phatr3_J14996.t1|protein_coding||c.-222_-221insTAGAAAACTGCAACAATAACGGGCTAGAATCGTCTAAGGAACCGAAAAGGATCCTGCATACTTTCGTAGACGACCAAAGGCGTAAAGCACA…	GT:AD:DP:GQ:PL	0/1:136,69:205:99:2521,0,4321	INS	166	upstream-downstream	No	0
chr_17	644751	.	G	GATAATAGAAAACCCCTACGTCAAGCGGTACATGAGGGGTTCATATCCCTAAGTCTATCAGATAAGTCTATAATCTTGTGTTTTTACGCCTTTGGTCGTCTACGAAAGTATGCGGGATCCTTTCGGTTCCTTAGACGATTCTAGCCCGTTATCGTTGCAGTTTTCTA	1090.6	PASS	AC=1;AF=0.500;AN=2;ANN=GATAATAGAAAACCCCTACGTCAAGCGGTACATGAGGGGTTCATATCCCTAAGTCTATCAGATAAGTCTATAATCTTGTGTTTTTACGCCTTTGGTCGTCTACGAAAGTATGCGGGATCCTTTCGGTTCCTTAGACGATTCTAGCCCGTTATCGTTGCAGTTTTCTA|upstream_gene_variant|MODIFIER|PAF1|Phatr3_J29608|transcript|Phatr3_J29608.t1|protein_coding||c.-167_-166insTAGAAAACTGCAACGATAACGGGCTAGAATCGTCTAAGGAACCGAAAGGATCCCGCATACTTTCGTAGACGACCAAAGGCGTAAAAACACAAGATTATAG…	GT:AD:DP:GQ:PL	0/1:95,32:127:99:1098,0,3001	INS	166	upstream-downstream	No	0
chr_21	226102	.	G	GGTCGTAGAAAACCCCTACGTCAAGAGGTACATGAGGGGTTCATATCCCTAAGTCTATCAGATAAGTCTATAATCTTGTGTTTTACGCCTTTGGTCGTCTACGAAAGTATGCGGGATCCTTTTCGGTTCCTTAGACGATTCAAGCCCGTTATCGTTGCAGTTTTCTA	1392.03	PASS	AC=2;AF=1.00;AN=2;ANN=GGTCGTAGAAAACCCCTACGTCAAGAGGTACATGAGGGGTTCATATCCCTAAGTCTATCAGATAAGTCTATAATCTTGTGTTTTACGCCTTTGGTCGTCTACGAAAGTATGCGGGATCCTTTTCGGTTCCTTAGACGATTCAAGCCCGTTATCGTTGCAGTTTTCTA|frameshift_variant&stop_gained|HIGH|Phatr3_J39864|Phatr3_J39864|transcript|Phatr3_J39864.t1|protein_coding|4/4|c.2788_2789insTAGAAAACTGCAACGATAACGGGCTTGAATCGTCTAAGGAACCGAAAAGGATCCCGCATACTTTCGTAGACGACCAAAGGCGTA…	GT:AD:DP:GQ:PL	1/1:14,32:46:77:1406,77,0	INS	166	genic	No	1.3
chr_3	1038154	.	G	GGAATTAGAAAACCCCTACGTCAAGAGGTACATGAGGGGTTCATATCCCTAAGTCTATCAGATAAGTCTATAATCTTGTGCTTTACGCCTTTGGTCGTCTACGAAAGTATACAGGATCCTTTTTCGGTTCCTTAGACGATTCTAGCCCGTTATCGTTGCAGTTTTCTA	1035.6	PASS	AC=1;AF=0.500;AN=2;ANN=GGAATTAGAAAACCCCTACGTCAAGAGGTACATGAGGGGTTCATATCCCTAAGTCTATCAGATAAGTCTATAATCTTGTGCTTTACGCCTTTGGTCGTCTACGAAAGTATACAGGATCCTTTTTCGGTTCCTTAGACGATTCTAGCCCGTTATCGTTGCAGTTTTCTA|frameshift_variant&stop_gained|HIGH|Phatr3_J33480|Phatr3_J33480|transcript|Phatr3_J33480.t1|protein_coding|1/1|c.748_749insTAGAAAACTGCAACGATAACGGGCTAGAATCGTCTAAGGAACCGAAAAAGGATCCTGTATACTTTCGTAGACGACCAAAGGCGT…	GT:AD:DP:GQ:PL	0/1:67,30:97:99:1043,0,2278	INS	167	genic	No	0
chr_5	6988	.	C	CGAAATAGAAAACTGCAACAATAACGGGCTAGAATCGTCTAAGGAACCGAAAAAGGATCCTGTATACTTTCGTAGACGACCAAAGGCGTAAAGCACAAGATTATAGACTTATCTGATAGACTTAGGGATATGAACCCCTCATGTACCTCTTGACGTAGGGGTTTTCTA	1978.6	PASS	AC=1;AF=0.500;AN=2;ANN=CGAAATAGAAAACTGCAACAATAACGGGCTAGAATCGTCTAAGGAACCGAAAAAGGATCCTGTATACTTTCGTAGACGACCAAAGGCGTAAAGCACAAGATTATAGACTTATCTGATAGACTTAGGGATATGAACCCCTCATGTACCTCTTGACGTAGGGGTTTTCTA|upstream_gene_variant|MODIFIER|RNAP-II_2|Phatr3_J54289|transcript|Phatr3_J54289.t1|protein_coding||c.-211_-210insTAGAAAACCCCTACGTCAAGAGGTACATGAGGGGTTCATATCCCTAAGTCTATCAGATAAGTCTATAATCTTGTGCTTTACGCCTTTGGTCGTC…	GT:AD:DP:GQ:PL	0/1:123,56:179:99:1986,0,4616	INS	167	upstream	No	0
chr_5	213838	.	G	GGGTCTAGAAAAACCCCACGTCAAGCGTCTGTCCTATGTACGTTAGACTAAGACTGGTCTGCTCAGGCAGATAATGGTATAATCTGTGTTTTGCTCTGTTTCGTAACTACACTAGTGATCTTGTGCTATTCTAGTGCGATTCTAGTCGGTTATCGTTGCAGTTTTCTA	1303.6	PASS	AC=1;AF=0.500;AN=2;ANN=GGGTCTAGAAAAACCCCACGTCAAGCGTCTGTCCTATGTACGTTAGACTAAGACTGGTCTGCTCAGGCAGATAATGGTATAATCTGTGTTTTGCTCTGTTTCGTAACTACACTAGTGATCTTGTGCTATTCTAGTGCGATTCTAGTCGGTTATCGTTGCAGTTTTCTA|upstream_gene_variant|MODIFIER|Phatr3_J44776|Phatr3_J44776|transcript|Phatr3_J44776.t1|protein_coding||c.-363_-362insTAGAAAACTGCAACGATAACCGACTAGAATCGCACTAGAATAGCACAAGATCACTAGTGTAGTTACGAAACAGAGCAAAACACAGATTAT…	GT:AD:DP:GQ:PL	0/1:101,38:139:99:1311,0,3000	INS	167	upstream-downstream	No	0
chr_6	554475	.	T	TATTTTAGAAAACTGCAACGATAACCGACTAGAATCGCACTAGAATAGCACAAGATTACTAGTGTAGTTACGAAACAGAGCAAAACACAAATTATACCATTATCTGCCTGAGCAGACCAGTCTTAGTCTAACGTACATATGACAGACGCTTGACGTGGGGTTTTTCTA	972.6	PASS	AC=1;AF=0.500;AN=2;ANN=TATTTTAGAAAACTGCAACGATAACCGACTAGAATCGCACTAGAATAGCACAAGATTACTAGTGTAGTTACGAAACAGAGCAAAACACAAATTATACCATTATCTGCCTGAGCAGACCAGTCTTAGTCTAACGTACATATGACAGACGCTTGACGTGGGGTTTTTCTA|upstream_gene_variant|MODIFIER|Phatr3_J34868|Phatr3_J34868|transcript|Phatr3_J34868.t1|protein_coding||c.-242_-241insTAGAAAAACCCCACGTCAAGCGTCTGTCATATGTACGTTAGACTAAGACTGGTCTGCTCAGGCAGATAATGGTATAATTTGTGTTTTGCT…	GT:AD:DP:GQ:PL	0/1:59,27:86:99:980,0,1829	INS	167	upstream-downstream	No	0
chr_8	438278	.	T	TCGACTAGAAAACTGCAACGATAACCGACTAGAATCGCACTAGAATAGCACAAGATCACTAGTGTAGTTACGAAACAGAGCAAAACACAAATTATACCATTATCTGCCTGAGCAGACCAGTCTTAGTCTAACGTACATATGACAGACGCTTGACGTGGGGTTTTTCTA	1399.6	PASS	AC=1;AF=0.500;AN=2;ANN=TCGACTAGAAAACTGCAACGATAACCGACTAGAATCGCACTAGAATAGCACAAGATCACTAGTGTAGTTACGAAACAGAGCAAAACACAAATTATACCATTATCTGCCTGAGCAGACCAGTCTTAGTCTAACGTACATATGACAGACGCTTGACGTGGGGTTTTTCTA|upstream_gene_variant|MODIFIER|Phatr3_J45836|Phatr3_J45836|transcript|Phatr3_J45836.t1|protein_coding||c.-256_-255insTAGAAAAACCCCACGTCAAGCGTCTGTCATATGTACGTTAGACTAAGACTGGTCTGCTCAGGCAGATAATGGTATAATTTGTGTTTTGCT…	GT:AD:DP:GQ:PL	0/1:61,37:98:99:1407,0,1699	INS	167	upstream-downstream	No	0
chr_8	638376	.	C	CCCTATAGAAAACTGCAACGATAACCGACTAGAATCGCACTAGAATAGCACAAGATCACTAGTGTAGTTACGAAACAGAGCAAAACACAAATTATACCATTATCTGCCTGAGCAGACCAGTCTTAGTCTAACGTACATATGACAGACGCTTGACGTGGGGTTTTTCTA	1341.6	PASS	AC=1;AF=0.500;AN=2;ANN=CCCTATAGAAAACTGCAACGATAACCGACTAGAATCGCACTAGAATAGCACAAGATCACTAGTGTAGTTACGAAACAGAGCAAAACACAAATTATACCATTATCTGCCTGAGCAGACCAGTCTTAGTCTAACGTACATATGACAGACGCTTGACGTGGGGTTTTTCTA|upstream_gene_variant|MODIFIER|Phatr3_J12305|Phatr3_J12305|transcript|Phatr3_J12305.t1|protein_coding||c.-135_-134insTAGAAAAACCCCACGTCAAGCGTCTGTCATATGTACGTTAGACTAAGACTGGTCTGCTCAGGCAGATAATGGTATAATTTGTGTTTTGCT…	GT:AD:DP:GQ:PL	0/1:85,38:123:99:1349,0,2985	INS	167	upstream-downstream	No	0
chr_9	110817	.	C	CATCGTAGAAAAACCCCACGTCAAGCGTCTGTCATATGTACGTTAGACTGAGACTGGTCTGCTCAGGCAGATAATGGTATAATTTGTGTTTTGCTCTGTTTCGTAACTACACTAGTGATCTTGTGCTATTCTAGTGCGATTCTAGTCGGTTATCGTTGCAGTTTTCTA	2896.03	PASS	AC=2;AF=1.00;AN=2;ANN=CATCGTAGAAAAACCCCACGTCAAGCGTCTGTCATATGTACGTTAGACTGAGACTGGTCTGCTCAGGCAGATAATGGTATAATTTGTGTTTTGCTCTGTTTCGTAACTACACTAGTGATCTTGTGCTATTCTAGTGCGATTCTAGTCGGTTATCGTTGCAGTTTTCTA|upstream_gene_variant|MODIFIER|Phatr3_J46056|Phatr3_J46056|transcript|Phatr3_J46056.t1|protein_coding||c.-273_-272insTAGAAAACTGCAACGATAACCGACTAGAATCGCACTAGAATAGCACAAGATCACTAGTGTAGTTACGAAACAGAGCAAAACACAAATTATA…	GT:AD:DP:GQ:PL	1/1:36,67:103:99:2910,147,0	INS	167	upstream-downstream	No	0
chr_10	326626	.	G	GCGGGTAGAAAACTGCAACGATAACCGACTAGAATCGCACTAGAATAGCACAAGATTACTAGTGTAGTCACGAAACAGAGCAAAACACAAATTATACCATTATCTGCCTGAGCAGACCAGTCTTAGTCTAACGTACATATGACAGACGCTTGACGTGGGGTTTTTCTA	1814.6	PASS	AC=1;AF=0.500;AN=2;ANN=GCGGGTAGAAAACTGCAACGATAACCGACTAGAATCGCACTAGAATAGCACAAGATTACTAGTGTAGTCACGAAACAGAGCAAAACACAAATTATACCATTATCTGCCTGAGCAGACCAGTCTTAGTCTAACGTACATATGACAGACGCTTGACGTGGGGTTTTTCTA|upstream_gene_variant|MODIFIER|Phatr3_J46434|Phatr3_J46434|transcript|Phatr3_J46434.t1|protein_coding||c.-416_-415insCGGGTAGAAAACTGCAACGATAACCGACTAGAATCGCACTAGAATAGCACAAGATTACTAGTGTAGTCACGAAACAGAGCAAAACACAAA…	GT:AD:DP:GQ:PL	0/1:245,63:308:99:1822,0,8508	INS	167	upstream-downstream	No	0
chr_10	559835	.	G	GTCGCTAGAAAAACCCCACGTCAAGCGTCTGTCATATGTACGTTAGACTAAGACTGGTCTGCTCAGTCAGATAATGGTATAATTTGTGTTTTGCTCTGTTTCGTAACTACACTAGTGATCTTGTGCTATTCTAGTGCGATTCTAGTCGGTTATCGTTGCAGTTTTCTA	704.6	PASS	AC=1;AF=0.500;AN=2;ANN=GTCGCTAGAAAAACCCCACGTCAAGCGTCTGTCATATGTACGTTAGACTAAGACTGGTCTGCTCAGTCAGATAATGGTATAATTTGTGTTTTGCTCTGTTTCGTAACTACACTAGTGATCTTGTGCTATTCTAGTGCGATTCTAGTCGGTTATCGTTGCAGTTTTCTA|downstream_gene_variant|MODIFIER|Phatr3_J46508|Phatr3_J46508|transcript|Phatr3_J46508.t1|protein_coding||c.*581_*582insTCGCTAGAAAAACCCCACGTCAAGCGTCTGTCATATGTACGTTAGACTAAGACTGGTCTGCTCAGTCAGATAATGGTATAATTTGTGT…	GT:AD:DP:GQ:PL	0/1:75,22:97:99:712,0,2757	INS	167	downstream	No	0
chr_12	357223	.	T	TGTCGTAGAAAAACCCCACGTCAAGCGTCTGTCATATGTACGTTAGACTAAGACTGGACTGCCCAGGCAGATAATGGTATAATTTGTGTTTTGCTCTGTTTCGTAACTACACTAGTGATCTTGTGCTATTCTAGTGCGATTCTAGTCGGTTATCGTTGCAGTTTTCTA	1755.6	PASS	AC=1;AF=0.500;AN=2;ANN=TGTCGTAGAAAAACCCCACGTCAAGCGTCTGTCATATGTACGTTAGACTAAGACTGGACTGCCCAGGCAGATAATGGTATAATTTGTGTTTTGCTCTGTTTCGTAACTACACTAGTGATCTTGTGCTATTCTAGTGCGATTCTAGTCGGTTATCGTTGCAGTTTTCTA|upstream_gene_variant|MODIFIER|MYOA3|Phatr3_J54688|transcript|Phatr3_J54688.t1|protein_coding||c.-604_-603insTAGAAAACTGCAACGATAACCGACTAGAATCGCACTAGAATAGCACAAGATCACTAGTGTAGTTACGAAACAGAGCAAAACACAAATTATACCATTAT…	GT:AD:DP:GQ:PL	0/1:75,47:122:99:1763,0,2521	INS	167	upstream-downstream	No	0
chr_13	812014	.	G	GAGTTGTAGAAAACTGCAACGATAACCGACTAGAATCGCACTAGAATAGCACAAGATCACTAGTGTAGTTACGAAACAGAGCAAAACACAAATTATACCATTATCTGCCTGAGCAGACCAGTCTTAGTCTAACGTACATATGACAGACGCTTGACGTGGGGTTTTTCT,GAGTTGTAGAAAACTGTAACGATAACCGACTAGAATCGCACTAGAATAGCACAAGATCACTAGTGTAGTTACGAAACAGAGCAAAACACAAATTATACCATTATCTGCCTGAGCAGACCAGTCTTAGTCTAACGTACATATGACAGACGCTTGACGTGGGGTTTTTCT	1734.02	PASS	AC=1,1;AF=0.500,0.500;AN=2;ANN=GAGTTGTAGAAAACTGCAACGATAACCGACTAGAATCGCACTAGAATAGCACAAGATCACTAGTGTAGTTACGAAACAGAGCAAAACACAAATTATACCATTATCTGCCTGAGCAGACCAGTCTTAGTCTAACGTACATATGACAGACGCTTGACGTGGGGTTTTTCT|upstream_gene_variant|MODIFIER|Phatr3_J37726|Phatr3_J37726|transcript|Phatr3_J37726.t1|protein_coding||c.-1355_-1354insAGAAAAACCCCACGTCAAGCGTCTGTCATATGTACGTTAGACTAAGACTGGTCTGCTCAGGCAGATAATGGTATAATTTG…	GT:AD:DP:GQ:PL	1/2:18,5,8:31:99:1751,361,276,242,0,154	INS	167	upstream-downstream	Yes	0
chr_14	275862	.	C	CCTCGTAGAAAAACCCCACGTCAAGCGTCTGTCATATGTACGTTAGACTAAGACTGGTCTGCTCAGGCAGATAATGGTATAATTTGTGTTTTGCTCTGTTTCGTAACTACACTAGTAATCTTGTGCTATTCTAGTGCGATTCTAGTCGGTTATCGTTGCAGTTTTCTA	369.6	PASS	AC=1;AF=0.500;AN=2;ANN=CCTCGTAGAAAAACCCCACGTCAAGCGTCTGTCATATGTACGTTAGACTAAGACTGGTCTGCTCAGGCAGATAATGGTATAATTTGTGTTTTGCTCTGTTTCGTAACTACACTAGTAATCTTGTGCTATTCTAGTGCGATTCTAGTCGGTTATCGTTGCAGTTTTCTA|upstream_gene_variant|MODIFIER|Phatr3_J47613|Phatr3_J47613|transcript|Phatr3_J47613.t1|protein_coding||c.-68_-67insTAGAAAACTGCAACGATAACCGACTAGAATCGCACTAGAATAGCACAAGATTACTAGTGTAGTTACGAAACAGAGCAAAACACAAATTATAC…	GT:AD:DP:GQ:PL	0/1:84,15:99:99:377,0,3481	INS	167	upstream-downstream	Yes	0
chr_14	781061	.	T	TGACATAGAAAACTGCAACGATAACCGACTAGAATCGCACTAGAATAGCACAAGATCACCAGTGTAGTTACGAAACAGAGCAAAACACAAATTATACCATTATCTGCCTGAGCAGACCAGTCTTAGTCTAACGTACATATGACAGACGCTTGACGTGGGGTTTTTCTA	2126.6	PASS	AC=1;AF=0.500;AN=2;ANN=TGACATAGAAAACTGCAACGATAACCGACTAGAATCGCACTAGAATAGCACAAGATCACCAGTGTAGTTACGAAACAGAGCAAAACACAAATTATACCATTATCTGCCTGAGCAGACCAGTCTTAGTCTAACGTACATATGACAGACGCTTGACGTGGGGTTTTTCTA|upstream_gene_variant|MODIFIER|TRPB|Phatr3_J52286|transcript|Phatr3_J52286.t1|protein_coding||c.-144_-143insTAGAAAAACCCCACGTCAAGCGTCTGTCATATGTACGTTAGACTAAGACTGGTCTGCTCAGGCAGATAATGGTATAATTTGTGTTTTGCTCTGTTTCGT…	GT:AD:DP:GQ:PL	0/1:81,56:137:99:2134,0,2374	INS	167	upstream-downstream	No	0
chr_18	377178	.	C	CGATGTAGAAAACTGCAACGATAACCGACTAGAATCGCACTAGAATAGCACAAGATTACTAGTGTAGTTACGAAACAGAGCAAAACACAAATTATACCATTATCTGCCTGAGCAGACCAGTCTTAGTCTAACGTACATATGACAGACGCTTGACGTGGGGTTTTTCTA	1700.6	PASS	AC=1;AF=0.500;AN=2;ANN=CGATGTAGAAAACTGCAACGATAACCGACTAGAATCGCACTAGAATAGCACAAGATTACTAGTGTAGTTACGAAACAGAGCAAAACACAAATTATACCATTATCTGCCTGAGCAGACCAGTCTTAGTCTAACGTACATATGACAGACGCTTGACGTGGGGTTTTTCTA|upstream_gene_variant|MODIFIER|Phatr3_J48613|Phatr3_J48613|transcript|Phatr3_J48613.t1|protein_coding||c.-1127_-1126insTAGAAAAACCCCACGTCAAGCGTCTGTCATATGTACGTTAGACTAAGACTGGTCTGCTCAGGCAGATAATGGTATAATTTGTGTTTTG…	GT:AD:DP:GQ:PL	0/1:76,46:122:99:1708,0,2565	INS	167	upstream-downstream	No	0
chr_18	379922	.	C	CAGAGTAGAAAAACCCCACGTCAAGCGTCTGTCATATGTACGTTAGACTAAGACTGGTCTGCTCAGGCAGATAATGGTATAATTTGTGTTTTGCTCTGTTTCGTAACTACACTAGTAATCTTGTGCTATTCTAGTGCGATTCTAGTCGGTTATCGTTGCAGTTTTCTA	1600.6	PASS	AC=1;AF=0.500;AN=2;ANN=CAGAGTAGAAAAACCCCACGTCAAGCGTCTGTCATATGTACGTTAGACTAAGACTGGTCTGCTCAGGCAGATAATGGTATAATTTGTGTTTTGCTCTGTTTCGTAACTACACTAGTAATCTTGTGCTATTCTAGTGCGATTCTAGTCGGTTATCGTTGCAGTTTTCTA|upstream_gene_variant|MODIFIER|GOX|Phatr3_J22568|transcript|Phatr3_J22568.t1|protein_coding||c.-229_-228insTAGAAAACTGCAACGATAACCGACTAGAATCGCACTAGAATAGCACAAGATTACTAGTGTAGTTACGAAACAGAGCAAAACACAAATTATACCATTATCT…	GT:AD:DP:GQ:PL	0/1:46,41:87:99:1608,0,1316	INS	167	upstream-downstream	No	0
chr_21	91588	.	T	TCTGTTAGAAAACTGCAACGATAACCGACTAGAATCGCACTAGAATAGCACAAGATTACTAGTGTAGTTACGAAACAGAGCAAAACACAAATTATACCATTATCTGCCTGAGCAGACCAGTCTTAGTCTAACGTACATATGACAGACGCTTGACGTGGGGTTTTTCTA	1270.6	PASS	AC=1;AF=0.500;AN=2;ANN=TCTGTTAGAAAACTGCAACGATAACCGACTAGAATCGCACTAGAATAGCACAAGATTACTAGTGTAGTTACGAAACAGAGCAAAACACAAATTATACCATTATCTGCCTGAGCAGACCAGTCTTAGTCTAACGTACATATGACAGACGCTTGACGTGGGGTTTTTCTA|upstream_gene_variant|MODIFIER|Phatr3_J49156|Phatr3_J49156|transcript|Phatr3_J49156.t1|protein_coding||c.-723_-722insTAGAAAAACCCCACGTCAAGCGTCTGTCATATGTACGTTAGACTAAGACTGGTCTGCTCAGGCAGATAATGGTATAATTTGTGTTTTGCT…	GT:AD:DP:GQ:PL	0/1:99,38:137:99:1278,0,4063	INS	167	upstream	No	0
chr_21	298392	.	C	CCAACTAGAAAACTGCAACGATAACCGACTAGAATCGCACTAGAATAGCACAGGATTACTAGTGTAGTTACGAAACAGAGCAAAACACAAATTATACCATTATCTGCCTGAGCAGACCAGTCTTAGTCTAACGTACATATGACAGACGCTTGACGTGGGGTTTTTCTA	1357.6	PASS	AC=1;AF=0.500;AN=2;ANN=CCAACTAGAAAACTGCAACGATAACCGACTAGAATCGCACTAGAATAGCACAGGATTACTAGTGTAGTTACGAAACAGAGCAAAACACAAATTATACCATTATCTGCCTGAGCAGACCAGTCTTAGTCTAACGTACATATGACAGACGCTTGACGTGGGGTTTTTCTA|upstream_gene_variant|MODIFIER|FTHFS|Phatr3_J49229|transcript|Phatr3_J49229.t1|protein_coding||c.-192_-191insTAGAAAAACCCCACGTCAAGCGTCTGTCATATGTACGTTAGACTAAGACTGGTCTGCTCAGGCAGATAATGGTATAATTTGTGTTTTGCTCTGTTTCG…	GT:AD:DP:GQ:PL	0/1:58,37:95:99:1365,0,2335	INS	167	upstream-downstream	No	1.35
chr_23	15035	.	G	GGAATTAGAAAACTGCAACGATAACCGACTAGAATCGCACTAGAATAGCACAAGATCACTAGTGTAGTTACGAAACAGAGCAAAACACAAATTATACCATTATCTGCCTGAGCAGACCAGTCTTAGTCTAACGTACATATGACAGACGCTTGACGTGGGGTTTTTCTA	1153.6	PASS	AC=1;AF=0.500;AN=2;ANN=GGAATTAGAAAACTGCAACGATAACCGACTAGAATCGCACTAGAATAGCACAAGATCACTAGTGTAGTTACGAAACAGAGCAAAACACAAATTATACCATTATCTGCCTGAGCAGACCAGTCTTAGTCTAACGTACATATGACAGACGCTTGACGTGGGGTTTTTCTA|frameshift_variant&stop_gained|HIGH|Phatr3_J55067|Phatr3_J55067|transcript|Phatr3_J55067.t1|protein_coding|1/1|c.21_22insTAGAAAAACCCCACGTCAAGCGTCTGTCATATGTACGTTAGACTAAGACTGGTCTGCTCAGGCAGATAATGGTATAATTTGTGTTT…	GT:AD:DP:GQ:PL	0/1:78,34:112:99:1161,0,3192	INS	167	genic	No	0
chr_23	128258	.	C	CATAATAGAAAACTGCAACGATAACCAACTAGAATCGCACTAGAATAGCACAAGATCACTAGTGTAGTTACGAAAGCAGAGCAAAACACAAATATACCATTATCTGCCTGAGCAGACCAGTCTTAGTCTAACGTACATATGACAGACGCTTGACGTGGGGTTTTTCTA	2083.6	PASS	AC=1;AF=0.500;AN=2;ANN=CATAATAGAAAACTGCAACGATAACCAACTAGAATCGCACTAGAATAGCACAAGATCACTAGTGTAGTTACGAAAGCAGAGCAAAACACAAATATACCATTATCTGCCTGAGCAGACCAGTCTTAGTCTAACGTACATATGACAGACGCTTGACGTGGGGTTTTTCTA|upstream_gene_variant|MODIFIER|Phatr3_J49586|Phatr3_J49586|transcript|Phatr3_J49586.t1|protein_coding||c.-1063_-1062insTAGAAAAACCCCACGTCAAGCGTCTGTCATATGTACGTTAGACTAAGACTGGTCTGCTCAGGCAGATAATGGTATATTTGTGTTTTGC…	GT:AD:DP:GQ:PL	0/1:117,57:174:99:2091,0,3728	INS	167	upstream-downstream	No	0
chr_23	255051	.	T	TTACATTTAGAAAACTGCAACGATAACCGACTAGAATCGCACTAGAATAGCACAAGATTACTAGTGTAGTTACGAAACAGAGCAAAACACAAATTATACCATTATCTGCCTGAGCAGACCAGTCTTAGTCTAACGTACATATGACAGACGCTTGACGTGGGGTTTTTC	601.6	PASS	AC=1;AF=0.500;AN=2;ANN=TTACATTTAGAAAACTGCAACGATAACCGACTAGAATCGCACTAGAATAGCACAAGATTACTAGTGTAGTTACGAAACAGAGCAAAACACAAATTATACCATTATCTGCCTGAGCAGACCAGTCTTAGTCTAACGTACATATGACAGACGCTTGACGTGGGGTTTTTC|upstream_gene_variant|MODIFIER|Phatr3_J49630|Phatr3_J49630|transcript|Phatr3_J49630.t1|protein_coding||c.-162_-161insGAAAAACCCCACGTCAAGCGTCTGTCATATGTACGTTAGACTAAGACTGGTCTGCTCAGGCAGATAATGGTATAATTTGTGTTTTGCTCT…	GT:AD:DP:GQ:PL	0/1:47,19:66:99:609,0,1927	INS	167	upstream-downstream	No	0
chr_22	408398	.	C	CCGCCTAGAAAACTGCAACGATAACCGCCTAGAATCGCACTAGAATAGCACAAGATCACTCTAGTGTAATTACGAAACAGAGCAAAACACAAATTATACCATTATCTGCCTGAGCAGACCAGTCTTAGTCTAACGTACATATGACAGACGCTTGACGTGGGGTTTTTCTA	2922.6	PASS	AC=1;AF=0.500;AN=2;ANN=CCGCCTAGAAAACTGCAACGATAACCGCCTAGAATCGCACTAGAATAGCACAAGATCACTCTAGTGTAATTACGAAACAGAGCAAAACACAAATTATACCATTATCTGCCTGAGCAGACCAGTCTTAGTCTAACGTACATATGACAGACGCTTGACGTGGGGTTTTTCTA|upstream_gene_variant|MODIFIER|Phatr3_J40209|Phatr3_J40209|transcript|Phatr3_J40209.t1|protein_coding||c.-207_-206insCGCCTAGAAAACTGCAACGATAACCGCCTAGAATCGCACTAGAATAGCACAAGATCACTCTAGTGTAATTACGAAACAGAGCAAAACA…	GT:AD:DP:GQ:PL	0/1:77,76:153:99:2930,0,2824	INS	169	upstream-downstream	No	0
chr_30	234344	.	G	GAAACCCCATGAGGAAAACCGCTATTTCGGCCAGCGACATGAAAAAATCGCTATTTCGGCCGAAATAGCGATTTTTTCATGTCGCAGAGGCCGAAATAGCGGTTTTTCTC,GAAACCCCATGAGGAAAACCGCTATTTCGGCCAGCGACATGAAAAAATCGCTATTTCGGCCGAATCTGAGAATTTCTAAGTACTTTTGATTGAGCGCGAAACGGCTTGTAAGTAAAATTAGCATTTAGCGATTTTTTCATGTCGCAGAGGCCGAAATAGCGGTTTTTCTC	2018.02	PASS	AC=1,1;AF=0.500,0.500;AN=2;ANN=GAAACCCCATGAGGAAAACCGCTATTTCGGCCAGCGACATGAAAAAATCGCTATTTCGGCCGAAATAGCGATTTTTTCATGTCGCAGAGGCCGAAATAGCGGTTTTTCTC|upstream_gene_variant|MODIFIER|Phatr3_J50503|Phatr3_J50503|transcript|Phatr3_J50503.t1|protein_coding||c.-338_-337insGAGAAAAACCGCTATTTCGGCCTCTGCGACATGAAAAAATCGCTATTTCGGCCGAAATAGCGATTTTTTCATGTCGCTGGCCGAAATAGCGGTTTTCCTCATGGGGTTT|||||338|,GAAACCCCATGAGGAAAACCG…	GT:AD:DP:GQ:PL	1/2:0,3,28:31:60:2035,1183,1150,155,0,60	INS	169	upstream	No	0
chr_15	75561	.	C	CAGGCTAAAAACCTTCGCACTCAGCAACGGTAGACAGGAGCTGTAGGTAGAAATGTAGATCTTGTTGGGATTGTCAATGAGGACGCCGCGATAAAACTCGGGATGCACAGTACCGTGGTTGTACAGGACTCGGCCGAGGGGGAAGTCGCCTAGCAGGGATGTCAGGGGGTT	2016.6	PASS	AC=1;AF=0.500;AN=2;ANN=CAGGCTAAAAACCTTCGCACTCAGCAACGGTAGACAGGAGCTGTAGGTAGAAATGTAGATCTTGTTGGGATTGTCAATGAGGACGCCGCGATAAAACTCGGGATGCACAGTACCGTGGTTGTACAGGACTCGGCCGAGGGGGAAGTCGCCTAGCAGGGATGTCAGGGGGTT|upstream_gene_variant|MODIFIER|Phatr3_J38100|Phatr3_J38100|transcript|Phatr3_J38100.t1|protein_coding||c.-1274_-1273insAACCCCCTGACATCCCTGCTAGGCGACTTCCCCCTCGGCCGAGTCCTGTACAACCACGGTACTGTGCATCCCGAGTTTTATCGCG…	GT:AD:DP:GQ:PL	0/1:161,58:219:99:2024,0,5138	INS	170	upstream-downstream	No	0
chr_21	406155	.	C	CTGTGTAGAAAACTGCAACGATAACCGACTAGAATCGCACTAGAATAGCACAAGATCACTAGTGTAGTCGTTACGAAACAGAGCAAAACACAGATTATACCATTATCTGCCTGAGCAGACCAGTCTTAGTCTAACGTACATATGACAGACGCTTGACGTGGGGTTTTTCTA,CGACTAGAATCGCACTAGAATAGCACAAGATCACTAGTGTAGTCGTTACGAAACAGAGCAAAACACAGATTATACCATTATCTGCCTGAGCAGACCAGTCTTAGTCTAACGTACATATGACAGACGCTTGACGTGGGGTTTTTCTA	2303.02	PASS	AC=1,1;AF=0.500,0.500;AN=2;ANN=CGACTAGAATCGCACTAGAATAGCACAAGATCACTAGTGTAGTCGTTACGAAACAGAGCAAAACACAGATTATACCATTATCTGCCTGAGCAGACCAGTCTTAGTCTAACGTACATATGACAGACGCTTGACGTGGGGTTTTTCTA|upstream_gene_variant|MODIFIER|Phatr3_J15852|Phatr3_J15852|transcript|Phatr3_J15852.t1|protein_coding||c.-276_-275insTAGAAAAACCCCACGTCAAGCGTCTGTCATATGTACGTTAGACTAAGACTGGTCTGCTCAGGCAGATAATGGTATAATCTGTGTTTTGCTCTGTTTCGTAACGA…	GT:AD:DP:GQ:PL	1/2:9,22,13:44:99:2320,592,479,931,0,884	INS	170	upstream-downstream	No	0
chr_14	222628	.	T	TAAAAACAGATCCTATTCCACCAATTATGTGTTATTTCGTAAAAGACTTGATATGTTTGGTGGTTGGTACTCACATCAATCAAAGCGTCATCGAGGCAAACAATGTATGGCCCCACAGGCAGGATCCGCCAATGCAAATCCCTAATAGCAGGCATCAGTGACTGTCGGAACTTTTG,TAAAAACAGATCCTATTCCACCAATTATGTGTTATTTCGTAAAAGACTTGATATGTTTGGTGGTTGGTACTCACATCAATCAAAGCGTTATCGAGGCAAACAATGTATGGCCCCACAGGCAGGATCCGCCAATGCAAATCCCTAATAGCAGGCATCAGTGACTGTCGGAACTTTTG	4647.02	PASS	AC=1,1;AF=0.500,0.500;AN=2;ANN=TAAAAACAGATCCTATTCCACCAATTATGTGTTATTTCGTAAAAGACTTGATATGTTTGGTGGTTGGTACTCACATCAATCAAAGCGTCATCGAGGCAAACAATGTATGGCCCCACAGGCAGGATCCGCCAATGCAAATCCCTAATAGCAGGCATCAGTGACTGTCGGAACTTTTG|downstream_gene_variant|MODIFIER|Phatr3_J47595|Phatr3_J47595|transcript|Phatr3_J47595.t1|protein_coding||c.*346_*347insAAAAACAGATCCTATTCCACCAATTATGTGTTATTTCGTAAAAGACTTGATATGTTTGGTGGTTGGTACTCA…	GT:AD:DP:GQ:PL	1/2:10,17,19:46:99:4664,941,661,874,0,595	INS	175	downstream	No	6.45
chr_21	376178	.	G	GAGATCGAAGTCAGGAAAACGATGAACTACGAAGATTATGAGTCTATATTGTACTCTTGGATATTCGTAGGGACTGTGGGGCTGTGATTCGTTGTGTGTGGGACGGAAGCGACTTGGATTTTAGTAGTAGGCGATTGAACTTCTGGTGAGACGTTGTCCTTACCAGGAGTTGGATCAACA	2838.03	PASS	AC=2;AF=1.00;AN=2;ANN=GAGATCGAAGTCAGGAAAACGATGAACTACGAAGATTATGAGTCTATATTGTACTCTTGGATATTCGTAGGGACTGTGGGGCTGTGATTCGTTGTGTGTGGGACGGAAGCGACTTGGATTTTAGTAGTAGGCGATTGAACTTCTGGTGAGACGTTGTCCTTACCAGGAGTTGGATCAACA|upstream_gene_variant|MODIFIER|Phatr3_EG00337|Phatr3_EG00337|transcript|Phatr3_EG00337.t1|protein_coding||c.-173_-172insAGATCGAAGTCAGGAAAACGATGAACTACGAAGATTATGAGTCTATATTGTACTCTTGGATATTCGTAGGGACTGT…	GT:AD:DP:GQ:PL	1/1:6,65:71:99:2852,186,0	INS	179	genic	No	0
chr_13	65759	.	A	AGCCTAGAAATATTTGTTCCATTCATGTTGTTGTTACAAGCCAATGGTACATTACCACTTCACCTGTTTTCAACCACACTTTGCTGCTGGTTACTTATCATGATAGTAGCAATCAGCCAGATTTACTGGCCTATGCTGTGTGACATTGAGAATGAGGCAAACTGGACATGGTTTTGAGAACAGAT	5761.03	PASS	AC=2;AF=1.00;AN=2;ANN=AGCCTAGAAATATTTGTTCCATTCATGTTGTTGTTACAAGCCAATGGTACATTACCACTTCACCTGTTTTCAACCACACTTTGCTGCTGGTTACTTATCATGATAGTAGCAATCAGCCAGATTTACTGGCCTATGCTGTGTGACATTGAGAATGAGGCAAACTGGACATGGTTTTGAGAACAGAT|downstream_gene_variant|MODIFIER|Phatr3_J37408|Phatr3_J37408|transcript|Phatr3_J37408.t1|protein_coding||c.*1439_*1440insATCTGTTCTCAAAACCATGTCCAGTTTGCCTCATTCTCAATGTCACACAGCATAGGCCAGTAAATCTGGC…	GT:AD:DP:GQ:PL	1/1:22,160:182:99:5775,437,0	INS	184	downstream	No	13.49
chr_16	307324	.	C	CGATGAAGATCGAAGTCAGGAAAACGATGAACTACGAAGATTATGAGTCTACATTGTACTCTTGGATATTCGTAGGGACTGTGGGGCTGTGATTCGTTGTGTGTGGGACGGAAGCGACTTGGCGTTTAGCAGTAGGCGATTGAACTTCTGGTGAGACGTTGTCCTTACTAGGAGTTGGATCAACA	1732.6	PASS	AC=1;AF=0.500;AN=2;ANN=CGATGAAGATCGAAGTCAGGAAAACGATGAACTACGAAGATTATGAGTCTACATTGTACTCTTGGATATTCGTAGGGACTGTGGGGCTGTGATTCGTTGTGTGTGGGACGGAAGCGACTTGGCGTTTAGCAGTAGGCGATTGAACTTCTGGTGAGACGTTGTCCTTACTAGGAGTTGGATCAACA|upstream_gene_variant|MODIFIER|Phatr3_J48138|Phatr3_J48138|transcript|Phatr3_J48138.t1|protein_coding||c.-237_-236insGATGAAGATCGAAGTCAGGAAAACGATGAACTACGAAGATTATGAGTCTACATTGTACTCTTGGATATTCGTA…	GT:AD:DP:GQ:PL	0/1:44,44:88:99:1740,0,1226	INS	184	upstream-downstream	No	0
chr_18	254916	.	C	CGACAGATCGACAGCCGGGGAAGGCGACAGATCGCCAACAGGGGTAGGTGACGGATCGCCAACAGGGGAAGGCGACAGATCGCCAACAGGGGTAGGTGAGGACTCGGCAACAGGGGAAGGCGACGGATCGGCAACAGGGGTAGGTGACGGATCGGCAACAGGGGAAGGT,CGACAGATCGACAGCCGGGGAAGGCGACAGATCGACAGCCGGGGAAGGCGACAGATCGCCAACAGGGGTAGGTGACGGATCGCCAACAGGGGAAGGCGACAGATCGCCAACAGGGGTAGGTGAGGACTCGGCAACAGGGGAAGGCGACGGATCGGCAACAGGGGTAGGTGACGGATCGGCAACAGGGGAAGGT	8276.02	PASS	AC=1,1;AF=0.500,0.500;AN=2;ANN=CGACAGATCGACAGCCGGGGAAGGCGACAGATCGACAGCCGGGGAAGGCGACAGATCGCCAACAGGGGTAGGTGACGGATCGCCAACAGGGGAAGGCGACAGATCGCCAACAGGGGTAGGTGAGGACTCGGCAACAGGGGAAGGCGACGGATCGGCAACAGGGGTAGGTGACGGATCGGCAACAGGGGAAGGT|conservative_inframe_insertion|MODERATE|Phatr3_EG00471|Phatr3_EG00471|transcript|Phatr3_EG00471.t1|protein_coding|2/2|c.357_358insACAGCCGGGGAAGGCGACAGATCGACAGCCGGGGAAGGCGACAG…	GT:AD:DP:GQ:PL	1/2:35,15,6:56:99:8293,472,156,890,0,604	INS	192	unknown	No	0
chr_30	279898	.	A	AATTTGGGAAAGCCTGCTTCCACAGAACACTCTTTGAGAACGCTACACTCGTCCAGCTAGCGATTCTATCCCAATTTTAGCTGAGTGGGGTTCAAATAGAATTTATTCAAGGTCAAGAAGGGGGTCCGGAGGTTTGCAGTGACGGTCCGCACAATGACGGTATAGCTAGGGGGGGGGGGGGGGGTGTCATTCG	4384.03	PASS	AC=2;AF=1.00;AN=2;ANN=AATTTGGGAAAGCCTGCTTCCACAGAACACTCTTTGAGAACGCTACACTCGTCCAGCTAGCGATTCTATCCCAATTTTAGCTGAGTGGGGTTCAAATAGAATTTATTCAAGGTCAAGAAGGGGGTCCGGAGGTTTGCAGTGACGGTCCGCACAATGACGGTATAGCTAGGGGGGGGGGGGGGGGTGTCATTCG|downstream_gene_variant|MODIFIER|Phatr3_J50514|Phatr3_J50514|transcript|Phatr3_J50514.t1|protein_coding||c.*54_*55insATTTGGGAAAGCCTGCTTCCACAGAACACTCTTTGAGAACGCTACACTCGTCCAGCTAGCGATTCT…	GT:AD:DP:GQ:PL	1/1:5,100:105:99:4398,293,0	INS	192	downstream	No	0
chr_12	151200	.	T	TTGTTAACGAGAGTGGTACGACGGCAGACGAGCCCGCATGAGGACGAACAAGTAGGGCTCCAATTATCCATAAGTCCAAAGCTGAAACTATGCCAGTGACTAACTGAGAAGACTCTCACGACCACAGTCACCGACGAAGTAGAAGCGGAACTTACCCAAACAATTATCAAACAACCCAGTGAAAGGTTATATGAC	814.01	PASS	AC=1;AF=0.500;AN=2;ANN=TTGTTAACGAGAGTGGTACGACGGCAGACGAGCCCGCATGAGGACGAACAAGTAGGGCTCCAATTATCCATAAGTCCAAAGCTGAAACTATGCCAGTGACTAACTGAGAAGACTCTCACGACCACAGTCACCGACGAAGTAGAAGCGGAACTTACCCAAACAATTATCAAACAACCCAGTGAAAGGTTATATGAC|upstream_gene_variant|MODIFIER|Phatr3_J13553|Phatr3_J13553|transcript|Phatr3_J13553.t1|protein_coding||c.-375_-374insGTCATATAACCTTTCACTGGGTTGTTTGATAATTGTTTGGGTAAGTTCCGCTTCTACTTCGTC…	GT:AD:DP:GQ:PL	0/1:16,67:83:99:2319,0,472	INS	194	upstream-downstream	No	0
chr_26	135039	.	C	CTGTAAAAGATACGCTACTATTGACAGTGATCCCAAACATCAAAAGCCGTACGCGTAAAATATTCACACAGCTTTCGGTCGTTCGAGAATCTCTCGTGACATTGTGTTTCACGGCCTTTTTGTTTGCAATCCGTTGCGTGAAAGACCGAGTCTGTTACAGGCGCTGCGTCGTAGTAGCAGT,CTGTAAAAGATACGCTACTATTGACAGTGATCCCAAACATCAAAAGCCGTACGCGTAAAATATTCACACAGCTTTCGGTCGTTCGAGAATCTCTCGTGACATTGTGTTTCACGGCCTTTTTGTTTGCAATCCGTTGCTCACCAAGAATTATTGTGTGAAAGACCGAGTCTGTTACAGGCGCTGCGTCGTAGTAGCAGT	9159.02	PASS	AC=1,1;AF=0.500,0.500;AN=2;ANN=CTGTAAAAGATACGCTACTATTGACAGTGATCCCAAACATCAAAAGCCGTACGCGTAAAATATTCACACAGCTTTCGGTCGTTCGAGAATCTCTCGTGACATTGTGTTTCACGGCCTTTTTGTTTGCAATCCGTTGCGTGAAAGACCGAGTCTGTTACAGGCGCTGCGTCGTAGTAGCAGT|upstream_gene_variant|MODIFIER|FABB|Phatr3_J52648|transcript|Phatr3_J52648.t1|protein_coding||c.-107_-106insTGTAAAAGATACGCTACTATTGACAGTGATCCCAAACATCAAAAGCCGTACGCGTAAAATATTCACACAGCTTTCGGT…	GT:AD:DP:GQ:PL	1/2:13,17,82:112:99:9176,3760,3372,1056,0,477	INS	197	upstream-downstream	No	12.44
chr_24	39141	.	T	TAGGCTTACTGAAGAACACAAAACAACGATGGAGATCACAGTTGAGGAAAATGATGAACTACGAAGATTATGAGTCTATATTGTACTCTTGGATATTCGTAGGGACTGTGATTCGTTGTGTGTGGGACGGAAGCGACTTGTCTTTTAGCAGTAGGCAATTGAACTTCTGGTGAGACGATGTCCTTACCAGGAGTTTGATCAACA,TAGGCTTATTGAAGAACACAAAACAACGATGGAGATCACAGTTGAGGAAAATGATGAACTACGAAGATTATGAGTCTATATTGTACTCTTGGATATTCGTAGGGACTGTGATTCGTTGTGTGTGGGACGGAAGCGACTTGTCTTTTAGCAGTAGGCAATTGAACTTCTGGTGAGACGATGTCCTTACCAGGAGT…	5275.02	PASS	AC=1,1;AF=0.500,0.500;AN=2;ANN=TAGGCTTACTGAAGAACACAAAACAACGATGGAGATCACAGTTGAGGAAAATGATGAACTACGAAGATTATGAGTCTATATTGTACTCTTGGATATTCGTAGGGACTGTGATTCGTTGTGTGTGGGACGGAAGCGACTTGTCTTTTAGCAGTAGGCAATTGAACTTCTGGTGAGACGATGTCCTTACCAGGAGTTTGATCAACA|upstream_gene_variant|MODIFIER|Phatr3_J55091|Phatr3_J55091|transcript|Phatr3_J55091.t1|protein_coding||c.-1722_-1721insTGTTGATCAAACTCCTGGTAAGGACATCGTCTCACCAGAAGTTC…	GT:AD:DP:GQ:PL	1/2:23,42,46:111:99:5292,1891,1621,1738,0,1461	INS	203	upstream	Yes	0
chr_1	1485387	.	T	TTATTGAAGAACACAAAATGACAATGAAGATCGAAGTCAGGAAAACGATGAACTACGAAGATTATGAGTTTATATTGTACTCTTGGATAATCGTAGGGACTGTGGGGCTGTGATTCGTTGTGTGTGGGACGGAAGCGACTTGGCGTTTAGCAGTAGGCGATTGAACTTCTGGTGAGACGTTGTCCTTACCAGGAGTTGGATCAACAG	2944.03	PASS	AC=2;AF=1.00;AN=2;ANN=TTATTGAAGAACACAAAATGACAATGAAGATCGAAGTCAGGAAAACGATGAACTACGAAGATTATGAGTTTATATTGTACTCTTGGATAATCGTAGGGACTGTGGGGCTGTGATTCGTTGTGTGTGGGACGGAAGCGACTTGGCGTTTAGCAGTAGGCGATTGAACTTCTGGTGAGACGTTGTCCTTACCAGGAGTTGGATCAACAG|upstream_gene_variant|MODIFIER|Phatr3_EG01751|Phatr3_EG01751|transcript|Phatr3_EG01751.t1|protein_coding||c.-120_-119insTATTGAAGAACACAAAATGACAATGAAGATCGAAGTCAGGAAAACGATG…	GT:AD:DP:GQ:PL	1/1:14,69:83:99:2958,185,0	INS	206	upstream-downstream	No	0
chr_2	429134	.	G	GTGGGTGCTATGACAAAAATCTGCAATAAACCTAAGCGGACGTGGGGACTGTGAAATTCAACTTGCTTACAATGCTCCCGTGAGACTGTGTCCTATCACCATTGCGTATCCCTTACTCATGATTCATGGCTTACAGTTTGGATGCCGCACAACTCTTGGGGACTGTAAAAAGTCAACTTGCTTACAATGCTCCCATGAGACTGTGTCCTA	2225.6	PASS	AC=1;AF=0.500;AN=2;ANN=GTGGGTGCTATGACAAAAATCTGCAATAAACCTAAGCGGACGTGGGGACTGTGAAATTCAACTTGCTTACAATGCTCCCGTGAGACTGTGTCCTATCACCATTGCGTATCCCTTACTCATGATTCATGGCTTACAGTTTGGATGCCGCACAACTCTTGGGGACTGTAAAAAGTCAACTTGCTTACAATGCTCCCATGAGACTGTGTCCTA|upstream_gene_variant|MODIFIER|Phatr3_J43423|Phatr3_J43423|transcript|Phatr3_J43423.t1|protein_coding||c.-1772_-1771insTAGGACACAGTCTCATGGGAGCATTGTAAGCAAGTTGACTTTTTAC…	GT:AD:DP:GQ:PL	0/1:46,56:102:99:2233,0,1356	INS	209	upstream-downstream	No	0
chr_1	1236646	.	A	AAGAATGTATTGAAGAACACAAAACGACGATGAAGATCGAAGTCAGGAAAACGATGAACTACGAAGATTATGAGTCTACACTGTACTCTTGGATATTCGTAGGGACTGTGGGGCTGTGATTCGTTGTGTGTGGGACGGAAGCGACTTGGCGTTTAGCAGTAGGCGATTGAACTTCTGGTGAGACGTTGTCCTTACCAGGAGTTGGATCAAC	3391.03	PASS	AC=2;AF=1.00;AN=2;ANN=AAGAATGTATTGAAGAACACAAAACGACGATGAAGATCGAAGTCAGGAAAACGATGAACTACGAAGATTATGAGTCTACACTGTACTCTTGGATATTCGTAGGGACTGTGGGGCTGTGATTCGTTGTGTGTGGGACGGAAGCGACTTGGCGTTTAGCAGTAGGCGATTGAACTTCTGGTGAGACGTTGTCCTTACCAGGAGTTGGATCAAC|upstream_gene_variant|MODIFIER|Phatr3_EG01840|Phatr3_EG01840|transcript|Phatr3_EG01840.t1|protein_coding||c.-162_-161insGTTGATCCAACTCCTGGTAAGGACAACGTCTCACCAGAAGTTCAA…	GT:AD:DP:GQ:PL	1/1:18,78:96:99:3405,194,0	INS	210	upstream-downstream	No	0
chr_1	1539937	.	A	AAACAGGTATTGATGAACACAAAACGACGATGGAGATCGAAGTCAGGAAAACGATGAACTACGAAGATTATGAGTCTATATTGTACTCTTGGATATTCGTAGGGACTGTGGGGCTGTGATTCGTTGTGTGTGGGACGGAAGCGACTTGGCTTTTAGCAGTAGGCGATTGAACTTCTGGTGAGACGTTGTCCTTACCAGGAGTTGGATCAAC	994.6	PASS	AC=1;AF=0.500;AN=2;ANN=AAACAGGTATTGATGAACACAAAACGACGATGGAGATCGAAGTCAGGAAAACGATGAACTACGAAGATTATGAGTCTATATTGTACTCTTGGATATTCGTAGGGACTGTGGGGCTGTGATTCGTTGTGTGTGGGACGGAAGCGACTTGGCTTTTAGCAGTAGGCGATTGAACTTCTGGTGAGACGTTGTCCTTACCAGGAGTTGGATCAAC|upstream_gene_variant|MODIFIER|Phatr3_J42927|Phatr3_J42927|transcript|Phatr3_J42927.t1|protein_coding||c.-13_-12insGTTGATCCAACTCCTGGTAAGGACAACGTCTCACCAGAAGTTCAATCGC…	GT:AD:DP:GQ:PL	0/1:59,28:87:99:1002,0,2068	INS	210	upstream-downstream	No	0
chr_1	1828738	.	A	AAATATGTGTTGATCCAAGTCCTGGTAAGGACAACGTCTCACCAGAAGTTCAATCGCCTACTGCTAAACGCCAAGTCGCTTCCGTCCCACACACAACGAATCACAGCCCCACAGTCCCTACGAATATCCAAGAGTACAATGTAGACTCATAATCTTTGTAGTTCATTGTTTTCCTGACTTCGATCTTCATCGTCGTTTTGTGTTCTTCAAT	1781.6	PASS	AC=1;AF=0.500;AN=2;ANN=AAATATGTGTTGATCCAAGTCCTGGTAAGGACAACGTCTCACCAGAAGTTCAATCGCCTACTGCTAAACGCCAAGTCGCTTCCGTCCCACACACAACGAATCACAGCCCCACAGTCCCTACGAATATCCAAGAGTACAATGTAGACTCATAATCTTTGTAGTTCATTGTTTTCCTGACTTCGATCTTCATCGTCGTTTTGTGTTCTTCAAT|upstream_gene_variant|MODIFIER|Phatr3_J43025|Phatr3_J43025|transcript|Phatr3_J43025.t1|protein_coding||c.-159_-158insATTGAAGAACACAAAACGACGATGAAGATCGAAGTCAGGAAAACAAT…	GT:AD:DP:GQ:PL	0/1:96,49:145:99:1789,0,3080	INS	210	upstream-downstream	No	0
chr_1	1834256	.	C	CAACATGTGTTGATCCAACTCCTAGTAAGGACAACGTCTCACCAGAAGTTCAATCGCCTACTGCTAAACGCCAAGTCGCTTCCGTCCCACACACAACGAATCACAGCCCCACAGTCCCTACGAATATCCAAGAGTACAATGTAGACTCATAATCTTCGTAGTTCATCGTTTTCCTGACTTCGATCTTCATCGTCGTTTTGTGTTCTTCAAT	3112.03	PASS	AC=2;AF=1.00;AN=2;ANN=CAACATGTGTTGATCCAACTCCTAGTAAGGACAACGTCTCACCAGAAGTTCAATCGCCTACTGCTAAACGCCAAGTCGCTTCCGTCCCACACACAACGAATCACAGCCCCACAGTCCCTACGAATATCCAAGAGTACAATGTAGACTCATAATCTTCGTAGTTCATCGTTTTCCTGACTTCGATCTTCATCGTCGTTTTGTGTTCTTCAAT|upstream_gene_variant|MODIFIER|Phatr3_J43027|Phatr3_J43027|transcript|Phatr3_J43027.t1|protein_coding||c.-185_-184insATTGAAGAACACAAAACGACGATGAAGATCGAAGTCAGGAAAACGATG…	GT:AD:DP:GQ:PL	1/1:19,71:90:99:3126,181,0	INS	210	upstream-downstream	No	0
chr_1	2141507	.	T	TGCTACTATTGAAGAACACAAAACGACGATGAAGATCGAAGTCAGGAAAACAATGAACTACGAAGATTATGAGTCTACATTGTACTCTTGGATATTTGTAGGGACTGTGGGGCTGTGATTCGTTGTGTGTGGGACGGAAGCGACTTGGCGTTTAGCAGTAGGCGATTGAACTTCTGGTGAGACGTTGTCCTTACTAGGAGTTGGATCAACA	997.6	PASS	AC=1;AF=0.500;AN=2;ANN=TGCTACTATTGAAGAACACAAAACGACGATGAAGATCGAAGTCAGGAAAACAATGAACTACGAAGATTATGAGTCTACATTGTACTCTTGGATATTTGTAGGGACTGTGGGGCTGTGATTCGTTGTGTGTGGGACGGAAGCGACTTGGCGTTTAGCAGTAGGCGATTGAACTTCTGGTGAGACGTTGTCCTTACTAGGAGTTGGATCAACA|upstream_gene_variant|MODIFIER|Phatr3_J8763|Phatr3_J8763|transcript|Phatr3_J8763.t1|protein_coding||c.-66_-65insTGTTGATCCAACTCCTAGTAAGGACAACGTCTCACCAGAAGTTCAATCGCCT…	GT:AD:DP:GQ:PL	0/1:65,28:93:99:1005,0,1975	INS	210	upstream-downstream	No	0
chr_1	2285322	.	T	TGTTGGTGTTGATCCAACTCCTGGTAAGGACAACGTCTCACCAGAAGTTCAATCGCCTACTGCTAAAAGCCAAGTCGCTTCCGTCCCACACACAACGAATCACAGCCCCACAGTCCCTACGAATATCCAAGAGTACAATATAGACTCATAATCTTCGTAGTTCATCGTTTTCCTGACTTCGATCTCCATCGTCGTTTTGTGTTCATCAATA	1909.6	PASS	AC=1;AF=0.500;AN=2;ANN=TGTTGGTGTTGATCCAACTCCTGGTAAGGACAACGTCTCACCAGAAGTTCAATCGCCTACTGCTAAAAGCCAAGTCGCTTCCGTCCCACACACAACGAATCACAGCCCCACAGTCCCTACGAATATCCAAGAGTACAATATAGACTCATAATCTTCGTAGTTCATCGTTTTCCTGACTTCGATCTCCATCGTCGTTTTGTGTTCATCAATA|upstream_gene_variant|MODIFIER|Phatr3_J7961|Phatr3_J7961|transcript|Phatr3_J7961.t1|protein_coding||c.-83_-82insTATTGATGAACACAAAACGACGATGGAGATCGAAGTCAGGAAAACGATGAAC…	GT:AD:DP:GQ:PL	0/1:122,54:176:99:1917,0,4264	INS	210	upstream	No	0
chr_2	215279	.	C	CTAAGCTATTGATGAACACAAAACGACAATGGAGATCGAAGTCAGGAAAACGATGAACTACGAAGATTATGAGTCTACATTGTACTCTTGGATATTCGTAGGGACTGTGGGGCTGTGATTCGTTGTGTGTGGGACGGAAGTGACTTGGCGTTTAGCAGTAGGCGATTGAACTTCTGGTGAGACGTTGTCCTTACCAGGAGTTGGATCAACA	913.6	PASS	AC=1;AF=0.500;AN=2;ANN=CTAAGCTATTGATGAACACAAAACGACAATGGAGATCGAAGTCAGGAAAACGATGAACTACGAAGATTATGAGTCTACATTGTACTCTTGGATATTCGTAGGGACTGTGGGGCTGTGATTCGTTGTGTGTGGGACGGAAGTGACTTGGCGTTTAGCAGTAGGCGATTGAACTTCTGGTGAGACGTTGTCCTTACCAGGAGTTGGATCAACA|upstream_gene_variant|MODIFIER|Phatr3_EG01466|Phatr3_EG01466|transcript|Phatr3_EG01466.t1|protein_coding||c.-198_-197insTAAGCTATTGATGAACACAAAACGACAATGGAGATCGAAGTCAG…	GT:AD:DP:GQ:PL	0/1:92,28:120:99:921,0,3133	INS	210	upstream-downstream	No	0
chr_2	668358	.	T	TACTTTTATTGAAGAACACAAAACGACGATGAAGATCGAAGTCAGGAAAACGATGAACTACGAAGATTATGAGTCTATAATGTACTCTTGGATATTCGTAGGGACTGTGGGGCTGTGATTCGTTGTGTGTGGGACGGAAGCGACTTGGAGTTTAGCAGTAGGCGATTGAACTTCTGGTGAGACGTTGTCCTTACCAGGAGTTGGATCAACA	494.6	PASS	AC=1;AF=0.500;AN=2;ANN=TACTTTTATTGAAGAACACAAAACGACGATGAAGATCGAAGTCAGGAAAACGATGAACTACGAAGATTATGAGTCTATAATGTACTCTTGGATATTCGTAGGGACTGTGGGGCTGTGATTCGTTGTGTGTGGGACGGAAGCGACTTGGAGTTTAGCAGTAGGCGATTGAACTTCTGGTGAGACGTTGTCCTTACCAGGAGTTGGATCAACA|upstream_gene_variant|MODIFIER|Phatr3_J43510|Phatr3_J43510|transcript|Phatr3_J43510.t1|protein_coding||c.-1244_-1243insACTTTTATTGAAGAACACAAAACGACGATGAAGATCGAAGTCAGG…	GT:AD:DP:GQ:PL	0/1:66,16:82:99:502,0,1778	INS	210	upstream-downstream	No	0
chr_3	696544	.	T	TTACTGTGTTGATCAAACTCCTGGTAAGGACAACGTCTCACCAGAAGTTCAATTGCCTACTGCTAAACGCCAAGTCGCTTCCGTCCCACACACAACGAATCACAGCCCCACAGTCCCTACAAATATCCAAGAGTACAATATAGACTCATAATCTTCGTAGTTCATCGTTTTCCTGACTTCGATCTTCATCGTCGTTTTGTGTTCTTCAATA	2205.03	PASS	AC=2;AF=1.00;AN=2;ANN=TTACTGTGTTGATCAAACTCCTGGTAAGGACAACGTCTCACCAGAAGTTCAATTGCCTACTGCTAAACGCCAAGTCGCTTCCGTCCCACACACAACGAATCACAGCCCCACAGTCCCTACAAATATCCAAGAGTACAATATAGACTCATAATCTTCGTAGTTCATCGTTTTCCTGACTTCGATCTTCATCGTCGTTTTGTGTTCTTCAATA|upstream_gene_variant|MODIFIER|Phatr3_J33360|Phatr3_J33360|transcript|Phatr3_J33360.t1|protein_coding||c.-123_-122insTATTGAAGAACACAAAACGACGATGAAGATCGAAGTCAGGAAAACGAT…	GT:AD:DP:GQ:PL	1/1:24,52:76:99:2219,101,0	INS	210	upstream-downstream	No	0
chr_5	494966	.	C	CATTATTATTGATGAACACAAAACGACAATGGAGATCGAAGTCAGGAAAACGATGAACTACGAAGATTATGAGTCTATATTGTACTCTTGGATATTCGTAGGGACTGTGGGGCTGTGATTCGTTGTGTGTGGGACGGAAGCGACTTGGCTTTTAGCAGTAGGCGATTGAACTTCTAGTGAGACGTTGTCCTTACCAGGAGTTGGATCAACA	1507.6	PASS	AC=1;AF=0.500;AN=2;ANN=CATTATTATTGATGAACACAAAACGACAATGGAGATCGAAGTCAGGAAAACGATGAACTACGAAGATTATGAGTCTATATTGTACTCTTGGATATTCGTAGGGACTGTGGGGCTGTGATTCGTTGTGTGTGGGACGGAAGCGACTTGGCTTTTAGCAGTAGGCGATTGAACTTCTAGTGAGACGTTGTCCTTACCAGGAGTTGGATCAACA|upstream_gene_variant|MODIFIER|Phatr3_J11308|Phatr3_J11308|transcript|Phatr3_J11308.t1|protein_coding||c.-293_-292insATTATTATTGATGAACACAAAACGACAATGGAGATCGAAGTCAGGAA…	GT:AD:DP:GQ:PL	0/1:88,42:130:99:1515,0,3127	INS	210	upstream-downstream	No	0
chr_5	694900	.	A	AAAATATTGTTGATCCAACTCCTGGTAAGGACAACGTCTCACCAGAAGTTCAATCGCCAACTGCTAAAAGCCAAGTCGCTTCCGTCCCACACACAACGAATCACAGCCCCACAGTCCCTACGAATATCCAAGAGTACAATATAGACTCATAATCTTCGTAGTTCATCGTTTTCCTGACTTCGATCTCCATCGTCGTTTTGTGTTCATCAAT	1432.6	PASS	AC=1;AF=0.500;AN=2;ANN=AAAATATTGTTGATCCAACTCCTGGTAAGGACAACGTCTCACCAGAAGTTCAATCGCCAACTGCTAAAAGCCAAGTCGCTTCCGTCCCACACACAACGAATCACAGCCCCACAGTCCCTACGAATATCCAAGAGTACAATATAGACTCATAATCTTCGTAGTTCATCGTTTTCCTGACTTCGATCTCCATCGTCGTTTTGTGTTCATCAAT|upstream_gene_variant|MODIFIER|Phatr3_J2808|Phatr3_J2808|transcript|Phatr3_J2808.t1|protein_coding||c.-1553_-1552insATTGATGAACACAAAACGACGATGGAGATCGAAGTCAGGAAAACGATG…	GT:AD:DP:GQ:PL	0/1:67,39:106:99:1440,0,2301	INS	210	genic	No	0
chr_6	15827	.	G	GCAGTCAGTATTGATGAACACAAAACGACGATGGAGATCGAAGTCAGGAAAACAATGAACTACGAAGATTATGAGTCTATGCTGTACTCTTGGATATTTGTAGGGACTGTGGGGCTGTGATTTGTTGTGTGTGAGACGGAAGCAACTTGGCTTTTAGCAGTAGGCGATTGAACTTCTGGCGAGACGTTGTCTTTGCCAGGAGTTGGATCAA	855.6	PASS	AC=1;AF=0.500;AN=2;ANN=GCAGTCAGTATTGATGAACACAAAACGACGATGGAGATCGAAGTCAGGAAAACAATGAACTACGAAGATTATGAGTCTATGCTGTACTCTTGGATATTTGTAGGGACTGTGGGGCTGTGATTTGTTGTGTGTGAGACGGAAGCAACTTGGCTTTTAGCAGTAGGCGATTGAACTTCTGGCGAGACGTTGTCTTTGCCAGGAGTTGGATCAA|upstream_gene_variant|MODIFIER|Phatr3_J34633|Phatr3_J34633|transcript|Phatr3_J34633.t1|protein_coding||c.-361_-360insTTGATCCAACTCCTGGCAAAGACAACGTCTCGCCAGAAGTTCAATCG…	GT:AD:DP:GQ:PL	0/1:27,22:49:99:863,0,586	INS	210	upstream	No	0
chr_6	1000132	.	G	GCAAATTGTTGATCCAACTCCTGGTAAGGACAACGTCTCACCAGAAGTTCAATCGCCTACTGCTAAAAGCCAAGTCGCTTCCGTCCCACACACAACGAATCACAGCCCCACAGTCCCTACGAATATCCAAGAGTACAATATAGACTCATAATCTTCGTAGTTCATCGTTTTCCTGACTTCGATCTCCATCGTCGTTTTGTGTTCATCAATA	1436.6	PASS	AC=1;AF=0.500;AN=2;ANN=GCAAATTGTTGATCCAACTCCTGGTAAGGACAACGTCTCACCAGAAGTTCAATCGCCTACTGCTAAAAGCCAAGTCGCTTCCGTCCCACACACAACGAATCACAGCCCCACAGTCCCTACGAATATCCAAGAGTACAATATAGACTCATAATCTTCGTAGTTCATCGTTTTCCTGACTTCGATCTCCATCGTCGTTTTGTGTTCATCAATA|upstream_gene_variant|MODIFIER|Phatr3_J35067|Phatr3_J35067|transcript|Phatr3_J35067.t1|protein_coding||c.-310_-309insTATTGATGAACACAAAACGACGATGGAGATCGAAGTCAGGAAAACGA…	GT:AD:DP:GQ:PL	0/1:46,37:83:99:1444,0,1127	INS	210	upstream-downstream	Yes	0
chr_7	950220	.	T	TAATACTGTTGATCCAACTCCTAGTAAGGACAACGTCTCACCAGAAGTTCAATCGCCTACTGCTAAACGCCAAGTCGCTTCCGTCCCACACACAACGAATCACAGCCCCACAGTCCCTACGAATATCCAAGAGTACAATGTAGACTCATAATCTTCGTAGTTCATCGTTTTCCTGACTTCGATCTTCATCGTCGTTTTGTGTTCTTCAATA	1077.6	PASS	AC=1;AF=0.500;AN=2;ANN=TAATACTGTTGATCCAACTCCTAGTAAGGACAACGTCTCACCAGAAGTTCAATCGCCTACTGCTAAACGCCAAGTCGCTTCCGTCCCACACACAACGAATCACAGCCCCACAGTCCCTACGAATATCCAAGAGTACAATGTAGACTCATAATCTTCGTAGTTCATCGTTTTCCTGACTTCGATCTTCATCGTCGTTTTGTGTTCTTCAATA|upstream_gene_variant|MODIFIER|Phatr3_J45690|Phatr3_J45690|transcript|Phatr3_J45690.t1|protein_coding||c.-322_-321insTATTGAAGAACACAAAACGACGATGAAGATCGAAGTCAGGAAAACGA…	GT:AD:DP:GQ:PL	0/1:91,32:123:99:1085,0,3121	INS	210	upstream-downstream	No	0
chr_9	166697	.	T	TATACCCTATTGATGAACACAAAACGACGATGAAGATCGAAGTCAGGAAAACGATGAACTACGAAGATTATGAGTCTACATTGTACTCTTGGATATTCGTAGGGACTGTGGGGCTGTGATTCGTTGTGTGTGGAACGGAAGCGACTTGGCGTTTAGCAGTAGGCGATTGAACTTCTGGTAAGATGCTGGCCTTACCAGGAGTTGGATCAAC	1885.03	PASS	AC=2;AF=1.00;AN=2;ANN=TATACCCTATTGATGAACACAAAACGACGATGAAGATCGAAGTCAGGAAAACGATGAACTACGAAGATTATGAGTCTACATTGTACTCTTGGATATTCGTAGGGACTGTGGGGCTGTGATTCGTTGTGTGTGGAACGGAAGCGACTTGGCGTTTAGCAGTAGGCGATTGAACTTCTGGTAAGATGCTGGCCTTACCAGGAGTTGGATCAAC|upstream_gene_variant|MODIFIER|Phatr3_J35951|Phatr3_J35951|transcript|Phatr3_J35951.t1|protein_coding||c.-690_-689insGTTGATCCAACTCCTGGTAAGGCCAGCATCTTACCAGAAGTTCAATCG…	GT:AD:DP:GQ:PL	1/1:22,44:66:90:1899,90,0	INS	210	upstream	No	0
chr_9	429061	.	T	TCACATTATTGATGAACACAAAACGACAATGGAGATCAAAGTCAGGAAAACAATGAACTACAAAGATTATGAGTCTACAATGTACTCTTGGATATTCGTAGGGACTGTGGGGCTGTGATTTGTTGTGTGTGGGACGGAAGCGACTTGGCGTTTAGCAGTAGGCGATTGAACTTCTGGTAAGACGCTGTCCTTACCAGGAGTTGGATCAACA	1108.6	PASS	AC=1;AF=0.500;AN=2;ANN=TCACATTATTGATGAACACAAAACGACAATGGAGATCAAAGTCAGGAAAACAATGAACTACAAAGATTATGAGTCTACAATGTACTCTTGGATATTCGTAGGGACTGTGGGGCTGTGATTTGTTGTGTGTGGGACGGAAGCGACTTGGCGTTTAGCAGTAGGCGATTGAACTTCTGGTAAGACGCTGTCCTTACCAGGAGTTGGATCAACA|upstream_gene_variant|MODIFIER|Phatr3_J7942|Phatr3_J7942|transcript|Phatr3_J7942.t1|protein_coding||c.-284_-283insTGTTGATCCAACTCCTGGTAAGGACAGCGTCTTACCAGAAGTTCAATCGC…	GT:AD:DP:GQ:PL	0/1:79,32:111:99:1116,0,2479	INS	210	upstream-downstream	No	0
chr_10	426446	.	T	TGGTTCTGTTGATCCAACTCCTAGTAAGGACAACGTCTCACCAGAAGTTCAATCGCCTACTGCTAAACGCCAAGTCGCTTCCGTCCCACACACAACGAATCACAGCCCCACAGTCCCTACGAATATCCAAGAGTACAATGTAGACTCATAATCTTCGTAGTTCATCGTTTTCCTGACTTCGATCTTCATCGTCGTTTTGTGTTCTTCAATA,TGGTTCTGTTGATCCAACTCCTAGTAAGGACAACGTCTCACCAGAAGTTCAATCGCCTACTGCTAAACGCCAAGTCGCTTCCGTCCCACACACAACGAATCACAGCCCCACAGTCCCTACGAATATCCAAGAGTACAATGTAGACTCATAATCTTCGTAGTTCATCGTTTTCCTGACTTCGATCTTC…	3052.02	PASS	AC=1,1;AF=0.500,0.500;AN=2;ANN=TGGTTCTGTTGATCCAACTCCTAGTAAGGACAACGTCTCACCAGAAGTTCAATCGCCTACTGCTAAACGCCAAGTCGCTTCCGTCCCACACACAACGAATCACAGCCCCACAGTCCCTACGAATATCCAAGAGTACAATGTAGACTCATAATCTTCGTAGTTCATCGTTTTCCTGACTTCGATCTTCATCGTCGTTTTGTGTTCTTCAATA|upstream_gene_variant|MODIFIER|Phatr3_J12981|Phatr3_J12981|transcript|Phatr3_J12981.t1|protein_coding||c.-115_-114insTATTGAAGAACACAAAACGACGATGAAGATCGAAGTCAG…	GT:AD:DP:GQ:PL	1/2:21,11,10:42:99:3069,503,351,546,0,396	INS	210	upstream-downstream	No	0
chr_11	143362	.	T	TAGAAACTATTGAAGAACACAAAACGACAATGAAGATCGAAGTCAGGAAAACGATGAACTACGAAGATTATGAGTCTACATTGTACTCTTGGATATTCGTAGGGACTGTGGGGCTGTGATTCGTTGTGTGTGGGACGGAAGCGACTTGGCGTTTAGCAGTAGGCGATTGAACTTCTGGTGAGACGTTGTCCTTACCAGGAGTTGGATCAAC,TAGAAACTATTGAAGAACACAAAACGACAATGAAGATCGAAGTCAGGAAAACGATGAACTACGAAGATTATGAGTCTACATTGTACTCTTGGATATTCGTAGGGACTGTGGGGCTGTGATTCGTTGTGTGTGGGACGGAAGCGACTTGGCGTTTAGCAGTAGGCGATTGAACTTCTGGTGAGATGTT…	2421.02	PASS	AC=1,1;AF=0.500,0.500;AN=2;ANN=TAGAAACTATTGAAGAACACAAAACGACAATGAAGATCGAAGTCAGGAAAACGATGAACTACGAAGATTATGAGTCTACATTGTACTCTTGGATATTCGTAGGGACTGTGGGGCTGTGATTCGTTGTGTGTGGGACGGAAGCGACTTGGCGTTTAGCAGTAGGCGATTGAACTTCTGGTGAGACGTTGTCCTTACCAGGAGTTGGATCAAC|upstream_gene_variant|MODIFIER|Phatr3_J46671|Phatr3_J46671|transcript|Phatr3_J46671.t1|protein_coding||c.-682_-681insGTTGATCCAACTCCTGGTAAGGACAACGTCTCACCAGAA…	GT:AD:DP:GQ:PL	1/2:23,9,6:38:99:2438,336,205,456,0,331	INS	210	genic	No	0
chr_11	215589	.	T	TGTTAATGTTGATCCAACTCCTAGTAAGGACAACGTCTCACCAGAAGTTCAATCGCCTACTGCTAAACGCCAAGTCGCTTCCGTCCCACACACAACGAATCACAGCCCCACAGTCCCTACGAATATCCAAGAGTACAATGTAGACTCATAATCTTCGTAGTTCATCGTTTTCCTGACTTCGATCTTCATCGTCGTTTTGTGTTCTTCAATA	2839.03	PASS	AC=2;AF=1.00;AN=2;ANN=TGTTAATGTTGATCCAACTCCTAGTAAGGACAACGTCTCACCAGAAGTTCAATCGCCTACTGCTAAACGCCAAGTCGCTTCCGTCCCACACACAACGAATCACAGCCCCACAGTCCCTACGAATATCCAAGAGTACAATGTAGACTCATAATCTTCGTAGTTCATCGTTTTCCTGACTTCGATCTTCATCGTCGTTTTGTGTTCTTCAATA|upstream_gene_variant|MODIFIER|Phatr3_J46694|Phatr3_J46694|transcript|Phatr3_J46694.t1|protein_coding||c.-156_-155insTATTGAAGAACACAAAACGACGATGAAGATCGAAGTCAGGAAAACGAT…	GT:AD:DP:GQ:PL	1/1:19,65:84:99:2853,167,0	INS	210	upstream-downstream	No	0
chr_15	761636	.	C	CCATTTTATTGATGAACACAAAACGACGATGAAGATCGAAGTCAGGAAAACGATGAACTACGAAGATTATGAGTCTATACTGTACTCTTGGATATTCGTAGGGACTGTGGGGCTGTGATTCGTTGTGTGTGGGACGGAAGCGACTTGGTGTTTAGCAGTAGGCGATTGAACTTCTGGTGAGACATTGTCCTTACCAGGAGTTGGATCAACA	3236.03	PASS	AC=2;AF=1.00;AN=2;ANN=CCATTTTATTGATGAACACAAAACGACGATGAAGATCGAAGTCAGGAAAACGATGAACTACGAAGATTATGAGTCTATACTGTACTCTTGGATATTCGTAGGGACTGTGGGGCTGTGATTCGTTGTGTGTGGGACGGAAGCGACTTGGTGTTTAGCAGTAGGCGATTGAACTTCTGGTGAGACATTGTCCTTACCAGGAGTTGGATCAACA|upstream_gene_variant|MODIFIER|Phatr3_J48028|Phatr3_J48028|transcript|Phatr3_J48028.t1|protein_coding||c.-302_-301insTGTTGATCCAACTCCTGGTAAGGACAATGTCTCACCAGAAGTTCAATC…	GT:AD:DP:GQ:PL	1/1:8,74:82:99:3250,205,0	INS	210	upstream-downstream	No	0
chr_18	684024	.	G	GATGGGTATTGAAGAACACAAAACGACGATGAAGATCGAAGTCAGGAAAACGATGAACTACAAAGATTATGAGTCTACATTGTACTCTTGGATATTCGTAGGGACTGTGGGGCTGTGATTCGTTGTGTGTGGGACGGAAGCGACTTGGCGTTTAGCAGTAGGCGATTGAACTTCTGGTGAGACGTTGTCCTTACTAGGAGTTGGATCAACA	1157.6	PASS	AC=1;AF=0.500;AN=2;ANN=GATGGGTATTGAAGAACACAAAACGACGATGAAGATCGAAGTCAGGAAAACGATGAACTACAAAGATTATGAGTCTACATTGTACTCTTGGATATTCGTAGGGACTGTGGGGCTGTGATTCGTTGTGTGTGGGACGGAAGCGACTTGGCGTTTAGCAGTAGGCGATTGAACTTCTGGTGAGACGTTGTCCTTACTAGGAGTTGGATCAACA|upstream_gene_variant|MODIFIER|Phatr3_J39235|Phatr3_J39235|transcript|Phatr3_J39235.t1|protein_coding||c.-415_-414insATGGGTATTGAAGAACACAAAACGACGATGAAGATCGAAGTCAGGAA…	GT:AD:DP:GQ:PL	0/1:140,37:177:99:1165,0,4778	INS	210	upstream-downstream	No	8.6
chr_22	290064	.	C	CATACTTTGTTGATCCAACTCCTGGTAAGAACAGCGTCTTACCAGAAGTTCAATCGCCTACTGCTAAACTCCAAGTCGCTTCCGTCCCACACACAACGAATCACAGCCCCACAGTCCCTACGAATATCCAAGAGTACATTGTAGACTTATAATCTTCGTAGTTCATCGTTTTCCTGACTTCGATCTCCATCGTCGTTTTGTGTTCATCAAT	1337.6	PASS	AC=1;AF=0.500;AN=2;ANN=CATACTTTGTTGATCCAACTCCTGGTAAGAACAGCGTCTTACCAGAAGTTCAATCGCCTACTGCTAAACTCCAAGTCGCTTCCGTCCCACACACAACGAATCACAGCCCCACAGTCCCTACGAATATCCAAGAGTACATTGTAGACTTATAATCTTCGTAGTTCATCGTTTTCCTGACTTCGATCTCCATCGTCGTTTTGTGTTCATCAAT|upstream_gene_variant|MODIFIER|Phatr3_EG01918|Phatr3_EG01918|transcript|Phatr3_EG01918.t1|protein_coding||c.-365_-364insATACTTTGTTGATCCAACTCCTGGTAAGAACAGCGTCTTACCAG…	GT:AD:DP:GQ:PL	0/1:79,37:116:99:1345,0,2435	INS	210	upstream-downstream	No	0
chr_22	396388	.	G	GCACTTTTTATTGAAGAACACAAAACGACGATGAAGATCGAAGTCAGGAAAACAATGAACTACGAAGATTATGAGTCTACAATGTACTCTTGGATATTCGTAGGGACTGTGGGGCTGTGATTCGTTGTGTGTGGGACGGAAGCGACTTGGCGTTTAGCAGTAGGCGATTGAACTTCTGGTGAGACGTTGTCCTTACCAGGAGTTGGATCAA	1125.6	PASS	AC=1;AF=0.500;AN=2;ANN=GCACTTTTTATTGAAGAACACAAAACGACGATGAAGATCGAAGTCAGGAAAACAATGAACTACGAAGATTATGAGTCTACAATGTACTCTTGGATATTCGTAGGGACTGTGGGGCTGTGATTCGTTGTGTGTGGGACGGAAGCGACTTGGCGTTTAGCAGTAGGCGATTGAACTTCTGGTGAGACGTTGTCCTTACCAGGAGTTGGATCAA|upstream_gene_variant|MODIFIER|Phatr3_J23253|Phatr3_J23253|transcript|Phatr3_J23253.t1|protein_coding||c.-436_-435insTTGATCCAACTCCTGGTAAGGACAACGTCTCACCAGAAGTTCAATCG…	GT:AD:DP:GQ:PL	0/1:93,33:126:99:1133,0,3041	INS	210	upstream	No	0
bd_32x35	20221	.	T	TAGGTACTATTGATGAACACAAAACGACAATGGAGATCGAAGTCAGGAAAACGATGAACTACGAAGATTATGAGTCTATATTGTACTCTTGGATATTCGTAGGGACTGTGGGGCTGTGATTCGTTGTGTGTGGGACGGAAGCGACTTGGCTTTTAGCAGTAGGCGATTGAACTTCCGGTGAGACGTTGTCCTTACCAGGAGTTGGATCAAC	1922.6	PASS	AC=1;AF=0.500;AN=2;ANN=TAGGTACTATTGATGAACACAAAACGACAATGGAGATCGAAGTCAGGAAAACGATGAACTACGAAGATTATGAGTCTATATTGTACTCTTGGATATTCGTAGGGACTGTGGGGCTGTGATTCGTTGTGTGTGGGACGGAAGCGACTTGGCTTTTAGCAGTAGGCGATTGAACTTCCGGTGAGACGTTGTCCTTACCAGGAGTTGGATCAAC|upstream_gene_variant|MODIFIER|Phatr3_Jdraft1367|Phatr3_Jdraft1367|transcript|Phatr3_Jdraft1367.t1|protein_coding||c.-267_-266insAGGTACTATTGATGAACACAAAACGACAATGGAGA…	GT:AD:DP:GQ:PL	0/1:94,52:146:99:1930,0,3126	INS	210	upstream-downstream	No	0
bd_44x36	3824	.	G	GAAAATTATTGAAGAACACAAAACGACGATGAAGATCGAAGTCAGGAAAACGATGAACTACGAAGATTATGAGTCTACATTGTACTCTTGGATATTCGTAGGGACTGTGGGGCTGTGATTCGTTGTGTGTGGGACGGAAGCGACTTGGCGTTTAGCAGTAGGCGATTGAACTTCTGGTGAGACGTTGTCCTTACTAGGAGTTGGATCAACA	1160.6	PASS	AC=1;AF=0.500;AN=2;ANN=GAAAATTATTGAAGAACACAAAACGACGATGAAGATCGAAGTCAGGAAAACGATGAACTACGAAGATTATGAGTCTACATTGTACTCTTGGATATTCGTAGGGACTGTGGGGCTGTGATTCGTTGTGTGTGGGACGGAAGCGACTTGGCGTTTAGCAGTAGGCGATTGAACTTCTGGTGAGACGTTGTCCTTACTAGGAGTTGGATCAACA|upstream_gene_variant|MODIFIER|Phatr3_Jdraft1524|Phatr3_Jdraft1524|transcript|Phatr3_Jdraft1524.t1|protein_coding||c.-409_-408insTGTTGATCCAACTCCTAGTAAGGACAACGTCTCAC…	GT:AD:DP:GQ:PL	0/1:80,33:113:99:1168,0,2700	INS	210	upstream-downstream	No	0
chr_2	1454949	.	A	AACTTAGTGTTGATCCAACTCCTGGTAAGGACAACGTCACACCAGAAGTTCAATCGCCTACTGCTAAACGCCAAGTCGCTTCCGTCCCACACACAACGAATCACAGCCCCACAGTCCCTACGAATATCCAAGAGTACAGTATAGACTCATAATCTTCGTAGTTCATCGTTTTCCTCAACTGTGATCTCCATCGTCGTTTTGTGTTCTTCAAT	570.6	PASS	AC=1;AF=0.500;AN=2;ANN=AACTTAGTGTTGATCCAACTCCTGGTAAGGACAACGTCACACCAGAAGTTCAATCGCCTACTGCTAAACGCCAAGTCGCTTCCGTCCCACACACAACGAATCACAGCCCCACAGTCCCTACGAATATCCAAGAGTACAGTATAGACTCATAATCTTCGTAGTTCATCGTTTTCCTCAACTGTGATCTCCATCGTCGTTTTGTGTTCTTCAAT|downstream_gene_variant|MODIFIER|Phatr3_EG02376|Phatr3_EG02376|transcript|Phatr3_EG02376.t1|protein_coding||c.*46_*47insACTTAGTGTTGATCCAACTCCTGGTAAGGACAACGTCACACCA…	GT:AD:DP:GQ:PL	0/1:63,18:81:99:578,0,2019	INS	211	downstream	No	0
chr_3	241846	.	A	AACAAAATGTTGATCCAACTCCTGGTAAGGACAACGTCACACCAGAAGTTCAATCGCCTACTGCTAAACGCCAAGTCGCTTCCGTCCCACACACAACGAATCACAGCCCCACAGTCCCTACGAATATCCAAGAGTACAGTATAGACTCATAATCTTCGTAGTTCATCGTTTTCCTCAACTGTGATCTCCATCGTCGTTTTGTGTTCTTCAAT	1194.6	PASS	AC=1;AF=0.500;AN=2;ANN=AACAAAATGTTGATCCAACTCCTGGTAAGGACAACGTCACACCAGAAGTTCAATCGCCTACTGCTAAACGCCAAGTCGCTTCCGTCCCACACACAACGAATCACAGCCCCACAGTCCCTACGAATATCCAAGAGTACAGTATAGACTCATAATCTTCGTAGTTCATCGTTTTCCTCAACTGTGATCTCCATCGTCGTTTTGTGTTCTTCAAT|upstream_gene_variant|MODIFIER|Phatr3_EG01708|Phatr3_EG01708|transcript|Phatr3_EG01708.t1|protein_coding||c.-1881_-1880insATTGAAGAACACAAAACGACGATGGAGATCACAGTTGAGGA…	GT:AD:DP:GQ:PL	0/1:63,33:96:99:1202,0,1858	INS	211	upstream	No	0
chr_5	659726	.	T	TGTGGATGTTGATCAAACTCCTGGTAAGGACAACGTCTCACCAGAAGTTCAATCGCCTACTGCTAAAAGACAAGTCGCTTCCGTCCCACACACAACGAATCACAGCCCCACAGTCCCTACGAATATCCAAGAGTACAATGTAGACTCATAATCTTTGTAGTTCATCGTTTTCCTCAACTGTGATCTCCATCGTCGTTTTGTGTTCATCAATA	1278.6	PASS	AC=1;AF=0.500;AN=2;ANN=TGTGGATGTTGATCAAACTCCTGGTAAGGACAACGTCTCACCAGAAGTTCAATCGCCTACTGCTAAAAGACAAGTCGCTTCCGTCCCACACACAACGAATCACAGCCCCACAGTCCCTACGAATATCCAAGAGTACAATGTAGACTCATAATCTTTGTAGTTCATCGTTTTCCTCAACTGTGATCTCCATCGTCGTTTTGTGTTCATCAATA|upstream_gene_variant|MODIFIER|Phatr3_J44926|Phatr3_J44926|transcript|Phatr3_J44926.t1|protein_coding||c.-57_-56insTATTGATGAACACAAAACGACGATGGAGATCACAGTTGAGGAAAACGA…	GT:AD:DP:GQ:PL	0/1:81,36:117:99:1286,0,2849	INS	211	upstream-downstream	No	0
chr_8	441674	.	G	GCAAGGTTTATTGAAGAACACAAAACGACGATGGAGATCACAGTTGAGGAAAACGATGAACTACGAAGATTATGAGTCTATACTGTACTCTTGGATATTCGTAGGGACTGTGGGGCTGTGATTCGTTGTGTGTGGGACGGAAGCGACTTGGCGTTTAGCAGTAGGCGATTGAACTTCTGGTGAGACGTTGTCCTTACCAGGAGTTGGATCAA	830.6	PASS	AC=1;AF=0.500;AN=2;ANN=GCAAGGTTTATTGAAGAACACAAAACGACGATGGAGATCACAGTTGAGGAAAACGATGAACTACGAAGATTATGAGTCTATACTGTACTCTTGGATATTCGTAGGGACTGTGGGGCTGTGATTCGTTGTGTGTGGGACGGAAGCGACTTGGCGTTTAGCAGTAGGCGATTGAACTTCTGGTGAGACGTTGTCCTTACCAGGAGTTGGATCAA|upstream_gene_variant|MODIFIER|Phatr3_J12252|Phatr3_J12252|transcript|Phatr3_J12252.t1|protein_coding||c.-520_-519insTTGATCCAACTCCTGGTAAGGACAACGTCTCACCAGAAGTTCAATC…	GT:AD:DP:GQ:PL	0/1:71,25:96:99:838,0,2507	INS	211	upstream	No	0
chr_12	225968	.	G	GAATACTGTTGATCAAACTCCTGGTAAGGACAACGTCTCACCAGAAGTTCAATCGCCTACTGCTAAAAGACAAGTCGCTTCCGTCCCACACACAACGAATCACAGCCCCACAGTCCCTACGAATATCCAAGAGTACAATGTAGACTCATAATCTTCGTAGTTCATCGTTTTCCTCAACTGTGATCTCCATCGTCGTTTTGTGTTCTTCAATA	293.6	PASS	AC=1;AF=0.500;AN=2;ANN=GAATACTGTTGATCAAACTCCTGGTAAGGACAACGTCTCACCAGAAGTTCAATCGCCTACTGCTAAAAGACAAGTCGCTTCCGTCCCACACACAACGAATCACAGCCCCACAGTCCCTACGAATATCCAAGAGTACAATGTAGACTCATAATCTTCGTAGTTCATCGTTTTCCTCAACTGTGATCTCCATCGTCGTTTTGTGTTCTTCAATA|upstream_gene_variant|MODIFIER|Phatr3_J37127|Phatr3_J37127|transcript|Phatr3_J37127.t1|protein_coding||c.-109_-108insTATTGAAGAACACAAAACGACGATGGAGATCACAGTTGAGGAAAAC…	GT:AD:DP:GQ:PL	0/1:60,11:71:99:301,0,1952	INS	211	upstream-downstream	No	0
chr_12	338828	.	A	AAACAATTGTTGATCCAACTCCTGGTAAGGACAACGTCACACCAGAAGTTCAATCGCCTACTGCTAAACGCCAAGTCGCTTCCGTCCCACACACAACGAATCACAGCCCCACAGTCCCTACGAATATCCAAGAGTACAGTATAGACTCATAATCTTCGTAGTTCATCGTTTTCCTCAACTGTGATCTCCATCGTCGTTTTGTGTTCTTCAAT	1542.6	PASS	AC=1;AF=0.500;AN=2;ANN=AAACAATTGTTGATCCAACTCCTGGTAAGGACAACGTCACACCAGAAGTTCAATCGCCTACTGCTAAACGCCAAGTCGCTTCCGTCCCACACACAACGAATCACAGCCCCACAGTCCCTACGAATATCCAAGAGTACAGTATAGACTCATAATCTTCGTAGTTCATCGTTTTCCTCAACTGTGATCTCCATCGTCGTTTTGTGTTCTTCAAT|upstream_gene_variant|MODIFIER|Phatr3_J37181|Phatr3_J37181|transcript|Phatr3_J37181.t1|protein_coding||c.-91_-90insATTGAAGAACACAAAACGACGATGGAGATCACAGTTGAGGAAAACGAT…	GT:AD:DP:GQ:PL	0/1:61,41:102:99:1550,0,1843	INS	211	upstream-downstream	No	0
chr_15	647998	.	T	TAGGTATGTTGATCCAACTCCTGGTAAGGACAACGTCTCACCAGAAGTTCAATCGCCTACTGCTAAAAGCCAAGTCGCTTCCGTCCCACACACAACGAATCACAGCCCCACAGTCCCTACGAATATCCAAGAGTACAATGTAGACTCATAATCTTCGTAGTCCATCGTTTTCCTCAACTGTGATCTCCATCGTCGTTTTGTGTTCTTCAATA	3775.03	PASS	AC=2;AF=1.00;AN=2;ANN=TAGGTATGTTGATCCAACTCCTGGTAAGGACAACGTCTCACCAGAAGTTCAATCGCCTACTGCTAAAAGCCAAGTCGCTTCCGTCCCACACACAACGAATCACAGCCCCACAGTCCCTACGAATATCCAAGAGTACAATGTAGACTCATAATCTTCGTAGTCCATCGTTTTCCTCAACTGTGATCTCCATCGTCGTTTTGTGTTCTTCAATA|upstream_gene_variant|MODIFIER|Phatr3_J54826|Phatr3_J54826|transcript|Phatr3_J54826.t1|protein_coding||c.-145_-144insTATTGAAGAACACAAAACGACGATGGAGATCACAGTTGAGGAAAACG…	GT:AD:DP:GQ:PL	1/1:0,90:90:99:3789,271,0	INS	211	upstream	No	0
chr_16	428338	.	T	TGTGTCTATTGAAGAACACAAAACGACGATGGAGATCACAGTTGAGGAAAACGATGAACTACGAAGATTATGAGTCTATACTGTACTCTTGGATATTCGTAGGGACTGTGGGGCTGTGATTCGTTGTGTGTGGGACGGAAGCGACTTGGCGTTTAGCAGTAGGCGAATGAACTTCTGGTGTGACGTTGTCCTTACCAGGAGTTGGATCAACA	975.6	PASS	AC=1;AF=0.500;AN=2;ANN=TGTGTCTATTGAAGAACACAAAACGACGATGGAGATCACAGTTGAGGAAAACGATGAACTACGAAGATTATGAGTCTATACTGTACTCTTGGATATTCGTAGGGACTGTGGGGCTGTGATTCGTTGTGTGTGGGACGGAAGCGACTTGGCGTTTAGCAGTAGGCGAATGAACTTCTGGTGTGACGTTGTCCTTACCAGGAGTTGGATCAACA|upstream_gene_variant|MODIFIER|Phatr3_EG00668|Phatr3_EG00668|transcript|Phatr3_EG00668.t1|protein_coding||c.-42_-41insGTGTCTATTGAAGAACACAAAACGACGATGGAGATCACAGTTGAG…	GT:AD:DP:GQ:PL	0/1:105,30:135:99:983,0,3469	INS	211	upstream-downstream	No	0
chr_17	588660	.	C	CATCAGTGTTGATCAAACTCCTGGTAAGGACAACGTCTCACCAGAAGTTCAATCGCCTACTGCTAAAAGACAAGTCGCTTCCGTCCCACACACAACGAATCACAGCCCCACAGTCCCTACGAATATCCAAGAGTACAATGTAGACTCATAATCTTCGTAGTTCATCGTTTTCCTCAACTGTGATCTCCATCGTCGTTTTGTGTTCTTCAATA	1281.6	PASS	AC=1;AF=0.500;AN=2;ANN=CATCAGTGTTGATCAAACTCCTGGTAAGGACAACGTCTCACCAGAAGTTCAATCGCCTACTGCTAAAAGACAAGTCGCTTCCGTCCCACACACAACGAATCACAGCCCCACAGTCCCTACGAATATCCAAGAGTACAATGTAGACTCATAATCTTCGTAGTTCATCGTTTTCCTCAACTGTGATCTCCATCGTCGTTTTGTGTTCTTCAATA|frameshift_variant&stop_gained|HIGH|Phatr3_J48469|Phatr3_J48469|transcript|Phatr3_J48469.t1|protein_coding|1/1|c.198_199insGTTGATCAAACTCCTGGTAAGGACAACGTCTCACCAGAAG…	GT:AD:DP:GQ:PL	0/1:70,35:105:99:1289,0,2024	INS	211	genic	No	0
chr_20	645219	.	T	TAAAAGTGTTGATCCAACTCCTGGTAAGGACAACGTCACACCAGAAGTTCAATCGCCTACTGCTAAACGCCAAGTCGCTTCCGTCCCACACACAACGAATCACAGCCCCACAGTCCCTACGAATATCCAAGAGTACAGTATAGACTCATAATCTTCGTAGTTCATCGTTTTCCTCAACTGTGATCTCCATCGTCGTTTTGTGTTCTTCAATA	716.6	PASS	AC=1;AF=0.500;AN=2;ANN=TAAAAGTGTTGATCCAACTCCTGGTAAGGACAACGTCACACCAGAAGTTCAATCGCCTACTGCTAAACGCCAAGTCGCTTCCGTCCCACACACAACGAATCACAGCCCCACAGTCCCTACGAATATCCAAGAGTACAGTATAGACTCATAATCTTCGTAGTTCATCGTTTTCCTCAACTGTGATCTCCATCGTCGTTTTGTGTTCTTCAATA|upstream_gene_variant|MODIFIER|Phatr3_J49118|Phatr3_J49118|transcript|Phatr3_J49118.t1|protein_coding||c.-1500_-1499insTATTGAAGAACACAAAACGACGATGGAGATCACAGTTGAGGAAA…	GT:AD:DP:GQ:PL	0/1:87,23:110:99:724,0,2700	INS	211	genic	No	0
chr_22	553649	.	T	TATTTTTATTGAAGAACACAAAACGACGATGGAGATCACAGTTGAGGAAAACGATGAACTACGAAGATTATGAGTCTACATTGTACTCTTGGATATTCGTAGGGACTGTGGGGCTGTGATTCGTTGTGTGTGGGACGGAAGCGACTTGGCTTTTAGCAGTAGGCGATTGAACTTCTGGTGAGACGTTGTCCTTCCCAGGAGTTGGATCAACA	1591.6	PASS	AC=1;AF=0.500;AN=2;ANN=TATTTTTATTGAAGAACACAAAACGACGATGGAGATCACAGTTGAGGAAAACGATGAACTACGAAGATTATGAGTCTACATTGTACTCTTGGATATTCGTAGGGACTGTGGGGCTGTGATTCGTTGTGTGTGGGACGGAAGCGACTTGGCTTTTAGCAGTAGGCGATTGAACTTCTGGTGAGACGTTGTCCTTCCCAGGAGTTGGATCAACA|upstream_gene_variant|MODIFIER|Phatr3_J49537|Phatr3_J49537|transcript|Phatr3_J49537.t1|protein_coding||c.-1634_-1633insTGTTGATCCAACTCCTGGGAAGGACAACGTCTCACCAGAAGTTC…	GT:AD:DP:GQ:PL	0/1:68,43:111:99:1599,0,2441	INS	211	upstream-downstream	No	0
chr_11	866955	.	T	TACTAGTGTCTATTCTACTGTGCAAACTCCTCAATTGAGCAGGATTTTTCCTCAATTGAGGGGAGCAAAAAACGGACGGAAAGCAAGACCGTAGTGTGTACAATATCTACCGGGGGCTACTAGAACAAAACCAAAAACTAAGGTACACTTTGAACTCCTATACCTAATACAAATTATGGTCGAAAATAAAAGAACATACATAAACCTGTACTTC	1980.6	PASS	AC=1;AF=0.500;AN=2;ANN=TACTAGTGTCTATTCTACTGTGCAAACTCCTCAATTGAGCAGGATTTTTCCTCAATTGAGGGGAGCAAAAAACGGACGGAAAGCAAGACCGTAGTGTGTACAATATCTACCGGGGGCTACTAGAACAAAACCAAAAACTAAGGTACACTTTGAACTCCTATACCTAATACAAATTATGGTCGAAAATAAAAGAACATACATAAACCTGTACTTC|upstream_gene_variant|MODIFIER|Phatr3_EG00845|Phatr3_EG00845|transcript|Phatr3_EG00845.t1|protein_coding||c.-334_-333insGAAGTACAGGTTTATGTATGTTCTTTTATTTTCGACCATAA…	GT:AD:DP:GQ:PL	0/1:143,57:200:99:1988,0,5022	INS	213	upstream-downstream	No	0
chr_19	646933	.	A	AATGTACTGTTAGAACAACAATTCCCACGTTCAGAATCGTTAAGTAAGGAGGTGCGGACACTTCCTTAAATAGACAATTACTTAGCGTGAATCCTTGTTGTTCGTTAGAGAACCGTGGATCGTGTACCAACTAGATACTTAGGATGCCATTCACACTTGTGACCTGAATGATAGTATGTAGAACAATAGCATTGGGACCATTGTATTTTGTGTAGCAAC	2032.6	PASS	AC=1;AF=0.500;AN=2;ANN=AATGTACTGTTAGAACAACAATTCCCACGTTCAGAATCGTTAAGTAAGGAGGTGCGGACACTTCCTTAAATAGACAATTACTTAGCGTGAATCCTTGTTGTTCGTTAGAGAACCGTGGATCGTGTACCAACTAGATACTTAGGATGCCATTCACACTTGTGACCTGAATGATAGTATGTAGAACAATAGCATTGGGACCATTGTATTTTGTGTAGCAAC|frameshift_variant&stop_gained|HIGH|Phatr3_EG00396|Phatr3_EG00396|transcript|Phatr3_EG00396.t1|protein_coding|1/1|c.104_105insGTTGCTACACAAAATACAATGGTCCCAATG…	GT:AD:DP:GQ:PL	0/1:90,55:145:99:2040,0,2848	INS	218	genic	No	0
chr_24	336900	.	G	GACAACGTCTCACCAGAAGTTCAATCGCCTACTGCTAAAAGCCAAGTCGCTTCCGTCCCACACACAACGAATCACAGCCCCACAGTCCCTACGAATATCCAAGAGTACAATATAGACTCATAATCTTCGTAGTTCATCGTTTTCCTGACTTCGATCTCCATCGTCGTTTTGTGTTCATCAATAGTTGTTGTTGTTGTTGTTGTTGTTGTTGTTGTTGTTCT	1585.6	PASS	AC=1;AF=0.500;AN=2;ANN=GACAACGTCTCACCAGAAGTTCAATCGCCTACTGCTAAAAGCCAAGTCGCTTCCGTCCCACACACAACGAATCACAGCCCCACAGTCCCTACGAATATCCAAGAGTACAATATAGACTCATAATCTTCGTAGTTCATCGTTTTCCTGACTTCGATCTCCATCGTCGTTTTGTGTTCATCAATAGTTGTTGTTGTTGTTGTTGTTGTTGTTGTTGTTGTTCT|upstream_gene_variant|MODIFIER|Phatr3_J49795|Phatr3_J49795|transcript|Phatr3_J49795.t1|protein_coding||c.-89_-88insAGAACAACAACAACAACAACAACAACAACAACAACAACT…	GT:AD:DP:GQ:PL	0/1:130,47:177:99:1593,0,5039	INS	220	upstream-downstream	No	0
chr_5	811800	.	A	AAAGACTTTCTTCTATCACGATCTGCGCACAGCAAGTACCTCTCGTCAATTGGTCCAATGGAAAGCAGCGCTTCGAATACGTTTTGCCAAAAGACTTTCTATCAAGATCTGCGCACAGCAAGAATCAAAAAGTAACTTCCTTAAATAAAAATAAGAGCAGATGGAAAGCAGCACTTCGAATACGTTTTGCCAAAAGACTTTCTATCAAGATCTGCGCCCAGC	4812.03	PASS	AC=2;AF=1.00;AN=2;ANN=AAAGACTTTCTTCTATCACGATCTGCGCACAGCAAGTACCTCTCGTCAATTGGTCCAATGGAAAGCAGCGCTTCGAATACGTTTTGCCAAAAGACTTTCTATCAAGATCTGCGCACAGCAAGAATCAAAAAGTAACTTCCTTAAATAAAAATAAGAGCAGATGGAAAGCAGCACTTCGAATACGTTTTGCCAAAAGACTTTCTATCAAGATCTGCGCCCAGC|3_prime_UTR_variant|MODIFIER|Phatr3_J44963|Phatr3_J44963|transcript|Phatr3_J44963.t1|protein_coding|2/2|c.*719_*720insCTTTCTTCTATCACGATCTGCGCACAGCAAGTACCT…	GT:AD:DP:GQ:PL	1/1:23,109:132:99:4826,292,0	INS	221	genic	No	0
chr_20	492258	.	C	CTGCCCTGAACCTATTCTGGGTTTGACCGGAGTGGTGATTTTCGCAATGGTCAACACCGGACAAGTGGACTTCCTCTTACCTTTTCTGACTTAAGCGTTGCATACCGTTGCTACCTTTAGTGTGGTTGTTTGGCGTCCAATTCCATCTCCCTCACTATAAATGCGACTGCCGAGAGGTGCCTGATATACCTCTACTGTCTTTTCGACTGCAAACACATCATA	856.6	PASS	AC=1;AF=0.500;AN=2;ANN=CTGCCCTGAACCTATTCTGGGTTTGACCGGAGTGGTGATTTTCGCAATGGTCAACACCGGACAAGTGGACTTCCTCTTACCTTTTCTGACTTAAGCGTTGCATACCGTTGCTACCTTTAGTGTGGTTGTTTGGCGTCCAATTCCATCTCCCTCACTATAAATGCGACTGCCGAGAGGTGCCTGATATACCTCTACTGTCTTTTCGACTGCAAACACATCATA|upstream_gene_variant|MODIFIER|Phatr3_J49068|Phatr3_J49068|transcript|Phatr3_J49068.t1|protein_coding||c.-1032_-1031insTATGATGTGTTTGCAGTCGAAAAGACAGTAGAGG…	GT:AD:DP:GQ:PL	0/1:55,25:80:99:864,0,647	INS	221	upstream	No	0
chr_1	181363	.	A	AATAAAAGTATGTTATACCTAGAACAACCGTTGGCCTGTTAGTGCCCTACGAGATGCTCTTTTCCAATCGGTGATTACCAACCAGAAGTGGGAAAAGAGCTCCCGCAGTATTTCTTAGAGTAGTTATCCTTTACATGTTACTTGAACCAACGAGTGGCTTCCATAGTTGCACAGACAAAGGAAAGTAGCGACGGATGACACACGCACCGTCTGCGTCATCTGG	273.6	PASS	AC=1;AF=0.500;AN=2;ANN=AATAAAAGTATGTTATACCTAGAACAACCGTTGGCCTGTTAGTGCCCTACGAGATGCTCTTTTCCAATCGGTGATTACCAACCAGAAGTGGGAAAAGAGCTCCCGCAGTATTTCTTAGAGTAGTTATCCTTTACATGTTACTTGAACCAACGAGTGGCTTCCATAGTTGCACAGACAAAGGAAAGTAGCGACGGATGACACACGCACCGTCTGCGTCATCTGG|5_prime_UTR_variant|MODIFIER|Phatr3_J42481|Phatr3_J42481|transcript|Phatr3_J42481.t1|protein_coding|1/3|c.-149_-148insATAAAAGTATGTTATACCTAGAACAACCGTTGGC…	GT:AD:DP:GQ:PL	0/1:117,19:136:99:281,0,3849	INS	222	genic	No	0
chr_20	492257	.	A	AGTTACTGCCCTGAACCTATTCTGGGTTTGACCGGAGTGGTGATTTTCGCAATGGTCAACACCGGACAAGTGGACTTCCTCTTACCTTTTCTGACTTAAGCGTTGCATACCGTTGCTACCTTTAGTGTGGTTGTTTGGCGTCCAATTCCATCTCCCTCACTATAAATGCGACTGCCGAGAGGTGCCTGATATACCTCTACTGTCTTTTCGACTGCAAACACATCAT	312.6	PASS	AC=1;AF=0.500;AN=2;ANN=AGTTACTGCCCTGAACCTATTCTGGGTTTGACCGGAGTGGTGATTTTCGCAATGGTCAACACCGGACAAGTGGACTTCCTCTTACCTTTTCTGACTTAAGCGTTGCATACCGTTGCTACCTTTAGTGTGGTTGTTTGGCGTCCAATTCCATCTCCCTCACTATAAATGCGACTGCCGAGAGGTGCCTGATATACCTCTACTGTCTTTTCGACTGCAAACACATCAT|upstream_gene_variant|MODIFIER|Phatr3_J49068|Phatr3_J49068|transcript|Phatr3_J49068.t1|protein_coding||c.-1031_-1030insATGATGTGTTTGCAGTCGAAAAGACAGTAG…	GT:AD:DP:GQ:PL	0/1:66,14:80:99:320,0,993	INS	225	upstream	No	0	TACTTCTGTAAGTATCCGACC	ACGCCAATTCAGCTTGAGGC
chr_14	511190	.	C	CGTCGATGGATTTTATCAACGGCTTGTCGACGATCGGGAGTTGGCGCCCTTTTTTAGGAATACAAACCTAGCGCTCTTGAAAAATCATCAAGTCAAGTTTATGATTATCGCATTCACCAAGATACCGGATGACTTAGACGTCATGTCTTTGATGAAAGCTAAGCATTCGCATCTCTTTGTTGATGGCTTGAACGAAAAGCATTTCGATATCGTTGCTGTGCATTTCATT	5205.03	PASS	AC=2;AF=1.00;AN=2;ANN=CGTCGATGGATTTTATCAACGGCTTGTCGACGATCGGGAGTTGGCGCCCTTTTTTAGGAATACAAACCTAGCGCTCTTGAAAAATCATCAAGTCAAGTTTATGATTATCGCATTCACCAAGATACCGGATGACTTAGACGTCATGTCTTTGATGAAAGCTAAGCATTCGCATCTCTTTGTTGATGGCTTGAACGAAAAGCATTTCGATATCGTTGCTGTGCATTTCATT|disruptive_inframe_insertion|MODERATE|Phatr3_J37957|Phatr3_J37957|transcript|Phatr3_J37957.t1|protein_coding|1/1|c.472_473insTCGATGGATTTTATCAACGGCT…	GT:AD:DP:GQ:PL	1/1:32,119:151:99:5219,280,0	INS	228	upstream-downstream	No	0	AGAAGAGGCTTCCAGTGTGG	TGTTGCAACACAATAACTTCAG
bd_32x35	292086	.	C	CACTGGTTATAATAATAATTGTACTCGCATTCCAGTCAACAACCGAGAACGCCCTTATATCCCCCGTGAGATGTGGAACTTATTATCCAATGACGCCAAGGCCATTCTCCAAGGCTTAGCTGCCCCGGGAAAACCAGCACCGGCAAATCCACCCCTTCACCCAACATTGCAAACCAATATGCACGAAATCATGGGTACGGATCCTACTATGCCAGACACCTTCCATGAT	2631.6	PASS	AC=1;AF=0.500;AN=2;ANN=CACTGGTTATAATAATAATTGTACTCGCATTCCAGTCAACAACCGAGAACGCCCTTATATCCCCCGTGAGATGTGGAACTTATTATCCAATGACGCCAAGGCCATTCTCCAAGGCTTAGCTGCCCCGGGAAAACCAGCACCGGCAAATCCACCCCTTCACCCAACATTGCAAACCAATATGCACGAAATCATGGGTACGGATCCTACTATGCCAGACACCTTCCATGAT|conservative_inframe_insertion|MODERATE|Phatr3_Jdraft1478|Phatr3_Jdraft1478|transcript|Phatr3_Jdraft1478.t1|protein_coding|2/2|c.1182_1183insACTGG…	GT:AD:DP:GQ:PL	0/1:104,70:174:99:2639,0,3666	INS	228	upstream-downstream	Yes	0
chr_1	1233324	.	C	CTACATACGATCGCCATAATCTAATGTAACAGTATACGAGTGTAAGCATACATACATTGAAAGCATTACATACAAAGCATTTCGTGAACAAAACCTTATAAACATTGCAGATTTTCACTCCTGCTCATCCAACATTGTGGATATTCTCTTTCGTTTTCTCGCAACCTTGCTCGTACTATTCCTTCTACTACTACTTCTCGAATATAAGATTTTTTATGATCTTTTAACTGCCTGAATGACAAGTCGATAACACAGACGTAA	4370.03	PASS	AC=2;AF=1.00;AN=2;ANN=CTACATACGATCGCCATAATCTAATGTAACAGTATACGAGTGTAAGCATACATACATTGAAAGCATTACATACAAAGCATTTCGTGAACAAAACCTTATAAACATTGCAGATTTTCACTCCTGCTCATCCAACATTGTGGATATTCTCTTTCGTTTTCTCGCAACCTTGCTCGTACTATTCCTTCTACTACTACTTCTCGAATATAAGATTTTTTATGATCTTTTAACTGCCTGAATGACAAGTCGATAACACAGACGTAA|upstream_gene_variant|MODIFIER|Phatr3_EG02179|Phatr3_EG02179|transcript|Phatr3_EG02179.t1|protein_coding||c.-522_-5…	GT:AD:DP:GQ:PL	1/1:41,102:143:99:4384,180,0	INS	260	upstream-downstream	No	5.65
chr_20	638233	.	T	TACCCCCAGGAAGAAGTGTCGTGGACGTAAAATCTAAAGACTCTGGCTCGGGAGAGAACATTCTCAATGACGTGAGCTAACGAGTGCCAGAATGACGATCCTAGTATAAATATTTCCAACGGTTTGGAATTGTGGTACCGGTTGGAACAATTTCGAAGTGGATGATCTGGATATGCTTGCACCAACTATTTGGAACCTAGATTCGGACGCCTTCCCATGACGCACGAAACCTCAAAAAGACTGGACTCGTGACTATCTCAGATCGTGA	1045.6	PASS	AC=1;AF=0.500;AN=2;ANN=TACCCCCAGGAAGAAGTGTCGTGGACGTAAAATCTAAAGACTCTGGCTCGGGAGAGAACATTCTCAATGACGTGAGCTAACGAGTGCCAGAATGACGATCCTAGTATAAATATTTCCAACGGTTTGGAATTGTGGTACCGGTTGGAACAATTTCGAAGTGGATGATCTGGATATGCTTGCACCAACTATTTGGAACCTAGATTCGGACGCCTTCCCATGACGCACGAAACCTCAAAAAGACTGGACTCGTGACTATCTCAGATCGTGA|upstream_gene_variant|MODIFIER|Phatr3_J39760|Phatr3_J39760|transcript|Phatr3_J39760.t1|protein_coding||c.-5…	GT:AD:DP:GQ:PL	0/1:41,27:68:99:1053,0,712	INS	267	upstream-downstream	No	16.99
chr_13	631700	.	T	TATACTGTTAGAATTGTGTGTATAGCACAAAAGACACTTCGGCATGTCACCAGATGACGCAGACGGTGCGTGTGTCATCCGTCGCTACTTTCCTTTGTCTGTGCAACTATGGAAGCCACTCGTTGGTTCAAGTAACATGTAAAGGATAACTACTCTAAGAAATACTGCGGGAGCTCTTTTCCCACTTCTGGTTGGTAATCACCGATTGGAAAAGAGCATCTCGTAGGGCACTAACAGGCCAACGATTGTTCTAGGTATAACATACTTTTATTA	1401.6	PASS	AC=1;AF=0.500;AN=2;ANN=TATACTGTTAGAATTGTGTGTATAGCACAAAAGACACTTCGGCATGTCACCAGATGACGCAGACGGTGCGTGTGTCATCCGTCGCTACTTTCCTTTGTCTGTGCAACTATGGAAGCCACTCGTTGGTTCAAGTAACATGTAAAGGATAACTACTCTAAGAAATACTGCGGGAGCTCTTTTCCCACTTCTGGTTGGTAATCACCGATTGGAAAAGAGCATCTCGTAGGGCACTAACAGGCCAACGATTGTTCTAGGTATAACATACTTTTATTA|upstream_gene_variant|MODIFIER|Phatr3_J14149|Phatr3_J14149|transcript|Phatr3_J14149.t1|protein_coding|…	GT:AD:DP:GQ:PL	0/1:88,40:128:99:1409,0,3209	INS	272	upstream-downstream	No	0
chr_15	391381	.	T	TCATTCTAAGAACCATATTTGATTTTGATTTGAAAAGAATACCAGATTATGAGGTTCAAAGTCAGACAAGAAAAAGCAGTCTTTCTTACAGTTAGTCAGTCACTTAAAACCTCGAGAATGTGACTCGGCGACAAACGAACGCGAATGAGCCTCTTTCAGATGACTGACGGTGAGTAAATTTCGCCGCAGTCGATACTAATGTAACTACGTCCAAATTTACAACCATTCACAGGCACTATGAGTCAGGTTCACATAATACTATTTAATAGGACATAC	4078.03	PASS	AC=2;AF=1.00;AN=2;ANN=TCATTCTAAGAACCATATTTGATTTTGATTTGAAAAGAATACCAGATTATGAGGTTCAAAGTCAGACAAGAAAAAGCAGTCTTTCTTACAGTTAGTCAGTCACTTAAAACCTCGAGAATGTGACTCGGCGACAAACGAACGCGAATGAGCCTCTTTCAGATGACTGACGGTGAGTAAATTTCGCCGCAGTCGATACTAATGTAACTACGTCCAAATTTACAACCATTCACAGGCACTATGAGTCAGGTTCACATAATACTATTTAATAGGACATAC|upstream_gene_variant|MODIFIER|Phatr3_J47901|Phatr3_J47901|transcript|Phatr3_J47901.t1|protein_codin…	GT:AD:DP:GQ:PL	1/1:39,94:133:99:4092,216,0	INS	275	upstream	No	0
chr_2	219756	.	T	TGTTCGTTTCTATACAAAAACATAAGTAGAGAAAAAAGCTTGTGTTGAAGCGACTCTAAGGTAGCCATTGAAGCTTCACTCTTGATATAGTCAACATGCTAAATTGTAAGAACAGACTGGTTTTGACTTTAAGTTTCGCAGTAGTACACACTTTTCTGCATCTAAAGACTCCTGGTACAACTCACTCGCCCTCTGAAATTTCGCTCCAGTAAGTGGGACCGCATGCGAAACAAACGTTTGCATTAACTAGCACAAATGGAATAATTCTTGACTGACA	1662.6	PASS	AC=1;AF=0.500;AN=2;ANN=TGTTCGTTTCTATACAAAAACATAAGTAGAGAAAAAAGCTTGTGTTGAAGCGACTCTAAGGTAGCCATTGAAGCTTCACTCTTGATATAGTCAACATGCTAAATTGTAAGAACAGACTGGTTTTGACTTTAAGTTTCGCAGTAGTACACACTTTTCTGCATCTAAAGACTCCTGGTACAACTCACTCGCCCTCTGAAATTTCGCTCCAGTAAGTGGGACCGCATGCGAAACAAACGTTTGCATTAACTAGCACAAATGGAATAATTCTTGACTGACA|downstream_gene_variant|MODIFIER|Phatr3_EG01471|Phatr3_EG01471|transcript|Phatr3_EG01471.t1|protei…	GT:AD:DP:GQ:PL	0/1:105,46:151:99:1670,0,3080	INS	276	downstream	No	0
chr_4	780397	.	A	ACGGAGTGATGCCCGAGGATATCATGCGGTAGCTCCGACTTGCCCCGGAAAAGAAAACACCAGAAAGTCAAGCCATCCACAACGTTTCCTTCATTGGGTTTACCGAATCGCCTTGACAGACACCGTCAAGATAAGCTCAATGTTCATCTCTGGAAAGTAACGATGCTACCAGTAAGTGATTTTCACGAAATAGTGGAAACATAAGTACTACAACCTCTTCAATATCGTAATTATCTATGTAGAAACTATAGACTATCGCTCTTGTTGAAGTATTCGCAACTCTT	1291.6	PASS	AC=1;AF=0.500;AN=2;ANN=ACGGAGTGATGCCCGAGGATATCATGCGGTAGCTCCGACTTGCCCCGGAAAAGAAAACACCAGAAAGTCAAGCCATCCACAACGTTTCCTTCATTGGGTTTACCGAATCGCCTTGACAGACACCGTCAAGATAAGCTCAATGTTCATCTCTGGAAAGTAACGATGCTACCAGTAAGTGATTTTCACGAAATAGTGGAAACATAAGTACTACAACCTCTTCAATATCGTAATTATCTATGTAGAAACTATAGACTATCGCTCTTGTTGAAGTATTCGCAACTCTT|upstream_gene_variant|MODIFIER|Phatr3_EG01612|Phatr3_EG01612|transcript|Phatr3_EG01612.t1|p…	GT:AD:DP:GQ:PL	0/1:70,35:105:99:1299,0,1750	INS	283	upstream-downstream	No	0
chr_16	496337	.	C	CCTCGACCGTCGTGCTCCAGAACAGGAGTAGCGCTATCACTGGAGGCAACCGTGCCTTTTTGAACACCATCCTCTTTGTTATGGTCGCTTTCTTCCCGTGGATTGAATTAAATTCTCCGAAAAGCTCTTCTTTCATGCTGGATGTGGTTGCAACTAATATAAATGCGCAAGGTTGGCTGGATTGGCATTAAAAAAATTGGGAGTTGTTGTGCTCTAGAGGTTCATTACCGAAAATGTGAGCGGATGGGAATAAATTTTGCGGCAATAAGTTTCACGTTTATATCCTAG,CCTCGACCGTCGCGCTCCAGAACAGGAGTAGCGCTATTACTGGAGGCAACCGTGCCTTTTTGAACACCATCCTCTTTGTTATGGTCGCTTTCTTCCCGTGGATTGAATTA…	4420.02	PASS	AC=1,1;AF=0.500,0.500;AN=2;ANN=CCTCGACCGTCGCGCTCCAGAACAGGAGTAGCGCTATTACTGGAGGCAACCGTGCCTTTTTGAACACCATCCTCTTTGTTATGGTCGCTTTCTTCCCGTGGATTGAATTAAATTCTCCGAAAAGCTCTTCTTTCATGCTGGATGTGGTTGCAACTAATATAAATGCGCAAGGTTGGCTGGATTAACATTAAAAAAAATGGGAGTTGTTGTGCTCTAGAGGTTCATTACCGAAAATATGAGCGGATGGGAATAAATTTTGCGGCAATAAGTTTCACGTTTATATCCTAG|upstream_gene_variant|MODIFIER|Phatr3_J38600|Phatr3_J38600|transcript|Phatr3_J3…	GT:AD:DP:GQ:PL	1/2:57,56,49:162:99:4437,1851,1768,2188,0,2937	INS	287	upstream-downstream	No	0
chr_6	369526	.	T	TGGTCAATTTTTCTCAAAATCCACATTTTAGGATCTGGCAGAGGGGCGGGACGCGCCTCTAACTCCTTTTTGAAACCTATGATTGGAGAAAGCAGCAACGGCAACCCTTCCTGCTCAACAAGAAAATGATCTCGTCTACAGTCATTGGCACAACTATCTGTAAGTGAAGACTACCGCAGCTGTATTGGATTAGGTTGTTCCATTTTAATGTTAAGTATGTTGTCGTTGACAGTGAAGCATTGCTTCAAACCTTGCTTGAGTTTACAGCTAGCAGCAGCCATTCTGCTCAAGAGCAGAATCAAGAAAGACACGAAAGTC	2893.6	PASS	AC=1;AF=0.500;AN=2;ANN=TGGTCAATTTTTCTCAAAATCCACATTTTAGGATCTGGCAGAGGGGCGGGACGCGCCTCTAACTCCTTTTTGAAACCTATGATTGGAGAAAGCAGCAACGGCAACCCTTCCTGCTCAACAAGAAAATGATCTCGTCTACAGTCATTGGCACAACTATCTGTAAGTGAAGACTACCGCAGCTGTATTGGATTAGGTTGTTCCATTTTAATGTTAAGTATGTTGTCGTTGACAGTGAAGCATTGCTTCAAACCTTGCTTGAGTTTACAGCTAGCAGCAGCCATTCTGCTCAAGAGCAGAATCAAGAAAGACACGAAAGTC|frameshift_variant&stop_gained|HIGH|Phatr3_J45163|Phatr3_…	GT:AD:DP:GQ:PL	0/1:126,77:203:99:2901,0,3353	INS	317	genic	No	0
chr_8	977795	.	T	TTGCGCAAAGACGAAATTCGCGGAAGAAAGTTGACCATGGCTTCGTCCATCCTCGAAGCTAGAACCAAAGCTCTCCAGTAAACTGAAAAGGAACCTTACCCTACTTCATTCCAATCTCTGTCTGTCAGTGTTATGGCTCAAGAATCCAACTGTCTCACGGTGTCGCCGGATAGTCTACGTGCTCGTCGAGGCCATAGTTTCAAGGACGGGACGTCGGTGCATACCTACCAAAAAGCATCGAATGATTCACCCGAGGCAAACAAATCAGATGTTGAAATTGAAAGTTGTATTGATTTTTCTCCGAGCAACCATGGGATTGCGTCTG	2987.6	PASS	AC=1;AF=0.500;AN=2;ANN=TTGCGCAAAGACGAAATTCGCGGAAGAAAGTTGACCATGGCTTCGTCCATCCTCGAAGCTAGAACCAAAGCTCTCCAGTAAACTGAAAAGGAACCTTACCCTACTTCATTCCAATCTCTGTCTGTCAGTGTTATGGCTCAAGAATCCAACTGTCTCACGGTGTCGCCGGATAGTCTACGTGCTCGTCGAGGCCATAGTTTCAAGGACGGGACGTCGGTGCATACCTACCAAAAAGCATCGAATGATTCACCCGAGGCAAACAAATCAGATGTTGAAATTGAAAGTTGTATTGATTTTTCTCCGAGCAACCATGGGATTGCGTCTG|upstream_gene_variant|MODIFIER|Phatr3_EG02669|Phat…	GT:AD:DP:GQ:PL	0/1:81,88:169:99:2995,0,3137	INS	324	upstream	No	0
chr_16	245119	.	T	TGTTACTCACAAAAGAGTAACAATCCAATGGTATAGGGCGATTTCTCTGCTTCCAATAGGAAAGCTGGGAAGGCAGTGTAACTTTTTGCAGACCGCACATTGAAAATACTAGAGCGATATTTGAGTCGTACTGACCCTACAGTGTTAGAAGTGCATCGGAGTATCCTGAGAGATGATTTCAGTAAGCCAATGTTTGGTATTCTGATTGTAGTCTTTGGTTGTTTTATAGACACCTACGGCGATGGAAATAAGCGGTAAATGGCTTTCTAGCAGTCAGCCATACACTGTCGGAGGTTAGACCAGAGCCACTGAGCGTTGGACGCTGA	2947.03	PASS	AC=2;AF=1.00;AN=2;ANN=TGTTACTCACAAAAGAGTAACAATCCAATGGTATAGGGCGATTTCTCTGCTTCCAATAGGAAAGCTGGGAAGGCAGTGTAACTTTTTGCAGACCGCACATTGAAAATACTAGAGCGATATTTGAGTCGTACTGACCCTACAGTGTTAGAAGTGCATCGGAGTATCCTGAGAGATGATTTCAGTAAGCCAATGTTTGGTATTCTGATTGTAGTCTTTGGTTGTTTTATAGACACCTACGGCGATGGAAATAAGCGGTAAATGGCTTTCTAGCAGTCAGCCATACACTGTCGGAGGTTAGACCAGAGCCACTGAGCGTTGGACGCTGA|upstream_gene_variant|MODIFIER|Phatr3_EG00706|Phat…	GT:AD:DP:GQ:PL	1/1:41,69:110:99:2961,121,0	INS	325	upstream-downstream	No	0
chr_20	518736	.	G	GTCATAGGCTTCAACTACCACTGACATGAGTCCTCCCCAAATTTCCATTCTACCGACAAGCCCGATCAGCGGAGACTCATCATGGTAGTTCAATTGCATCGCTGTATCCGGGGACGATCAATTGAAGAGTGCGTTCGTGATGAAGTCCTATCTAGAGGTCGGAGCATTTCAAGACCCCCTCGGAAAAAACTGGTCTGAAACTGGTTTCAACTTGGCCAGGCCCATCAAGGCCCTGCCATTTTTTCCACAGCTTCCAAGACCATATCTTCGTCGCATCTGAAAGTGTGCCGCTGGGACTCGCCGGTGCATGACGAGAAGGCTTCACACAGTC,GTCATAGGCTTCAACTACCACTGACATGAGTCCTCCCCAAATTTCCATTCTACCGACAAGCCCGATC…	3303.02	PASS	AC=1,1;AF=0.500,0.500;AN=2;ANN=GTCATAGGCTTCAACTACCACTGACATGAGTCCTCCCCAAATTTCCATTCTACCGACAAGCCCGATCAGCGGAGACTCATCATGGTAGTTCAATTGCATCGCTGTATCCGGGGACGATCAATTGAAGAGTGCGTTCGTGATGAAGTCCTATCTAGAGGTCGGAGCATTTCAAGACCCCCTCGGAAAAAACTGGTCTGAAACTGGTTTCAACTTGGCCAGGCCCATCAAGGCCCTGCCATTTTTTCCACAGCTTCCAAGACCATATCTTCGTCGCATCTGAAAGTGTGCCGCTGGGACTCGCCGGTGCATGACGAGAAGGCTTCACACAGTC|upstream_gene_variant|MODIFIER|Phatr…	GT:AD:DP:GQ:PL	1/2:36,10,10:56:99:3320,508,357,508,0,357	INS	330	upstream-downstream	No	0
chr_6	739741	.	A	ATCCCAAAAACCGCAACAAGCAGTTCACCAACCCATCCTTATCCGAAATACCGGTACGGTCAAGGACAAACAAGTCGCAGAGCATGCGAACTTCGGGCACTTTCAACTTGTTGGCCTTGGCGCTCATTCTTGCCTTTACAAAGGGGTGAGATGACACAGCACTATATTCGGCACAGATTTATTGCTGAATGAACTCACCTCGGATTCTTTATCCTGTTTTTCCAGGGCTTTCTTTTCCTGTCCTTCCTTTTGTTTCTCGAGGTAGCCGTGGAAGGCTAATATGTTGCTTTTCATCTCTTTTTTAGGTGGCTTTGCGTTACCACGAAGGCTATATAAAAGACGATGCGCCAAGACAATTTCTTCCGAACTAG	2114.02	PASS	AC=2;AF=1.00;AN=2;ANN=ATCCCAAAAACCGCAACAAGCAGTTCACCAACCCATCCTTATCCGAAATACCGGTACGGTCAAGGACAAACAAGTCGCAGAGCATGCGAACTTCGGGCACTTTCAACTTGTTGGCCTTGGCGCTCATTCTTGCCTTTACAAAGGGGTGAGATGACACAGCACTATATTCGGCACAGATTTATTGCTGAATGAACTCACCTCGGATTCTTTATCCTGTTTTTCCAGGGCTTTCTTTTCCTGTCCTTCCTTTTGTTTCTCGAGGTAGCCGTGGAAGGCTAATATGTTGCTTTTCATCTCTTTTTTAGGTGGCTTTGCGTTACCACGAAGGCTATATAAAAGACGATGCGCCAAGACAATTTCTTCCGAACTAG|frame…	GT:AD:DP:GQ:PL	1/1:26,76:102:99:3028,176,0	INS	370	genic	No	0	AACTTGTCGCCGGCAATTTC	ACTACAGTCAATACCTGTGAC

## Sheet: Tab S3_2 Pt12
#CHROM	POS	ID	REF	ALT	QUAL	FILTER	INFO	FORMAT	Genotype	Type	SIZE	Gene_region	overlaps_TE	region_repeat_percent	Fwd	Rev
chr_3	625629	.	TCCAAGCAAAACCCTTCTTCACATAAGCCCTTTTCAAAAACGCATAGGAAAAG	T	627.6	PASS	AC=1;AF=0.500;AN=2;ANN=T|upstream_gene_variant|MODIFIER|Phatr3_J43987|Phatr3_J43987|transcript|Phatr3_J43987.t1|protein_coding||c.-450_-399delCTTTTCCTATGCGTTTTTGAAAAGGGCTTATGTGAAGAAGGGTTTTGCTTGG|||||399|,T|upstream_gene_variant|MODIFIER|tRNA-Ser|EPrPhatr3G00000013171|transcript|EMLSAT00000013171|protein_coding||c.-149_-98delCCAAGCAAAACCCTTCTTCACATAAGCCCTTTTCAAAAACGCATAGGAAAAG|||||149|WARNING_TRAN…	GT:AD:DP:GQ:PL	0/1:27,17:44:99:635,0,1081	DEL	52	upstream-downstream	No	0
chr_15	356307	.	GATGGGTTACAATTAGGTTGTTTTCGATCCCGGGTCAGCCAAGTGTTGAGAGC	G	439.02	PASS	AC=2;AF=1.00;AN=2;ANN=G|upstream_gene_variant|MODIFIER|Phatr3_EG00590|Phatr3_EG00590|transcript|Phatr3_EG00590.t1|protein_coding||c.-504_-453delGCTCTCAACACTTGGCTGACCCGGGATCGAAAACAACCTAATTGTAACCCAT|||||453|,G|upstream_gene_variant|MODIFIER|Phatr3_J47888|Phatr3_J47888|transcript|Phatr3_J47888.t1|protein_coding||c.-559_-508delATGGGTTACAATTAGGTTGTTTTCGATCCCGGGTCAGCCAAGTGTTGAGAGC|||||559|,G|downstream…	GT:AD:DP:GQ:PL	1/1:0,10:10:31:453,31,0	DEL	52	upstream-downstream	No	0
chr_23	250632	.	TCACAATGAACGAAAGGATGGTTGACCCGGGGTTGATATCCTTCAGTCCACAG	T	1250.6	PASS	AC=1;AF=0.500;AN=2;ANN=T|frameshift_variant|HIGH|Phatr3_J40381|Phatr3_J40381|transcript|Phatr3_J40381.t1|protein_coding|1/1|c.252_303delCACAATGAACGAAAGGATGGTTGACCCGGGGTTGATATCCTTCAGTCCACAG|p.Thr85fs|252/465|252/465|84/154||,T|upstream_gene_variant|MODIFIER|Phatr3_J40382|Phatr3_J40382|transcript|Phatr3_J40382.t1|protein_coding||c.-1525_-1474delCACAATGAACGAAAGGATGGTTGACCCGGGGTTGATATCCTTCAGTCCACAG||…	GT:AD:DP:GQ:PL	0/1:94,37:131:99:1258,0,3834	DEL	52	genic	No	0
chr_5	817025	.	AGCATGATTTAAATTGATTTTTCTGCAGGGTGCTTTGGGTTTTATTCGTAAGCT	A	737.6	PASS	AC=1;AF=0.500;AN=2;ANN=A|downstream_gene_variant|MODIFIER|Phatr3_J34520|Phatr3_J34520|transcript|Phatr3_J34520.t1|protein_coding||c.*66_*118delAGCTTACGAATAAAACCCAAAGCACCCTGCAGAAAAATCAATTTAAATCATGC|||||118|,A|intergenic_region|MODIFIER|Phatr3_J44963-Phatr3_J34520|Phatr3_J44963-Phatr3_J34520|intergenic_region|Phatr3_J44963-Phatr3_J34520|||n.817026_817078delGCATGATTTAAATTGATTTTTCTGCAGGGTGCTTTGGGTTTT…	GT:AD:DP:GQ:PL	0/1:43,21:64:99:745,0,1742	DEL	53	downstream	No	0
chr_13	533293	.	ACAAAAATACAGGCAACACACATTCATACAATATGTCTGCTGCTCCTTTAAAGC	A	539.6	PASS	AC=1;AF=0.500;AN=2;ANN=A|upstream_gene_variant|MODIFIER|Phatr3_J47400|Phatr3_J47400|transcript|Phatr3_J47400.t1|protein_coding||c.-1106_-1054delCAAAAATACAGGCAACACACATTCATACAATATGTCTGCTGCTCCTTTAAAGC|||||1106|,A|downstream_gene_variant|MODIFIER|Phatr3_J37608|Phatr3_J37608|transcript|Phatr3_J37608.t1|protein_coding||c.*734_*786delCAAAAATACAGGCAACACACATTCATACAATATGTCTGCTGCTCCTTTAAAGC|||||734|,A|inter…	GT:AD:DP:GQ:PL	0/1:28,15:43:99:547,0,1129	DEL	53	upstream-downstream	No	0
bd_24x34	12419	.	TTTCCTTCTTGATTGCGTCTGAGTATGTTGGTCAATCTCAAGAGCTTGCTTGAC	*,T	1097.01	PASS	AC=1,1;AF=0.500,0.500;AN=2;ANN=T|frameshift_variant&splice_acceptor_variant&splice_region_variant&intron_variant|HIGH|Phatr3_EG02418|Phatr3_EG02418|transcript|Phatr3_EG02418.t1|protein_coding|2/4|c.1319-36_1335delGTCAAGCAAGCTCTTGAGATTGACCAACATACTCAGACGCAATCAAGAAGGAA|p.Ala441fs|1335/2760|1319/2760|440/919||,T|custom|MODIFIER|||CUSTOM&Phatr3TE|Copia%2CCoDi4|||n.12420_12472delTTCCTTCTTGATTGCGTCTGAGT…	GT:AD:DP:GQ:PL	1/2:0,23,34:57:99:2371,1223,1094,801,0,696	DEL	53	genic	Yes	100
chr_4	1045217	.	CATTTTGATCCGTGGTCTCGTCCCCGTTCTGATCCGGGGACTTGTCCCCGTTCTG	C	4310.03	PASS	AC=2;AF=1.00;AN=2;ANN=C|intron_variant|MODIFIER|Phatr3_J34079|Phatr3_J34079|transcript|Phatr3_J34079.t1|protein_coding|3/3|c.*1033+54_*1033+107delCAGAACGGGGACAAGTCCCCGGATCAGAACGGGGACGAGACCACGGATCAAAAT||||||;DP=100;ExcessHet=3.0103;FS=0.000;MLEAC=2;MLEAF=1.00;MQ=60.00;QD=23.69;SOR=0.870	GT:AD:DP:GQ:PL	1/1:0,96:96:99:4324,291,0	DEL	54	genic	No	0
chr_15	340776	.	TAGATGTCATTGGAGGTAAGTAAACTGTCAGGAATACGGTTGCAATTTATGACAG	T	2287.03	PASS	AC=2;AF=1.00;AN=2;ANN=T|upstream_gene_variant|MODIFIER|Phatr3_J47885|Phatr3_J47885|transcript|Phatr3_J47885.t1|protein_coding||c.-1710_-1657delAGATGTCATTGGAGGTAAGTAAACTGTCAGGAATACGGTTGCAATTTATGACAG|||||1710|,T|downstream_gene_variant|MODIFIER|Phatr3_J54813|Phatr3_J54813|transcript|Phatr3_J54813.t1|protein_coding||c.*192_*245delCTGTCATAAATTGCAACCGTATTCCTGACAGTTTACTTACCTCCAATGACATCT|||||245|,T|inte…	GT:AD:DP:GQ:PL	1/1:0,51:51:99:2301,156,0	DEL	54	upstream-downstream	No	1.55
chr_23	398159	.	TACCCATCATCCCATGACTGTTCATGCTACCCATCATCCCATGACTGTTCATGCC	T	3147.04	PASS	AC=2;AF=1.00;AN=2;ANN=T|conservative_inframe_deletion|MODERATE|Phatr3_EG00326|Phatr3_EG00326|transcript|Phatr3_EG00326.t1|protein_coding|1/1|c.172_225delGGCATGAACAGTCATGGGATGATGGGTAGCATGAACAGTCATGGGATGATGGGT|p.Gly58_Gly75del|225/270|172/270|58/89||,T|upstream_gene_variant|MODIFIER|Phatr3_J40441|Phatr3_J40441|transcript|Phatr3_J40441.t1|protein_coding||c.-836_-783delGGCATGAACAGTCATGGGATGATGGGTAGCA…	GT:AD:DP:GQ:PL	1/1:0,74:74:99:3298,227,0	DEL	54	upstream-downstream	No	0
chr_25	33346	.	CCCTCCTCCACCGGTAGATCCTCCAGTTCCTTCTCCACCGGTAGATCCTCCAGCT	C	4478.03	PASS	AC=2;AF=1.00;AN=2;ANN=C|disruptive_inframe_deletion|MODERATE|Phatr3_J49834|Phatr3_J49834|transcript|Phatr3_J49834.t1|protein_coding|1/1|c.702_755delAGCTGGAGGATCTACCGGTGGAGAAGGAACTGGAGGATCTACCGGTGGAGGAGG|p.Ala235_Gly252del|755/897|702/897|234/298||,C|downstream_gene_variant|MODIFIER|Phatr3_J49833|Phatr3_J49833|transcript|Phatr3_J49833.t1|protein_coding||c.*370_*423delCCTCCTCCACCGGTAGATCCTCCAGTTCCT…	GT:AD:DP:GQ:PL	1/1:0,100:100:99:4492,302,0	DEL	54	downstream	No	0
chr_1	320602	.	GTCAAGCAAGATCTTCGTCGCAAGGCCAGATTAGTTGCCGGCGGTCACCTTGTTCA	G	143.04	PASS	AC=1;AF=0.500;AN=2;ANN=G|upstream_gene_variant|MODIFIER|Phatr3_EG01769|Phatr3_EG01769|transcript|Phatr3_EG01769.t1|protein_coding||c.-768_-714delTCAAGCAAGATCTTCGTCGCAAGGCCAGATTAGTTGCCGGCGGTCACCTTGTTCA|||||768|,G|intergenic_region|MODIFIER|Phatr3_J42528-Phatr3_EG01769|Phatr3_J42528-Phatr3_EG01769|intergenic_region|Phatr3_J42528-Phatr3_EG01769|||n.320603_320657delTCAAGCAAGATCTTCGTCGCAAGGCCAGATTAGTT…	GT:AD:DP:GQ:PL	0/1:19,22:41:99:513,0,701	DEL	55	upstream	Yes	50.42
chr_1	1105405	.	TACCGAGGTTGCCAATTCTAGGGTTGTAAAGCTTGATGCCCAACAATTATTACATTG	T	706.03	PASS	AC=2;AF=1.00;AN=2;ANN=T|upstream_gene_variant|MODIFIER|Phatr3_J9171|Phatr3_J9171|transcript|Phatr3_J9171.t1|protein_coding||c.-372_-317delCAATGTAATAATTGTTGGGCATCAAGCTTTACAACCCTAGAATTGGCAACCTCGGT|||||317|,T|downstream_gene_variant|MODIFIER|Phatr3_J42786|Phatr3_J42786|transcript|Phatr3_J42786.t1|protein_coding||c.*98_*153delCAATGTAATAATTGTTGGGCATCAAGCTTTACAACCCTAGAATTGGCAACCTCGGT|||||153|,T|interge…	GT:AD:DP:GQ:PL	1/1:0,16:16:48:720,48,0	DEL	56	upstream-downstream	No	0
chr_2	93293	.	TTTGCCTACGGTATTGGTCTATTCTTCGATGCGGTTGTGCAATGATGCGCAACTGCA	T	831.6	PASS	AC=1;AF=0.500;AN=2;ANN=T|frameshift_variant&stop_lost&splice_region_variant|HIGH|Phatr3_J43313|Phatr3_J43313|transcript|Phatr3_J43313.t1|protein_coding|1/1|c.869_*12delTTGCCTACGGTATTGGTCTATTCTTCGATGCGGTTGTGCAATGATGCGCAACTGCA|p.Phe290fs|869/912|869/912|290/303||,T|upstream_gene_variant|MODIFIER|Phatr3_J43312|Phatr3_J43312|transcript|Phatr3_J43312.t1|protein_coding||c.-1671_-1616delTGCAGTTGCGCATCAT…	GT:AD:DP:GQ:PL	0/1:53,45:98:99:839,0,2123	DEL	56	genic	No	0
chr_8	25519	.	GTTGCAAAACCCACATCATCTCCTGTTACAAAGCCCACATCATCTCCTGTTGCAAAA	G	164.6	PASS	AC=1;AF=0.500;AN=2;ANN=G|frameshift_variant|HIGH|Phatr3_J12456|Phatr3_J12456|transcript|Phatr3_J12456.t1|protein_coding|1/1|c.740_795delTTGCAAAACCCACATCATCTCCTGTTACAAAGCCCACATCATCTCCTGTTGCAAAA|p.Val247fs|740/1848|740/1848|247/615||,G|frameshift_variant|HIGH|Phatr3_EG00993|Phatr3_EG00993|transcript|Phatr3_EG00993.t1|protein_coding|1/1|c.180_235delTTTTGCAACAGGAGATGATGTGGGCTTTGTAACAGGAGATGATGTGGGTTT…	GT:AD:DP:GQ:PL	0/1:21,20:41:99:172,0,835	DEL	56	genic	No	0
chr_4	48549	.	TGACATCCACCCTGCAGGCTAGTAGGTGGACAACAATTAAGATTCAATCACACAAGGG	T	941.04	PASS	AC=1;AF=0.500;AN=2;ANN=T|upstream_gene_variant|MODIFIER|Phatr3_EG01581|Phatr3_EG01581|transcript|Phatr3_EG01581.t1|protein_coding||c.-1222_-1166delGACATCCACCCTGCAGGCTAGTAGGTGGACAACAATTAAGATTCAATCACACAAGGG|||||1222|,T|downstream_gene_variant|MODIFIER|Phatr3_J44263|Phatr3_J44263|transcript|Phatr3_J44263.t1|protein_coding||c.*735_*791delGACATCCACCCTGCAGGCTAGTAGGTGGACAACAATTAAGATTCAATCACACAAGGG|||||4…	GT:AD:DP:GQ:PL	0/1:19,24:43:99:951,0,695	DEL	57	upstream-downstream	Yes	1.05
chr_9	643138	.	TTTTAGGTTTGTTCTCAAAGAAGGACGGAAAGTTTTACTTTGTGAATCTCATCGGATC	T	521.6	PASS	AC=1;AF=0.500;AN=2;ANN=T|upstream_gene_variant|MODIFIER|Phatr3_J36133|Phatr3_J36133|transcript|Phatr3_J36133.t1|protein_coding||c.-1412_-1356delGATCCGATGAGATTCACAAAGTAAAACTTTCCGTCCTTCTTTGAGAACAAACCTAAA|||||1356|,T|upstream_gene_variant|MODIFIER|Phatr3_J46218|Phatr3_J46218|transcript|Phatr3_J46218.t1|protein_coding||c.-315_-259delGATCCGATGAGATTCACAAAGTAAAACTTTCCGTCCTTCTTTGAGAACAAACCTAAA|||||259|,T…	GT:AD:DP:GQ:PL	0/1:48,16:64:99:529,0,1966	DEL	57	upstream-downstream	No	0
chr_17	460166	.	CTTGTTGTTGTTGTTGTTGTTGTTGTTGTTGTTGTTGTTGTTGTTGTTGTTGTTGTTG	C	1049.6	PASS	AC=1;AF=0.500;AN=2;ANN=C|upstream_gene_variant|MODIFIER|Phatr3_J54907|Phatr3_J54907|transcript|Phatr3_J54907.t1|protein_coding||c.-855_-799delCAACAACAACAACAACAACAACAACAACAACAACAACAACAACAACAACAACAACAA|||||799|,C|upstream_gene_variant|MODIFIER|Phatr3_J48434|Phatr3_J48434|transcript|Phatr3_J48434.t1|protein_coding||c.-200_-144delTTGTTGTTGTTGTTGTTGTTGTTGTTGTTGTTGTTGTTGTTGTTGTTGTTGTTGTTG|||||200|,C|in…	GT:AD:DP:GQ:PL	0/1:40,28:68:99:1057,0,1594	DEL	57	upstream	No	11.34
chr_23	401789	.	CGAGTACTTATTGTACGTACGAGTACTTATTGTACGTACGAGTACTTATTGTACGTAT	C	3046.03	PASS	AC=2;AF=1.00;AN=2;ANN=C|upstream_gene_variant|MODIFIER|Phatr3_J49682|Phatr3_J49682|transcript|Phatr3_J49682.t1|protein_coding||c.-327_-271delGAGTACTTATTGTACGTACGAGTACTTATTGTACGTACGAGTACTTATTGTACGTAT|||||221|,C|downstream_gene_variant|MODIFIER|Phatr3_J16073|Phatr3_J16073|transcript|Phatr3_J16073.t1|protein_coding||c.*402_*458delGAGTACTTATTGTACGTACGAGTACTTATTGTACGTACGAGTACTTATTGTACGTAT|||||402|,C|i…	GT:AD:DP:GQ:PL	1/1:0,68:68:99:3060,205,0	DEL	57	upstream-downstream	No	0
chr_17	517467	.	CAGTCCTGATGGCTGTACAAGTGCAAAAGTTCATAAAGGAATGCGGCACAAAGCTGACT	C	298.6	PASS	AC=1;AF=0.500;AN=2;ANN=C|upstream_gene_variant|MODIFIER|PT-SEPARASE|Phatr3_J48451|transcript|Phatr3_J48451.t1|protein_coding||c.-1385_-1328delAGTCCTGATGGCTGTACAAGTGCAAAAGTTCATAAAGGAATGCGGCACAAAGCTGACT|||||1385|,C|intergenic_region|MODIFIER|Phatr3_J38908-PT-SEPARASE|Phatr3_J38908-Phatr3_J48451|intergenic_region|Phatr3_J38908-Phatr3_J48451|||n.517468_517525delAGTCCTGATGGCTGTACAAGTGCAAAAGTTCATAAAGGA…	GT:AD:DP:GQ:PL	0/1:38,10:48:99:306,0,1566	DEL	58	upstream	Yes	7.9
chr_25	155361	.	GGTGTGTGTAGGTGTGTGTAGGTGTGTGTAGGTGTGTGTGTGTGTGTGTGTGTGTGTGT	G	1756.6	PASS	AC=1;AF=0.500;AN=2;ANN=G|upstream_gene_variant|MODIFIER|Phatr3_EG00225|Phatr3_EG00225|transcript|Phatr3_EG00225.t1|protein_coding||c.-161_-104delACACACACACACACACACACACACACACCTACACACACCTACACACACCTACACACAC|||||104|,G|upstream_gene_variant|MODIFIER|Phatr3_J40690|Phatr3_J40690|transcript|Phatr3_J40690.t1|protein_coding||c.-586_-529delGTGTGTGTAGGTGTGTGTAGGTGTGTGTAGGTGTGTGTGTGTGTGTGTGTGTGTGTGT|||||586|…	GT:AD:DP:GQ:PL	0/1:46,46:92:99:1764,0,1790	DEL	58	genic	No	5.4
chr_30	298159	.	TGAGACACGGACTATCGGACCCGTGCACCACCCATCCCGGAACCTCTGCGGTCGGTACC	T	1777.03	PASS	AC=2;AF=1.00;AN=2;ANN=T|upstream_gene_variant|MODIFIER|Phatr3_J41489|Phatr3_J41489|transcript|Phatr3_J41489.t1|protein_coding||c.-120_-63delGGTACCGACCGCAGAGGTTCCGGGATGGGTGGTGCACGGGTCCGATAGTCCGTGTCTC|||||63|,T|upstream_gene_variant|MODIFIER|Phatr3_J50520|Phatr3_J50520|transcript|Phatr3_J50520.t1|protein_coding||c.-371_-314delGAGACACGGACTATCGGACCCGTGCACCACCCATCCCGGAACCTCTGCGGTCGGTACC|||||371|,T|dow…	GT:AD:DP:GQ:PL	1/1:0,40:40:99:1791,121,0	DEL	58	upstream-downstream	No	2.75
chr_3	382414	.	AGTCAAGTGGGACATGTCCGGCAGAAAGCGACATGTCACACGAAGAGATTTGAAAAAGAG	A	159.99	PASS	AC=2;AF=1.00;AN=2;ANN=A|upstream_gene_variant|MODIFIER|Phatr3_J43902|Phatr3_J43902|transcript|Phatr3_J43902.t1|protein_coding||c.-800_-742delCTCTTTTTCAAATCTCTTCGTGTGACATGTCGCTTTCTGCCGGACATGTCCCACTTGAC|||||742|,A|upstream_gene_variant|MODIFIER|Phatr3_EG01625|Phatr3_EG01625|transcript|Phatr3_EG01625.t1|protein_coding||c.-1049_-991delGTCAAGTGGGACATGTCCGGCAGAAAGCGACATGTCACACGAAGAGATTTGAAAAAGAG|||||10…	GT:AD:DP:GQ:PL	1/1:0,4:4:12:174,12,0	DEL	59	upstream-downstream	Yes	1.2
chr_6	516677	.	GTATGGCACCGGAACCCGTCAAACAAGCGGAACCTAGCATGGCACCGGAAGCGATCAAAC	G	2236.03	PASS	AC=2;AF=1.00;AN=2;ANN=G|frameshift_variant|HIGH|Phatr3_J45218|Phatr3_J45218|transcript|Phatr3_J45218.t1|protein_coding|1/1|c.492_550delTATGGCACCGGAACCCGTCAAACAAGCGGAACCTAGCATGGCACCGGAAGCGATCAAAC|p.Ser164fs|492/1440|492/1440|164/479||,G|upstream_gene_variant|MODIFIER|Phatr3_J34853|Phatr3_J34853|transcript|Phatr3_J34853.t1|protein_coding||c.-1203_-1145delGTTTGATCGCTTCCGGTGCCATGCTAGGTTCCGCTTGTTTGACG…	GT:AD:DP:GQ:PL	1/1:0,50:50:99:2250,151,0	DEL	59	genic	No	0
chr_3	68158	.	GAAGAAGATTGGATTCTTCTTCAGAAGATTGAAATCTTCTTCAGAAGATTCAAATCTTCTT	G,*	300	PASS	AC=1,1;AF=0.500,0.500;AN=2;ANN=G|upstream_gene_variant|MODIFIER|Phatr3_J8543|Phatr3_J8543|transcript|Phatr3_J8543.t1|protein_coding||c.-828_-769delAAGAAGATTTGAATCTTCTGAAGAAGATTTCAATCTTCTGAAGAAGAATCCAATCTTCTT|||||769|,G|downstream_gene_variant|MODIFIER|Phatr3_J10437|Phatr3_J10437|transcript|Phatr3_J10437.t1|protein_coding||c.*1455_*1514delAAGAAGATTTGAATCTTCTGAAGAAGATTTCAATCTTCTGAAGAAGAATCCAATCTTCT…	GT:AD:DP:GQ:PL	1/2:0,8,13:21:99:879,543,518,336,0,297	DEL	60	upstream-downstream	No	0
chr_7	570593	.	TTACCAAGCTAAACTGTCCTCTCTCGTCATCGTTGGCCTCCAAAGGCGCCTCGGATGACAA	T	258.6	PASS	AC=1;AF=0.500;AN=2;ANN=T|downstream_gene_variant|MODIFIER|Phatr3_J45570|Phatr3_J45570|transcript|Phatr3_J45570.t1|protein_coding||c.*295_*354delTTGTCATCCGAGGCGCCTTTGGAGGCCAACGATGACGAGAGAGGACAGTTTAGCTTGGTA|||||354|,T|intergenic_region|MODIFIER|Phatr3_J45569-Phatr3_J45570|Phatr3_J45569-Phatr3_J45570|intergenic_region|Phatr3_J45569-Phatr3_J45570|||n.570594_570653delTACCAAGCTAAACTGTCCTCTCTCGTCATCGTTG…	GT:AD:DP:GQ:PL	0/1:38,10:48:99:266,0,1567	DEL	60	downstream	No	0
chr_8	49952	.	CCATAGCTGGCGACGAATTTTCCATAGCTGGCGACGAATTTTCCATAGCTGGCGACGAATT	C	2069.6	PASS	AC=1;AF=0.500;AN=2;ANN=C|conservative_inframe_deletion|MODERATE|Phatr3_J35498|Phatr3_J35498|transcript|Phatr3_J35498.t1|protein_coding|1/1|c.226_285delAATTCGTCGCCAGCTATGGAAAATTCGTCGCCAGCTATGGAAAATTCGTCGCCAGCTATG|p.Asn76_Met95del|285/951|226/951|76/316||,C|upstream_gene_variant|MODIFIER|Phatr3_EG02029|Phatr3_EG02029|transcript|Phatr3_EG02029.t1|protein_coding||c.-1771_-1712delCATAGCTGGCGACGAATTTTC…	GT:AD:DP:GQ:PL	0/1:39,66:105:99:2077,0,1253	DEL	60	upstream-downstream	No	4.15
chr_13	472112	.	TACTGGCGACCCGGCCTCAAGAATTTGGCCGACTATTTCTCCAAGCATCATTCTCCCGCTC	T	73.04	PASS	AC=1;AF=0.500;AN=2;ANN=T|disruptive_inframe_deletion|MODERATE|Phatr3_EG00871|Phatr3_EG00871|transcript|Phatr3_EG00871.t1|protein_coding|1/1|c.1452_1511delCTGGCGACCCGGCCTCAAGAATTTGGCCGACTATTTCTCCAAGCATCATTCTCCCGCTCA|p.Trp485_His504del|1452/1737|1452/1737|484/578||INFO_REALIGN_3_PRIME,T|upstream_gene_variant|MODIFIER|Phatr3_J28689|Phatr3_J28689|transcript|Phatr3_J28689.t1|protein_coding||c.-687_-62…	GT:AD:DP:GQ:PL	0/1:3,6:9:99:190,0,109	DEL	60	upstream-downstream	Yes	52.22
chr_24	49885	.	CCTAATTTAGAGTCGGAATTTGAAAACGACTCTAATTTAGAGTCGGATTTTGAAAACGACT	C	204.03	PASS	AC=1;AF=0.500;AN=2;ANN=C|disruptive_inframe_deletion|MODERATE|Phatr3_EG00242|Phatr3_EG00242|transcript|Phatr3_EG00242.t1|protein_coding|2/2|c.186_245delATTTGAAAACGACTCTAATTTAGAGTCGGATTTTGAAAACGACTCTAATTTAGAGTCGGA|p.Glu62_Ser81del|186/294|186/294|62/97||INFO_REALIGN_3_PRIME,C|upstream_gene_variant|MODIFIER|Phatr3_J49719|Phatr3_J49719|transcript|Phatr3_J49719.t1|protein_coding||c.-759_-700delCTAATT…	GT:AD:DP:GQ:PL	0/1:17,7:24:99:244,0,645	DEL	60	upstream-downstream	Yes	0
mitochondria	22183	.	CTTAAATCGTCACAAATCTTCAAAAGCCAGTAAACGCCTTGGAATGAAAAATCTTTTCGAT	C	35.44	PASS	AC=2;AF=1.00;AN=2;ANN=C||MODIFIER|||||||||||||ERROR_CHROMOSOME_NOT_FOUND;DP=1;ExcessHet=3.0103;FS=0.000;MLEAC=1;MLEAF=0.500;MQ=34.00;QD=27.65;SOR=1.609	GT:AD:DP:GQ:PL	1/1:0,1:1:3:45,3,0	DEL	60	unknown	No	0
mitochondria	23110	.	CTTAAATCGTCACAAATCTTCAAAAGCCAGTAAACGCCTTGGAATGAAAAATCTTTTCGAT	C,*	31.59	PASS	AC=1,1;AF=0.500,0.500;AN=2;ANN=C||MODIFIER|||||||||||||ERROR_CHROMOSOME_NOT_FOUND;DP=2;ExcessHet=3.0103;FS=0.000;MLEAC=1,1;MLEAF=0.500,0.500;MQ=40.00;QD=15.80;SOR=2.303	GT:AD:DP:GQ:PL	1/2:0,1,1:2:39:84,42,39,42,0,39	DEL	60	unknown	No	0
chr_3	68344	.	TCTCAGTCAAGAAAACTGCTGGCGTTATGGTGAAAAACCTTGCGCGTGCTTCTTTGCAAAGG	T	1019.6	PASS	AC=1;AF=0.500;AN=2;ANN=T|upstream_gene_variant|MODIFIER|Phatr3_J8543|Phatr3_J8543|transcript|Phatr3_J8543.t1|protein_coding||c.-1015_-955delCCTTTGCAAAGAAGCACGCGCAAGGTTTTTCACCATAACGCCAGCAGTTTTCTTGACTGAG|||||955|,T|downstream_gene_variant|MODIFIER|Phatr3_J10437|Phatr3_J10437|transcript|Phatr3_J10437.t1|protein_coding||c.*1268_*1328delCCTTTGCAAAGAAGCACGCGCAAGGTTTTTCACCATAACGCCAGCAGTTTTCTTGACTGAG||||…	GT:AD:DP:GQ:PL	0/1:70,30:100:99:1027,0,2849	DEL	61	upstream-downstream	No	0
chr_3	250940	.	CTACCAGTCCTACAACGGTAACTTTGTCCATCATATCCAAACTGCCCAAGCTTACATTTGCA	C	1139.6	PASS	AC=1;AF=0.500;AN=2;ANN=C|frameshift_variant|HIGH|Phatr3_J43862|Phatr3_J43862|transcript|Phatr3_J43862.t1|protein_coding|1/1|c.1647_1707delTACCAGTCCTACAACGGTAACTTTGTCCATCATATCCAAACTGCCCAAGCTTACATTTGCA|p.Thr550fs|1647/1899|1647/1899|549/632||,C|upstream_gene_variant|MODIFIER|Phatr3_J43863|Phatr3_J43863|transcript|Phatr3_J43863.t1|protein_coding||c.-753_-693delTACCAGTCCTACAACGGTAACTTTGTCCATCATATCCAA…	GT:AD:DP:GQ:PL	0/1:63,32:95:99:1147,0,2548	DEL	61	genic	No	0
chr_5	876525	.	AATATCTTACCTGTTCTATTTATAGCCAACTTTTGTAATTCAATGTAAACTACGACATTTGG	A,*	212.01	PASS	AC=1,1;AF=0.500,0.500;AN=2;ANN=A|upstream_gene_variant|MODIFIER|Phatr3_J44977|Phatr3_J44977|transcript|Phatr3_J44977.t1|protein_coding||c.-362_-302delCCAAATGTCGTAGTTTACATTGAATTACAAAAGTTGGCTATAAATAGAACAGGTAAGATAT|||||302|,A|upstream_gene_variant|MODIFIER|Phatr3_J44978|Phatr3_J44978|transcript|Phatr3_J44978.t1|protein_coding||c.-534_-474delATATCTTACCTGTTCTATTTATAGCCAACTTTTGTAATTCAATGTAAACTACGACATTT…	GT:AD:DP:GQ:PL	1/2:0,7,17:24:99:966,614,602,269,0,209	DEL	61	upstream-downstream	No	0
bd_1x2	33551	.	GCTCAATTTAACCACGGTGAATAAGGTTCAATCTGTCTAGCATGAGATCCTGCCGCACGAAC	G	240.6	PASS	AC=1;AF=0.500;AN=2;ANN=G|splice_donor_variant&splice_region_variant&intron_variant|HIGH|Phatr3_EG01252|Phatr3_EG01252|transcript|Phatr3_EG01252.t1|protein_coding|2/4|c.261+1_261+61delGTTCGTGCGGCAGGATCTCATGCTAGACAGATTGAACCTTATTCACCGTGGTTAAATTGAG||||||,G|custom|MODIFIER|||CUSTOM&Phatr3TE|Copia%2CCoDi4|||n.33552_33612delCTCAATTTAACCACGGTGAATAAGGTTCAATCTGTCTAGCATGAGATCCTGCCGCACGAAC||||||;BaseQRankSum…	GT:AD:DP:GQ:PL	0/1:72,11:83:99:248,0,2979	DEL	61	genic	Yes	100
chr_13	389568	.	CGAAGTATGTCACGAAGACTTCCAAAACAAAAGTGACTTCCTCCAATCATGATTGTGAAGAAA	C	1147.6	PASS	AC=1;AF=0.500;AN=2;ANN=C|upstream_gene_variant|MODIFIER|Phatr3_J37549|Phatr3_J37549|transcript|Phatr3_J37549.t1|protein_coding||c.-743_-682delTTTCTTCACAATCATGATTGGAGGAAGTCACTTTTGTTTTGGAAGTCTTCGTGACATACTTC|||||682|,C|downstream_gene_variant|MODIFIER|Phatr3_J47359|Phatr3_J47359|transcript|Phatr3_J47359.t1|protein_coding||c.*1527_*1588delGAAGTATGTCACGAAGACTTCCAAAACAAAAGTGACTTCCTCCAATCATGATTGTGAAGAAA…	GT:AD:DP:GQ:PL	0/1:44,31:75:99:1155,0,1754	DEL	62	upstream-downstream	No	0
chr_25	392036	.	CTTGAAGTGAACGACCCACTCCTCGTCTTCTTATGACTTTGTCGCCGAGCATCGGATCACCAT	C	1576.03	PASS	AC=2;AF=1.00;AN=2;ANN=C|upstream_gene_variant|MODIFIER|Phatr3_J49948|Phatr3_J49948|transcript|Phatr3_J49948.t1|protein_coding||c.-919_-858delATGGTGATCCGATGCTCGGCGACAAAGTCATAAGAAGACGAGGAGTGGGTCGTTCACTTCAA|||||858|,C|downstream_gene_variant|MODIFIER|Phatr3_J40785|Phatr3_J40785|transcript|Phatr3_J40785.t1|protein_coding||c.*86_*147delATGGTGATCCGATGCTCGGCGACAAAGTCATAAGAAGACGAGGAGTGGGTCGTTCACTTCAA||||…	GT:AD:DP:GQ:PL	1/1:0,36:36:99:1590,110,0	DEL	62	upstream-downstream	No	0
chr_6	230543	.	CTGTGGTGTGTATGGGATGGGGTGTGGTGTGTATGGGATGGGGTGTGGTGTGTATGGGATGGGG	C	4109.03	PASS	AC=2;AF=1.00;AN=2;ANN=C|upstream_gene_variant|MODIFIER|Phatr3_J19604|Phatr3_J19604|transcript|Phatr3_J19604.t1|protein_coding||c.-157_-95delCCCCATCCCATACACACCACACCCCATCCCATACACACCACACCCCATCCCATACACACCACA|||||95|,C|upstream_gene_variant|MODIFIER|Phatr3_J45115|Phatr3_J45115|transcript|Phatr3_J45115.t1|protein_coding||c.-612_-550delTGTGGTGTGTATGGGATGGGGTGTGGTGTGTATGGGATGGGGTGTGGTGTGTATGGGATGGGG|||||…	GT:AD:DP:GQ:PL	1/1:0,93:93:99:4123,281,0	DEL	63	upstream-downstream	No	3.8
chr_8	49960	.	GGCGACGAATTTTCCATAGCTGGCGACGAATTTTCCATAGCTGGCGACGAATTTTCCATAGCTA	*,G	1244.01	PASS	AC=1,1;AF=0.500,0.500;AN=2;ANN=G|disruptive_inframe_deletion|MODERATE|Phatr3_J35498|Phatr3_J35498|transcript|Phatr3_J35498.t1|protein_coding|1/1|c.215_277delTAGCTATGGAAAATTCGTCGCCAGCTATGGAAAATTCGTCGCCAGCTATGGAAAATTCGTCGC|p.Leu72_Ser92del|277/951|215/951|72/316||,G|upstream_gene_variant|MODIFIER|Phatr3_EG02029|Phatr3_EG02029|transcript|Phatr3_EG02029.t1|protein_coding||c.-1763_-1701delGCGACGAATTTT…	GT:AD:DP:GQ:PL	1/2:0,66,39:105:99:4435,1503,1241,2311,0,2189	DEL	63	upstream-downstream	No	4.15
chr_10	72583	.	GTCATAGAGTCAGCTCGTTTTGCTTTCGCCTATGTTTCTAGCAAAAAGAACGCACAAAAACAAT	G	1610.03	PASS	AC=2;AF=1.00;AN=2;ANN=G|3_prime_UTR_variant|MODIFIER|Phatr3_J50961|Phatr3_J50961|transcript|Phatr3_J50961.t1|protein_coding|2/2|c.*65_*127delCATAGAGTCAGCTCGTTTTGCTTTCGCCTATGTTTCTAGCAAAAAGAACGCACAAAAACAATT|||||65|INFO_REALIGN_3_PRIME,G|upstream_gene_variant|MODIFIER|Phatr3_EG00752|Phatr3_EG00752|transcript|Phatr3_EG00752.t1|protein_coding||c.-1135_-1073delTCATAGAGTCAGCTCGTTTTGCTTTCGCCTATGTTTCTAGCA…	GT:AD:DP:GQ:PL	1/1:0,36:36:99:1624,110,0	DEL	63	genic	No	0
chr_13	38522	.	GGTAGTAGTCAGTAGTTGGTTGGAAGTAATCAGTTGGTAGTTGTCACTCAGTTGGTAGTAGTCA	G	2179.03	PASS	AC=2;AF=1.00;AN=2;ANN=G|upstream_gene_variant|MODIFIER|Phatr3_EG00918|Phatr3_EG00918|transcript|Phatr3_EG00918.t1|protein_coding||c.-1925_-1863delTGACTACTACCAACTGAGTGACAACTACCAACTGATTACTTCCAACCAACTACTGACTACTAC|||||1863|,G|upstream_gene_variant|MODIFIER|Phatr3_EG00903|Phatr3_EG00903|transcript|Phatr3_EG00903.t1|protein_coding||c.-1714_-1652delTGACTACTACCAACTGAGTGACAACTACCAACTGATTACTTCCAACCAACTACTG…	GT:AD:DP:GQ:PL	1/1:0,50:50:99:2193,150,0	DEL	63	upstream	No	8.45
chr_6	843102	.	ACACACACACACACACACACACACACACACACACACACACACACACACACACACACACACACACG	*,A	538.01	PASS	AC=1,1;AF=0.500,0.500;AN=2;ANN=A|upstream_gene_variant|MODIFIER|Phatr3_EG01400|Phatr3_EG01400|transcript|Phatr3_EG01400.t1|protein_coding||c.-1991_-1928delCGTGTGTGTGTGTGTGTGTGTGTGTGTGTGTGTGTGTGTGTGTGTGTGTGTGTGTGTGTGTGTG|||||1928|,A|upstream_gene_variant|MODIFIER|Phatr3_EG01375|Phatr3_EG01375|transcript|Phatr3_EG01375.t1|protein_coding||c.-431_-368delCACACACACACACACACACACACACACACACACACACACACACACAC…	GT:AD:DP:GQ:PL	1/2:6,19,26:51:99:1252,548,1177,645,0,704	DEL	64	upstream-downstream	No	4.9
chr_25	305559	.	GGTGTATCGCAGGTCGTTCATAATAACGCCCAACCTTCGTTTACCAGACTTTGTCGACACTGCGT	G	683.6	PASS	AC=1;AF=0.500;AN=2;ANN=G|upstream_gene_variant|MODIFIER|Phatr3_EG00212|Phatr3_EG00212|transcript|Phatr3_EG00212.t1|protein_coding||c.-290_-227delGTGTATCGCAGGTCGTTCATAATAACGCCCAACCTTCGTTTACCAGACTTTGTCGACACTGCGT|||||290|,G|upstream_gene_variant|MODIFIER|Phatr3_J16363|Phatr3_J16363|transcript|Phatr3_J16363.t1|protein_coding||c.-2034_-1971delGTGTATCGCAGGTCGTTCATAATAACGCCCAACCTTCGTTTACCAGACTTTGTCGACAC…	GT:AD:DP:GQ:PL	0/1:106,24:130:99:691,0,4354	DEL	64	upstream-downstream	Yes	0
bd_1x2	24332	.	GAAGTTTATGAGATGTGGTCTTGTGTTGTCTTTCTCCCAGTTAATGTGTTACGGTATGCCTCCTT	G	151.6	PASS	AC=1;AF=0.500;AN=2;ANN=G|upstream_gene_variant|MODIFIER|Phatr3_Jdraft206|Phatr3_Jdraft206|transcript|Phatr3_Jdraft206.t1|protein_coding||c.-1630_-1567delAAGGAGGCATACCGTAACACATTAACTGGGAGAAAGACAACACAAGACCACATCTCATAAACTT|||||1567|,G|upstream_gene_variant|MODIFIER|Phatr3_Jdraft1042|Phatr3_Jdraft1042|transcript|Phatr3_Jdraft1042.t1|protein_coding||c.-852_-789delAAGGAGGCATACCGTAACACATTAACTGGGAGAAAGACAA…	GT:AD:DP:GQ:PL	0/1:3,4:7:99:159,0,114	DEL	64	upstream	Yes	2.2
chr_3	303756	.	TGTAGACGTGTCGTGGAATGCGGAATGTGCGCAGTCTGGTGTGACGCCACAGGCAAATTCATCTCC	T	1516.03	PASS	AC=2;AF=1.00;AN=2;ANN=T|frameshift_variant|HIGH|Phatr3_J43881|Phatr3_J43881|transcript|Phatr3_J43881.t1|protein_coding|1/1|c.763_827delGGAGATGAATTTGCCTGTGGCGTCACACCAGACTGCGCACATTCCGCATTCCACGACACGTCTAC|p.Gly255fs|827/1272|763/1272|255/423||,T|upstream_gene_variant|MODIFIER|Phatr3_J43880|Phatr3_J43880|transcript|Phatr3_J43880.t1|protein_coding||c.-750_-686delGGAGATGAATTTGCCTGTGGCGTCACACCAGACTGCGCAC…	GT:AD:DP:GQ:PL	1/1:0,34:34:99:1530,103,0	DEL	65	genic	No	0
chr_6	425332	.	GATTTAGGTGTGATGCCAATCCGTGAAGAAAGGGTTCACTGTGAGCTCCAAAGTACAAGGGAAACC	G	1025.03	PASS	AC=2;AF=1.00;AN=2;ANN=G|upstream_gene_variant|MODIFIER|Phatr3_J34807|Phatr3_J34807|transcript|Phatr3_J34807.t1|protein_coding||c.-864_-800delGGTTTCCCTTGTACTTTGGAGCTCACAGTGAACCCTTTCTTCACGGATTGGCATCACACCTAAAT|||||800|,G|upstream_gene_variant|MODIFIER|Phatr3_J45181|Phatr3_J45181|transcript|Phatr3_J45181.t1|protein_coding||c.-1126_-1062delATTTAGGTGTGATGCCAATCCGTGAAGAAAGGGTTCACTGTGAGCTCCAAAGTACAAGGGAA…	GT:AD:DP:GQ:PL	1/1:0,23:23:71:1039,71,0	DEL	65	upstream-downstream	No	0
chr_29	32945	.	CATGAAGAGAATTGAAAACAGCGGACTCTAACCTCGAGCAAAATTTATATTTGATGAAACTTAGGG	C	802.03	PASS	AC=2;AF=1.00;AN=2;ANN=C|intron_variant|MODIFIER|Phatr3_EG02210|Phatr3_EG02210|transcript|Phatr3_EG02210.t1|protein_coding|2/3|c.5045-315_5045-251delCCCTAAGTTTCATCAAATATAAATTTTGCTCGAGGTTAGAGTCCGCTGTTTTCAATTCTCTTCAT||||||,C|custom|MODIFIER|||CUSTOM&Phatr3TE|Copia%2CCoDi6|||n.32946_33010delATGAAGAGAATTGAAAACAGCGGACTCTAACCTCGAGCAAAATTTATATTTGATGAAACTTAGGG||||||;DP=34;ExcessHet=3.0103;FS=0.000;MLEAC=2…	GT:AD:DP:GQ:PL	1/1:0,18:18:57:816,57,0	DEL	65	genic	Yes	0
chr_20	24455	.	AAAAATTCCATGGAAAGGTGTTTGTACTGTAGCAAACATATTGACTGTGCGTTTCATCAACATCATT	A,*	81.01	PASS	AC=1,1;AF=0.500,0.500;AN=2;ANN=A|upstream_gene_variant|MODIFIER|Phatr3_J39510|Phatr3_J39510|transcript|Phatr3_J39510.t1|protein_coding||c.-89_-24delAATGATGTTGATGAAACGCACAGTCAATATGTTTGCTACAGTACAAACACCTTTCCATGGAATTTT|||||24|,A|downstream_gene_variant|MODIFIER|Phatr3_J48917|Phatr3_J48917|transcript|Phatr3_J48917.t1|protein_coding||c.*1428_*1493delAATGATGTTGATGAAACGCACAGTCAATATGTTTGCTACAGTACAAACACCTT…	GT:AD:DP:GQ:PL	1/2:0,4,19:23:78:939,804,1248,138,0,78	DEL	66	upstream-downstream	No	0
chr_29	102379	.	AGTCATGCTAGGTCCCGTCATACTTGGACCTGTGACGCTGGGACCCGTCATGCTTGGCCCGGTGGCG	*,A	787.55	PASS	AC=1,1;AF=0.500,0.500;AN=2;ANN=A|disruptive_inframe_deletion|MODERATE|Phatr3_J41316|Phatr3_J41316|transcript|Phatr3_J41316.t1|protein_coding|2/2|c.888_953delCGCCACCGGGCCAAGCATGACGGGTCCCAGCGTCACAGGTCCAAGTATGACGGGACCTAGCATGAC|p.Ala297_Thr318del|953/1143|888/1143|296/380||,A|downstream_gene_variant|MODIFIER|Phatr3_EG00091|Phatr3_EG00091|transcript|Phatr3_EG00091.t1|protein_coding||c.*370_*435delGTCA…	GT:AD:DP:GQ:PL	1/2:0,4,19:23:99:977,803,786,173,0,111	DEL	66	downstream	No	0
chr_3	340954	.	GCTTGCGTTTTTCTTTTCTTTGGAAGCGCACACGCTCTTTGATCGACAAGTACCAAACGTCACTGGCA	G	865.6	PASS	AC=1;AF=0.500;AN=2;ANN=G|upstream_gene_variant|MODIFIER|Phatr3_J10409|Phatr3_J10409|transcript|Phatr3_J10409.t1|protein_coding||c.-90_-24delCTTGCGTTTTTCTTTTCTTTGGAAGCGCACACGCTCTTTGATCGACAAGTACCAAACGTCACTGGCA|||||90|,G|downstream_gene_variant|MODIFIER|Phatr3_J10378|Phatr3_J10378|transcript|Phatr3_J10378.t1|protein_coding||c.*825_*891delCTTGCGTTTTTCTTTTCTTTGGAAGCGCACACGCTCTTTGATCGACAAGTACCAAACGTCAC…	GT:AD:DP:GQ:PL	0/1:46,24:70:99:873,0,1848	DEL	67	upstream-downstream	No	0
chr_3	1019595	.	GTCTTTTTTTGTGAGTAGTCGCCAAACTCATACGGTAGGCATCTTCCACCGCAGCGACCATCCTTTCA	G	2371.03	PASS	AC=2;AF=1.00;AN=2;ANN=G|upstream_gene_variant|MODIFIER|Phatr3_J10479|Phatr3_J10479|transcript|Phatr3_J10479.t1|protein_coding||c.-1196_-1130delTCTTTTTTTGTGAGTAGTCGCCAAACTCATACGGTAGGCATCTTCCACCGCAGCGACCATCCTTTCA|||||1196|,G|downstream_gene_variant|MODIFIER|Phatr3_J33473|Phatr3_J33473|transcript|Phatr3_J33473.t1|protein_coding||c.*154_*220delTCTTTTTTTGTGAGTAGTCGCCAAACTCATACGGTAGGCATCTTCCACCGCAGCGAC…	GT:AD:DP:GQ:PL	1/1:0,53:53:99:2385,162,0	DEL	67	upstream-downstream	No	0
chr_5	451008	.	ATATAGAATGGGACCGCAAACGTGTTTTTTTGCAAAGGGTTTTGGAGGAAAACCCGGATATAAAGCGT	A	1876.03	PASS	AC=2;AF=1.00;AN=2;ANN=A|upstream_gene_variant|MODIFIER|Phatr3_J34384|Phatr3_J34384|transcript|Phatr3_J34384.t1|protein_coding||c.-853_-787delACGCTTTATATCCGGGTTTTCCTCCAAAACCCTTTGCAAAAAAACACGTTTGCGGTCCCATTCTATA|||||787|,A|upstream_gene_variant|MODIFIER|Phatr3_J34385|Phatr3_J34385|transcript|Phatr3_J34385.t1|protein_coding||c.-107_-41delACGCTTTATATCCGGGTTTTCCTCCAAAACCCTTTGCAAAAAAACACGTTTGCGGTCCCATTC…	GT:AD:DP:GQ:PL	1/1:0,42:42:99:1890,127,0	DEL	67	upstream-downstream	No	0
chr_20	464127	.	GCAGAGAGAGGCATTGAGCAAACCCGTATCAATAAAAAATAATTTAAGTAGAAACGCTCAAGGTCTGT	G	389.6	PASS	AC=1;AF=0.500;AN=2;ANN=G|downstream_gene_variant|MODIFIER|Phatr3_EG00435|Phatr3_EG00435|transcript|Phatr3_EG00435.t1|protein_coding||c.*20_*86delCAGAGAGAGGCATTGAGCAAACCCGTATCAATAAAAAATAATTTAAGTAGAAACGCTCAAGGTCTGT|||||20|,G|downstream_gene_variant|MODIFIER|Phatr3_J49064|Phatr3_J49064|transcript|Phatr3_J49064.t1|protein_coding||c.*53_*119delACAGACCTTGAGCGTTTCTACTTAAATTATTTTTTATTGATACGGGTTTGCTCAATGC…	GT:AD:DP:GQ:PL	0/1:34,12:46:99:397,0,1383	DEL	67	downstream	No	0
chr_4	869361	.	GTAATTTGTGCTACCGTTTCCGCCAACAAGTCCCTATGCGCTTGCCTATGTGCTAACGTTTCCGATCAA	G	841.03	PASS	AC=2;AF=1.00;AN=2;ANN=G|upstream_gene_variant|MODIFIER|Phatr3_J44549|Phatr3_J44549|transcript|Phatr3_J44549.t1|protein_coding||c.-604_-537delTTGATCGGAAACGTTAGCACATAGGCAAGCGCATAGGGACTTGTTGGCGGAAACGGTAGCACAAATTA|||||537|,G|downstream_gene_variant|MODIFIER|Phatr3_J34010|Phatr3_J34010|transcript|Phatr3_J34010.t1|protein_coding||c.*629_*696delTTGATCGGAAACGTTAGCACATAGGCAAGCGCATAGGGACTTGTTGGCGGAAACGGTAG…	GT:AD:DP:GQ:PL	1/1:0,19:19:57:855,57,0	DEL	68	upstream-downstream	No	0
chr_6	467214	.	TGTTAGCCGCAAAAATTACATCCTCTAGCTCTTCTCCGACTATGCTTTCGTCTAAAGTGTTTTCATGCG	T	35.44	PASS	AC=2;AF=1.00;AN=2;ANN=T|frameshift_variant|HIGH|Phatr3_EG02107|Phatr3_EG02107|transcript|Phatr3_EG02107.t1|protein_coding|1/1|c.1511_1578delCGCATGAAAACACTTTAGACGAAAGCATAGTCGGAGAAGAGCTAGAGGATGTAATTTTTGCGGCTAAC|p.Pro504fs|1578/1629|1511/1629|504/542||,T|upstream_gene_variant|MODIFIER|Phatr3_J45200|Phatr3_J45200|transcript|Phatr3_J45200.t1|protein_coding||c.-506_-439delCGCATGAAAACACTTTAGACGAAAGCATAG…	GT:AD:DP:GQ:PL	1/1:0,1:1:3:45,3,0	DEL	68	genic	Yes	0
chr_1	1049382	.	TCCTCTTGGAAAAGAAAGATATGAAGAATCTTCTACAAGAGATTCTACTGGATCTAGCAAGCCCGCAGTC	T	2335.03	PASS	AC=2;AF=1.00;AN=2;ANN=T|conservative_inframe_deletion|MODERATE|Phatr3_J42767|Phatr3_J42767|transcript|Phatr3_J42767.t1|protein_coding|1/1|c.1771_1839delCCTCTTGGAAAAGAAAGATATGAAGAATCTTCTACAAGAGATTCTACTGGATCTAGCAAGCCCGCAGTC|p.Pro591_Val613del|1771/2520|1771/2520|591/839||,T|downstream_gene_variant|MODIFIER|Phatr3_J31834|Phatr3_J31834|transcript|Phatr3_J31834.t1|protein_coding||c.*760_*828delGACTGCG…	GT:AD:DP:GQ:PL	1/1:0,53:53:99:2349,162,0	DEL	69	downstream	No	0
chr_11	449534	.	TATTCGCAGTCAACGTTGGGAAGATGAGGCGCTAATTGCAAAATGCAATCCAATGTGAGGAGTGGGAATA	T	320.6	PASS	AC=1;AF=0.500;AN=2;ANN=T|upstream_gene_variant|MODIFIER|Phatr3_J28215|Phatr3_J28215|transcript|Phatr3_J28215.t1|protein_coding||c.-716_-648delATTCGCAGTCAACGTTGGGAAGATGAGGCGCTAATTGCAAAATGCAATCCAATGTGAGGAGTGGGAATA|||||716|,T|downstream_gene_variant|MODIFIER|GALE1|Phatr3_J46785|transcript|Phatr3_J46785.t1|protein_coding||c.*781_*849delATTCGCAGTCAACGTTGGGAAGATGAGGCGCTAATTGCAAAATGCAATCCAATGTGAGGAGTGGG…	GT:AD:DP:GQ:PL	0/1:31,10:41:99:328,0,1034	DEL	69	upstream-downstream	No	0
chr_5	876512	.	CCAACTGACAGTGAATATCTTACCTGTTCTATTTATAGCCAACTTTTGTAATTCAATGTAAACTACGACAT	*,C	570.01	PASS	AC=1,1;AF=0.500,0.500;AN=2;ANN=C|upstream_gene_variant|MODIFIER|Phatr3_J44977|Phatr3_J44977|transcript|Phatr3_J44977.t1|protein_coding||c.-358_-289delATGTCGTAGTTTACATTGAATTACAAAAGTTGGCTATAAATAGAACAGGTAAGATATTCACTGTCAGTTG|||||289|,C|upstream_gene_variant|MODIFIER|Phatr3_J44978|Phatr3_J44978|transcript|Phatr3_J44978.t1|protein_coding||c.-547_-478delCAACTGACAGTGAATATCTTACCTGTTCTATTTATAGCCAACTTTTGTAA…	GT:AD:DP:GQ:PL	1/2:0,7,16:23:99:1008,614,567,274,0,212	DEL	70	upstream-downstream	No	0
chr_11	449548	.	GTTGGGAAGATGAGGCGCTAATTGCAAAATGCAATCCAATGTGAGGAGTGGGAATAATTCGCAGTCAACGT	*,G	1020.01	PASS	AC=1,1;AF=0.500,0.500;AN=2;ANN=G|upstream_gene_variant|MODIFIER|Phatr3_J28215|Phatr3_J28215|transcript|Phatr3_J28215.t1|protein_coding||c.-702_-633delTTGGGAAGATGAGGCGCTAATTGCAAAATGCAATCCAATGTGAGGAGTGGGAATAATTCGCAGTCAACGT|||||702|,G|downstream_gene_variant|MODIFIER|GALE1|Phatr3_J46785|transcript|Phatr3_J46785.t1|protein_coding||c.*795_*864delTTGGGAAGATGAGGCGCTAATTGCAAAATGCAATCCAATGTGAGGAGTGGGAATAA…	GT:AD:DP:GQ:PL	1/2:0,10,31:41:99:1645,1104,1017,425,0,571	DEL	70	upstream-downstream	No	0
chr_28	202151	.	CCGAACTGCAGCATCCATCGTGTCTTTCTGTGAACGAAGGAAGTCTCCAGACGAGTTTGCATCGTCGGTCGG	C	450.6	PASS	AC=1;AF=0.500;AN=2;ANN=C|upstream_gene_variant|MODIFIER|Phatr3_EG00166|Phatr3_EG00166|transcript|Phatr3_EG00166.t1|protein_coding||c.-752_-682delCCGACCGACGATGCAAACTCGTCTGGAGACTTCCTTCGTTCACAGAAAGACACGATGGATGCTGCAGTTCG|||||682|,C|downstream_gene_variant|MODIFIER|Phatr3_J16674|Phatr3_J16674|transcript|Phatr3_J16674.t1|protein_coding||c.*1763_*1833delCGAACTGCAGCATCCATCGTGTCTTTCTGTGAACGAAGGAAGTCTCCAGA…	GT:AD:DP:GQ:PL	0/1:44,16:60:99:458,0,1803	DEL	71	upstream-downstream	No	0
chr_18	475564	.	ACGCCCGCACCTGGTCCGATTACGGCGTCACAACCGGCGTTCGCCTTTGGATCCACGCCCGCGCCGACATCAT	A	1219.03	PASS	AC=2;AF=1.00;AN=2;ANN=A|disruptive_inframe_deletion|MODERATE|Phatr3_J48647|Phatr3_J48647|transcript|Phatr3_J48647.t1|protein_coding|1/1|c.1635_1706delCGCACCTGGTCCGATTACGGCGTCACAACCGGCGTTCGCCTTTGGATCCACGCCCGCGCCGACATCATCGCC|p.Ala546_Pro569del|1635/1911|1635/1911|545/636||INFO_REALIGN_3_PRIME,A|downstream_gene_variant|MODIFIER|Phatr3_J15145|Phatr3_J15145|transcript|Phatr3_J15145.t1|protein_coding||…	GT:AD:DP:GQ:PL	1/1:0,27:27:90:1233,90,0	DEL	72	downstream	No	0
chr_4	1237141	.	CGTACTGTTGCCGGGCAATGTCCAGTGTCGCCAACGGTAGCACTCTCAATGTGTGTGTGTGTGTGTGTGTGTGT	C	1089.03	PASS	AC=2;AF=1.00;AN=2;ANN=C|upstream_gene_variant|MODIFIER|Phatr3_J26336|Phatr3_J26336|transcript|Phatr3_J26336.t1|protein_coding||c.-108_-36delACACACACACACACACACACACACATTGAGAGTGCTACCGTTGGCGACACTGGACATTGCCCGGCAACAGTAC|||||36|,C|upstream_gene_variant|MODIFIER|Phatr3_J10934|Phatr3_J10934|transcript|Phatr3_J10934.t1|protein_coding||c.-869_-797delGTACTGTTGCCGGGCAATGTCCAGTGTCGCCAACGGTAGCACTCTCAATGTGTGTGTG…	GT:AD:DP:GQ:PL	1/1:0,25:25:75:1103,75,0	DEL	73	upstream-downstream	No	3.4
chr_6	698681	.	CCTTCCTACACGATTGCGACTTCGCATTTGCTCCCTCGGTAAGGGGAGGGGGGGGGGGGGGGGGGGGGGCACCAT	C	1951.03	PASS	AC=2;AF=1.00;AN=2;ANN=C|upstream_gene_variant|MODIFIER|GAPN|Phatr3_J54378|transcript|Phatr3_J54378.t1|protein_coding||c.-2021_-1948delCTTCCTACACGATTGCGACTTCGCATTTGCTCCCTCGGTAAGGGGAGGGGGGGGGGGGGGGGGGGGGGCACCAT|||||2021|,C|downstream_gene_variant|MODIFIER|Phatr3_J45279|Phatr3_J45279|transcript|Phatr3_J45279.t1|protein_coding||c.*1618_*1691delCTTCCTACACGATTGCGACTTCGCATTTGCTCCCTCGGTAAGGGGAGGGGGGGGGGG…	GT:AD:DP:GQ:PL	1/1:0,44:44:99:1965,133,0	DEL	74	upstream-downstream	No	1.35
chr_15	295738	.	CCGTTTCGCGCTAAATCTAAAGAAAGTACATAAAAATTTTCAGATTCGGCCGAATAGCGATTTTTTCATGTCGCAG	C	491.6	PASS	AC=1;AF=0.500;AN=2;ANN=C|upstream_gene_variant|MODIFIER|Phatr3_J47869|Phatr3_J47869|transcript|Phatr3_J47869.t1|protein_coding||c.-422_-348delCGTTTCGCGCTAAATCTAAAGAAAGTACATAAAAATTTTCAGATTCGGCCGAATAGCGATTTTTTCATGTCGCAG|||||364|,C|downstream_gene_variant|MODIFIER|Phatr3_J38192|Phatr3_J38192|transcript|Phatr3_J38192.t1|protein_coding||c.*1551_*1625delCGTTTCGCGCTAAATCTAAAGAAAGTACATAAAAATTTTCAGATTCGGC…	GT:AD:DP:GQ:PL	0/1:44,15:59:99:499,0,1801	DEL	75	upstream-downstream	Yes	0
chr_2	494807	.	CAGTTAAAATCATCTGAGGGCAGGCACGACTCCGTCGAAGGAACAGAAGCAATACTTTTGAGGGATCAAGAAAATCA	C	606.6	PASS	AC=1;AF=0.500;AN=2;ANN=C|upstream_gene_variant|MODIFIER|Phatr3_J43451|Phatr3_J43451|transcript|Phatr3_J43451.t1|protein_coding||c.-415_-340delTGATTTTCTTGATCCCTCAAAAGTATTGCTTCTGTTCCTTCGACGGAGTCGTGCCTGCCCTCAGATGATTTTAACT|||||340|,C|upstream_gene_variant|MODIFIER|Phatr3_EG01498|Phatr3_EG01498|transcript|Phatr3_EG01498.t1|protein_coding||c.-123_-48delAGTTAAAATCATCTGAGGGCAGGCACGACTCCGTCGAAGGAACAGAAGCA…	GT:AD:DP:GQ:PL	0/1:47,18:65:99:614,0,1909	DEL	76	upstream-downstream	No	0
chr_14	158237	.	ACGACGGATGCGTAACACCGGACGATCTCATTCATTCCCCACGACCAAGCCGATACAACTACACGACACGACACAGG	A	3756.03	PASS	AC=2;AF=1.00;AN=2;ANN=A|upstream_gene_variant|MODIFIER|Phatr3_EG01985|Phatr3_EG01985|transcript|Phatr3_EG01985.t1|protein_coding||c.-2061_-1986delCCTGTGTCGTGTCGTGTAGTTGTATCGGCTTGGTCGTGGGGAATGAATGAGATCGTCCGGTGTTACGCATCCGTCG|||||1986|,A|upstream_gene_variant|MODIFIER|Phatr3_EG01988|Phatr3_EG01988|transcript|Phatr3_EG01988.t1|protein_coding||c.-519_-444delCCTGTGTCGTGTCGTGTAGTTGTATCGGCTTGGTCGTGGGGAAT…	GT:AD:DP:GQ:PL	1/1:0,84:84:99:3770,253,0	DEL	76	upstream-downstream	No	0
chr_14	536510	.	AAAGTGCCTTAAAGCATGGCTACTAAAACACGATGGCTGCCCAATATGCCGACAAGACTACCTGAGTTCCGCTGTCT	A	2588.03	PASS	AC=2;AF=1.00;AN=2;ANN=A|frameshift_variant&stop_lost&splice_region_variant|HIGH|Phatr3_EG02507|Phatr3_EG02507|transcript|Phatr3_EG02507.t1|protein_coding|1/1|c.527_602delAGTGCCTTAAAGCATGGCTACTAAAACACGATGGCTGCCCAATATGCCGACAAGACTACCTGAGTTCCGCTGTCTA|p.Lys176fs|527/603|527/603|176/200||INFO_REALIGN_3_PRIME,A|upstream_gene_variant|MODIFIER|Phatr3_J14374|Phatr3_J14374|transcript|Phatr3_J14374.t1|protei…	GT:AD:DP:GQ:PL	1/1:0,58:58:99:2602,178,0	DEL	76	genic	No	0
chr_10	85177	.	CGGAACGTGTCCGTCACAGGTAGTCTCTTAAATGAAAAGATCCGTTCGCACTGAACACCTTCCACTGTATCTATCAATA	C	720.04	PASS	AC=1;AF=0.500;AN=2;ANN=C|upstream_gene_variant|MODIFIER|Phatr3_J36289|Phatr3_J36289|transcript|Phatr3_J36289.t1|protein_coding||c.-440_-363delTATTGATAGATACAGTGGAAGGTGTTCAGTGCGAACGGATCTTTTCATTTAAGAGACTACCTGTGACGGACACGTTCC|||||363|,C|upstream_gene_variant|MODIFIER|Phatr3_J46351|Phatr3_J46351|transcript|Phatr3_J46351.t1|protein_coding||c.-768_-691delGGAACGTGTCCGTCACAGGTAGTCTCTTAAATGAAAAGATCCGTTCGCAC…	GT:AD:DP:GQ:PL	0/1:21,22:43:99:821,0,816	DEL	78	upstream	No	0
chr_17	619196	.	CTTTCCTTCGGGCGGATTTGAGTATTTTTCAGCCTTGTTATTCTCTAACATAAAGATAGCACAGTTGTGGAACGGTATTA	C	1299.03	PASS	AC=2;AF=1.00;AN=2;ANN=C|downstream_gene_variant|MODIFIER|Phatr3_J38948|Phatr3_J38948|transcript|Phatr3_J38948.t1|protein_coding||c.*1401_*1479delTTTCCTTCGGGCGGATTTGAGTATTTTTCAGCCTTGTTATTCTCTAACATAAAGATAGCACAGTTGTGGAACGGTATTA|||||1401|,C|downstream_gene_variant|MODIFIER|Phatr3_J48479|Phatr3_J48479|transcript|Phatr3_J48479.t1|protein_coding||c.*102_*180delTAATACCGTTCCACAACTGTGCTATCTTTATGTTAGAGAATAA…	GT:AD:DP:GQ:PL	1/1:2,35:37:94:1313,94,0	DEL	79	downstream	No	1.9
chr_2	347229	.	AGCCTCAATCACTTCTCCTTCACAGTCAGTCAGCTCACAGGTATGGAGCAAACTGATAAAATACTTGCAGGATGGGGACAG	A	179.6	PASS	AC=1;AF=0.500;AN=2;ANN=A|upstream_gene_variant|MODIFIER|Phatr3_J43398|Phatr3_J43398|transcript|Phatr3_J43398.t1|protein_coding||c.-328_-249delCTGTCCCCATCCTGCAAGTATTTTATCAGTTTGCTCCATACCTGTGAGCTGACTGACTGTGAAGGAGAAGTGATTGAGGC|||||249|,A|downstream_gene_variant|MODIFIER|Phatr3_EG01463|Phatr3_EG01463|transcript|Phatr3_EG01463.t1|protein_coding||c.*1767_*1846delGCCTCAATCACTTCTCCTTCACAGTCAGTCAGCTCACAGGT…	GT:AD:DP:GQ:PL	0/1:22,6:28:99:187,0,905	DEL	80	upstream-downstream	No	0
chr_26	196874	.	GTCGGTCCAGAACAATAATAGTGTTGGTACTTCTTGGCCACCATGGTTGGGTTTTTGGATGCTGACATGACCTAACTGTAAA	G	2062.03	PASS	AC=2;AF=1.00;AN=2;ANN=G|upstream_gene_variant|MODIFIER|Phatr3_J50029|Phatr3_J50029|transcript|Phatr3_J50029.t1|protein_coding||c.-310_-230delTTTACAGTTAGGTCATGTCAGCATCCAAAAACCCAACCATGGTGGCCAAGAAGTACCAACACTATTATTGTTCTGGACCGA|||||230|,G|upstream_gene_variant|MODIFIER|Phatr3_J3262|Phatr3_J3262|transcript|Phatr3_J3262.t1|protein_coding||c.-2059_-1979delTCGGTCCAGAACAATAATAGTGTTGGTACTTCTTGGCCACCATGGTTGG…	GT:AD:DP:GQ:PL	1/1:0,46:46:99:2076,141,0	DEL	81	upstream-downstream	No	0
chr_6	843084	.	ACACACACACACACACACACACACACACACACACACACACACACACACACACACACACACACACACACACACACACACACACG	A	687.6	PASS	AC=1;AF=0.500;AN=2;ANN=A|upstream_gene_variant|MODIFIER|Phatr3_EG01400|Phatr3_EG01400|transcript|Phatr3_EG01400.t1|protein_coding||c.-1991_-1910delCGTGTGTGTGTGTGTGTGTGTGTGTGTGTGTGTGTGTGTGTGTGTGTGTGTGTGTGTGTGTGTGTGTGTGTGTGTGTGTGTG|||||1910|,A|upstream_gene_variant|MODIFIER|Phatr3_EG01375|Phatr3_EG01375|transcript|Phatr3_EG01375.t1|protein_coding||c.-449_-368delCACACACACACACACACACACACACACACACACACAC…	GT:AD:DP:GQ:PL	0/1:35,19:54:99:695,0,1410	DEL	82	upstream-downstream	No	4.9
chr_10	161256	.	CAATGAAATTTGAACAGATCAATTTTCAGTACAGTTTGCGAAAGAAAATTTTGATCGGACACTTTCGACCGCATCTTGAAATG	C	888.6	PASS	AC=1;AF=0.500;AN=2;ANN=C|downstream_gene_variant|MODIFIER|Phatr3_J36323|Phatr3_J36323|transcript|Phatr3_J36323.t1|protein_coding||c.*1659_*1740delCATTTCAAGATGCGGTCGAAAGTGTCCGATCAAAATTTTCTTTCGCAAACTGTACTGAAAATTGATCTGTTCAAATTTCATT|||||1740|,C|intergenic_region|MODIFIER|Phatr3_J36322-Phatr3_J36323|Phatr3_J36322-Phatr3_J36323|intergenic_region|Phatr3_J36322-Phatr3_J36323|||n.161257_161338delAATGAAATT…	GT:AD:DP:GQ:PL	0/1:38,25:63:99:896,0,1506	DEL	82	downstream	No	0
bd_34x35	21913	.	ATTGACACATGTCCTTGGTGCACGAGATACTGTGTTTGTCTCGTTTGTCCTTGGTACACGAGATACTGTTGTGTGAATGGACG	A	410.6	PASS	AC=1;AF=0.500;AN=2;ANN=A|downstream_gene_variant|MODIFIER|Phatr3_Jdraft1491|Phatr3_Jdraft1491|transcript|Phatr3_Jdraft1491.t1|protein_coding||c.*146_*227delTTGACACATGTCCTTGGTGCACGAGATACTGTGTTTGTCTCGTTTGTCCTTGGTACACGAGATACTGTTGTGTGAATGGACG|||||146|,A|intergenic_region|MODIFIER|Phatr3_Jdraft1491-Phatr3_EG01257|Phatr3_Jdraft1491-Phatr3_EG01257|intergenic_region|Phatr3_Jdraft1491-Phatr3_EG01257|||n.2…	GT:AD:DP:GQ:PL	0/1:4,11:15:90:418,0,90	DEL	82	downstream	Yes	0
chr_8	541453	.	CTTTTGCGGAGCACCGGGTAGAAAACGAGCATGGAAACCGGAAGAGGGGCCAGGGCCAAATCAACACACACACAGACAGACACAG	C	1375.6	PASS	AC=1;AF=0.500;AN=2;ANN=C|upstream_gene_variant|MODIFIER|Phatr3_J45874|Phatr3_J45874|transcript|Phatr3_J45874.t1|protein_coding||c.-390_-307delTTTTGCGGAGCACCGGGTAGAAAACGAGCATGGAAACCGGAAGAGGGGCCAGGGCCAAATCAACACACACACAGACAGACACAG|||||148|,C|downstream_gene_variant|MODIFIER|Phatr3_J35691|Phatr3_J35691|transcript|Phatr3_J35691.t1|protein_coding||c.*1838_*1921delCTGTGTCTGTCTGTGTGTGTGTTGATTTGGCCCTGGCCCC…	GT:AD:DP:GQ:PL	0/1:44,36:80:99:1383,0,1698	DEL	84	upstream-downstream	No	0
chr_13	155480	.	GCGCAACTATCGGTACCGACCGACCCGAAAAAGTTTTCTATTGAAATCCTTCACAGTCAGTTAAAACGCTGCGCTGGGAAAGCAA	G	1696.03	PASS	AC=2;AF=1.00;AN=2;ANN=G|upstream_gene_variant|MODIFIER|Phatr3_J37440|Phatr3_J37440|transcript|Phatr3_J37440.t1|protein_coding||c.-701_-618delTTGCTTTCCCAGCGCAGCGTTTTAACTGACTGTGAAGGATTTCAATAGAAAACTTTTTCGGGTCGGTCGGTACCGATAGTTGCG|||||618|,G|upstream_gene_variant|MODIFIER|Phatr3_J37441|Phatr3_J37441|transcript|Phatr3_J37441.t1|protein_coding||c.-121_-38delCGCAACTATCGGTACCGACCGACCCGAAAAAGTTTTCTATTGAAAT…	GT:AD:DP:GQ:PL	1/1:0,38:38:99:1710,114,0	DEL	84	upstream-downstream	No	0
chr_32	77150	.	CACCACCACCACCACCACCACCACCACCACAACAACAACAACAACAACAACAACAACAACAACAACAACAACAACAACAACAACA	C	1363.6	PASS	AC=1;AF=0.500;AN=2;ANN=C|upstream_gene_variant|MODIFIER|Phatr3_J17115|Phatr3_J17115|transcript|Phatr3_J17115.t1|protein_coding||c.-1451_-1368delTGTTGTTGTTGTTGTTGTTGTTGTTGTTGTTGTTGTTGTTGTTGTTGTTGTTGTTGTGGTGGTGGTGGTGGTGGTGGTGGTGGT|||||1368|,C|upstream_gene_variant|MODIFIER|Phatr3_J50610|Phatr3_J50610|transcript|Phatr3_J50610.t1|protein_coding||c.-186_-103delACCACCACCACCACCACCACCACCACCACAACAACAACAAC…	GT:AD:DP:GQ:PL	0/1:33,35:68:99:1371,0,1245	DEL	84	upstream	No	6.25
bd_8x17	25836	.	CGTCAGAGCCCCTGTCAAACCTCCCGTCAGAGCCCCGGTCGAACCTCCAGTCAGAGCCCCCGTGAGAGCCCCCGTCAAACCTCCA	C	1068.03	PASS	AC=2;AF=1.00;AN=2;ANN=C|conservative_inframe_deletion|MODERATE|Phatr3_EG02535|Phatr3_EG02535|transcript|Phatr3_EG02535.t1|protein_coding|2/2|c.1438_1521delGTCAAACCTCCCGTCAGAGCCCCGGTCGAACCTCCAGTCAGAGCCCCCGTGAGAGCCCCCGTCAAACCTCCAGTCAGAGCCCCT|p.Val480_Pro507del|1438/1581|1438/1581|480/526||INFO_REALIGN_3_PRIME,C|upstream_gene_variant|MODIFIER|Phatr3_Jdraft1559|Phatr3_Jdraft1559|transcript|Phatr3_Jdr…	GT:AD:DP:GQ:PL	1/1:0,26:26:79:1082,79,0	DEL	84	upstream	Yes	0
chr_3	81694	.	GCCCCCTCTAGTTAGACATGAATCTACCCACGCACACGATCAGTGCGATTCCAATGGAATATGGTATGTCCGATTCTCACAGTCAA	G	1400.6	PASS	AC=1;AF=0.500;AN=2;ANN=G|start_lost&conservative_inframe_deletion|HIGH|Phatr3_J33116|Phatr3_J33116|transcript|Phatr3_J33116.t1|protein_coding|2/6|c.-59_6delCCCCCTCTAGTTAGACATGAATCTACCCACGCACACGATCAGTGCGATTCCAATGGAATATGGTATGTCCGATTCTCACAGTCAA|p.Met1_Gln2delinsArgGlnAsnSerAlaSerAlaPheAlaGluAspGluLysTyrProAlaGlyValSerGlnThrLeuArgLysGluArgLeuMetValHisGluArgLeuTrpArgSerLysArgThrAspProArgLysThrAspIleAr…	GT:AD:DP:GQ:PL	0/1:76,41:117:99:1408,0,3072	DEL	85	upstream	No	2.5
chr_17	149748	.	GTTGGTCTATCATTTCTTTGCCTTGAACTTGCGCGAAGTTGTCGTGGCCGTCGATTGACGAAGCAAATCGAGTCCTTGGCCATCTC	G	1750.03	PASS	AC=2;AF=1.00;AN=2;ANN=G|stop_lost&conservative_inframe_deletion&splice_region_variant|HIGH|Phatr3_J48335|Phatr3_J48335|transcript|Phatr3_J48335.t1|protein_coding|1/1|c.403_*28delTTGGTCTATCATTTCTTTGCCTTGAACTTGCGCGAAGTTGTCGTGGCCGTCGATTGACGAAGCAAATCGAGTCCTTGGCCATCTC|p.Leu135_Ter153del|403/459|403/459|135/152||,G|upstream_gene_variant|MODIFIER|Phatr3_J48336|Phatr3_J48336|transcript|Phatr3_J48336.t1|p…	GT:AD:DP:GQ:PL	1/1:0,39:39:99:1764,121,0	DEL	85	upstream-downstream	No	0
chr_3	1128294	.	GTCCAAATCAACTGACTGTGAAGTTCTATACGATGTCCTGCGAACGGTGCACGACTACCCATCTTTCTGTTCTGCATGCCTTTCCTA	G	1033.6	PASS	AC=1;AF=0.500;AN=2;ANN=G|upstream_gene_variant|MODIFIER|Phatr3_J5873|Phatr3_J5873|transcript|Phatr3_J5873.t1|protein_coding||c.-1795_-1710delTAGGAAAGGCATGCAGAACAGAAAGATGGGTAGTCGTGCACCGTTCGCAGGACATCGTATAGAACTTCACAGTCAGTTGATTTGGA|||||1710|,G|upstream_gene_variant|MODIFIER|Phatr3_EG02626|Phatr3_EG02626|transcript|Phatr3_EG02626.t1|protein_coding||c.-664_-579delTCCAAATCAACTGACTGTGAAGTTCTATACGATGTCCTG…	GT:AD:DP:GQ:PL	0/1:31,27:58:99:1041,0,1220	DEL	86	upstream-downstream	No	0
chr_15	15812	.	CGTCGGTCTCTTTATCATTTTAGGCACAAAGGGCATTTCATCCAATGCGCATTAGGGCAAGTCCGAGGTCGTAAAGGCAGCCGAAGAT	C	453.6	PASS	AC=1;AF=0.500;AN=2;ANN=C|3_prime_UTR_variant|MODIFIER|Phatr3_J47781|Phatr3_J47781|transcript|Phatr3_J47781.t1|protein_coding|2/2|c.*236_*322delCGGTCTCTTTATCATTTTAGGCACAAAGGGCATTTCATCCAATGCGCATTAGGGCAAGTCCGAGGTCGTAAAGGCAGCCGAAGATGT|||||236|INFO_REALIGN_3_PRIME,C|upstream_gene_variant|MODIFIER|Phatr3_J14403|Phatr3_J14403|transcript|Phatr3_J14403.t1|protein_coding||c.-528_-442delGTCGGTCTCTTTATCATTTT…	GT:AD:DP:GQ:PL	0/1:15,14:29:99:461,0,592	DEL	87	genic	No	0
chr_27	23891	.	ACACTATGTTGACATCTCTGTAGCTAGAGCTCTAGCTACTAGTAGCTCATAAACTGACAGTGCACGAGCGTTTTGGTGGGAGGTGACAACG	A	60.6	PASS	AC=1;AF=0.500;AN=2;ANN=A|upstream_gene_variant|MODIFIER|Phatr3_J16632|Phatr3_J16632|transcript|Phatr3_J16632.t1|protein_coding||c.-180_-91delCACTATGTTGACATCTCTGTAGCTAGAGCTCTAGCTACTAGTAGCTCATAAACTGACAGTGCACGAGCGTTTTGGTGGGAGGTGACAACG|||||180|,A|downstream_gene_variant|MODIFIER|Phatr3_EG00132|Phatr3_EG00132|transcript|Phatr3_EG00132.t1|protein_coding||c.*480_*569delCACTATGTTGACATCTCTGTAGCTAGAGCTCTAG…	GT:AD:DP:GQ:PL	0/1:18,3:21:68:68,0,747	DEL	90	upstream-downstream	No	34.23
chr_2	1228379	.	TCGTACTAACGTACAGACGTTACTTTGGGTCTGCTTTGTATCTCCCCAACAATCGCGTGCATACCGGTATCTCAACGGTAAGAAGGTTTTTGGG	T	725.6	PASS	AC=1;AF=0.500;AN=2;ANN=T|upstream_gene_variant|MODIFIER|Phatr3_J18345|Phatr3_J18345|transcript|Phatr3_J18345.t1|protein_coding||c.-163_-71delCCCAAAAACCTTCTTACCGTTGAGATACCGGTATGCACGCGATTGTTGGGGAGATACAAAGCAGACCCAAAGTAACGTCTGTACGTTAGTACG|||||71|,T|upstream_gene_variant|MODIFIER|APC7|Phatr3_J43701|transcript|Phatr3_J43701.t1|protein_coding||c.-393_-301delCGTACTAACGTACAGACGTTACTTTGGGTCTGCTTTGTATCTCCCC…	GT:AD:DP:GQ:PL	0/1:36,20:56:99:733,0,1445	DEL	93	upstream	No	0
mitochondria	31121	.	TACCAGTGAAACTTCTCTTTGGGACGAAAAATCTTACCGGTGAAACTTCCATCCAAATACAAAAATCTTGTCGATTTGATCCTTATCAGTAAAG	T	59.03	PASS	AC=1;AF=0.500;AN=2;ANN=T||MODIFIER|||||||||||||ERROR_CHROMOSOME_NOT_FOUND;BaseQRankSum=-0.241;DP=27;ExcessHet=3.0103;FS=3.332;MLEAC=1;MLEAF=0.500;MQ=34.86;MQRankSum=0.619;QD=2.27;ReadPosRankSum=-0.876;SOR=2.303	GT:AD:DP:GQ:PL	0/1:6,20:26:99:210,0,182	DEL	93	unknown	No	0
chr_10	228491	.	GGAAATCGTACAGACTAACAAGAGGAAACCTAGACAGTGAACGCCAACGCGAATTGCTTCTGTGCTACCTCTAAGACTAATCCATGACACTTACC	G	913.6	PASS	AC=1;AF=0.500;AN=2;ANN=G|upstream_gene_variant|MODIFIER|Phatr3_J36347|Phatr3_J36347|transcript|Phatr3_J36347.t1|protein_coding||c.-523_-430delGGTAAGTGTCATGGATTAGTCTTAGAGGTAGCACAGAAGCAATTCGCGTTGGCGTTCACTGTCTAGGTTTCCTCTTGTTAGTCTGTACGATTTC|||||430|,G|upstream_gene_variant|MODIFIER|Phatr3_J46402|Phatr3_J46402|transcript|Phatr3_J46402.t1|protein_coding||c.-510_-417delGAAATCGTACAGACTAACAAGAGGAAACCTAGAC…	GT:AD:DP:GQ:PL	0/1:44,25:69:99:921,0,1764	DEL	94	upstream-downstream	No	0
chr_8	345483	.	CATCGCGGGCATGACGAAGGACAACAATGCAACGCAGGCTGAAGCGTACAACGCGTGTACATTTACGCCTTTTTGTGCAAATCACCAAGCACTGAG	C	710.6	PASS	AC=1;AF=0.500;AN=2;ANN=C|downstream_gene_variant|MODIFIER|Phatr3_J45807|Phatr3_J45807|transcript|Phatr3_J45807.t1|protein_coding||c.*1009_*1103delATCGCGGGCATGACGAAGGACAACAATGCAACGCAGGCTGAAGCGTACAACGCGTGTACATTTACGCCTTTTTGTGCAAATCACCAAGCACTGAG|||||1009|,C|downstream_gene_variant|MODIFIER|Phatr3_EG02033|Phatr3_EG02033|transcript|Phatr3_EG02033.t1|protein_coding||c.*190_*284delCTCAGTGCTTGGTGATTTGCACA…	GT:AD:DP:GQ:PL	0/1:68,22:90:99:718,0,2787	DEL	95	downstream	Yes	0
chr_11	658578	.	CAGAATATTGCAATACTTCTATCTTGCTGATCACTGCCAAGGGCAAAGCCGACTTTTTGGTCAGGGAGCATCTGGCGTCCCGAAATTCACTATGGCTG	C	477.6	PASS	AC=1;AF=0.500;AN=2;ANN=C|frameshift_variant&stop_lost&splice_region_variant|HIGH|Phatr3_J46866|Phatr3_J46866|transcript|Phatr3_J46866.t1|protein_coding|1/1|c.1445_*59delCAGCCATAGTGAATTTCGGGACGCCAGATGCTCCCTGACCAAAAAGTCGGCTTTGCCCTTGGCAGTGATCAGCAAGATAGAAGTATTGCAATATTCT|p.Ser482fs||1445/1482|482/493||,C|upstream_gene_variant|MODIFIER|Phatr3_EG00842|Phatr3_EG00842|transcript|Phatr3_EG00842.t1|protein_…	GT:AD:DP:GQ:PL	0/1:48,15:63:99:485,0,1970	DEL	97	genic	No	0
chr_14	270784	.	CTTTCCACTGTCAAACAGCTCTTGATTGTCGCCCGCGCGAAAATAGTAGCACTAACTGTAACTTCAAAATACAAAATGTTCTCTGTTACCATACAGTGA	C	251.6	PASS	AC=1;AF=0.500;AN=2;ANN=C|upstream_gene_variant|MODIFIER|Phatr3_J47612|Phatr3_J47612|transcript|Phatr3_J47612.t1|protein_coding||c.-552_-455delTTTCCACTGTCAAACAGCTCTTGATTGTCGCCCGCGCGAAAATAGTAGCACTAACTGTAACTTCAAAATACAAAATGTTCTCTGTTACCATACAGTGA|||||545|,C|intergenic_region|MODIFIER|Phatr3_J52260-Phatr3_J47612|Phatr3_J52260-Phatr3_J47612|intergenic_region|Phatr3_J52260-Phatr3_J47612|||n.270785_270882d…	GT:AD:DP:GQ:PL	0/1:26,9:35:99:259,0,1067	DEL	98	upstream	No	0
chr_2	1228400	.	ACTTTGGGTCTGCTTTGTATCTCCCCAACAATCGCGTGCATACCGGTATCTCAACGGTAAGAAGGTTTTTGGGCGTACTAACGTACAGACGTTACTTTGGGT	A,*	1454.01	PASS	AC=1,1;AF=0.500,0.500;AN=2;ANN=A|upstream_gene_variant|MODIFIER|Phatr3_J18345|Phatr3_J18345|transcript|Phatr3_J18345.t1|protein_coding||c.-192_-92del|||||92|,A|upstream_gene_variant|MODIFIER|APC7|Phatr3_J43701|transcript|Phatr3_J43701.t1|protein_coding||c.-372_-272del|||||372|,A|intergenic_region|MODIFIER|Phatr3_J18345-APC7|Phatr3_J18345-Phatr3_J43701|intergenic_region|Phatr3_J18345-Phatr3_J43701…	GT:AD:DP:GQ:PL	1/2:0,37,20:57:99:2368,857,1316,1522,0,1451	DEL	101	upstream	No	0
chr_4	329853	.	TATGCACCCACCGTGGACTCGGCGACTCCCGGGAAGCTTTCGCGCCGTACTAGTTTTGAAGTCAATTCCACCGGAAAGGAAGACTTTCCTTTCCTCTTGGGG	T	763.03	PASS	AC=2;AF=1.00;AN=2;ANN=T|frameshift_variant|HIGH|Phatr3_J44359|Phatr3_J44359|transcript|Phatr3_J44359.t1|protein_coding|1/1|c.106_206del|p.Pro36fs|206/2466|106/2466|36/821||,T|upstream_gene_variant|MODIFIER|Phatr3_J44360|Phatr3_J44360|transcript|Phatr3_J44360.t1|protein_coding||c.-714_-614del|||||714|,T|upstream_gene_variant|MODIFIER|Phatr3_EG01558|Phatr3_EG01558|transcript|Phatr3_EG01558.t1|prote…	GT:AD:DP:GQ:PL	1/1:0,20:20:56:777,56,0	DEL	101	genic	No	0
chr_11	389573	.	TGTTCCTCTAAATGCACGATTAACTGCAAAGAAAGCCTGTGGCACGCTTTGCTGTTCGAACGGATTTTTTTCCGTCTACATGAGAAACATTCTGCTTAAGGG	T	508.6	PASS	AC=1;AF=0.500;AN=2;ANN=T|upstream_gene_variant|MODIFIER|Phatr3_J13230|Phatr3_J13230|transcript|Phatr3_J13230.t1|protein_coding||c.-891_-791del|||||791|,T|downstream_gene_variant|MODIFIER|Phatr3_J46762|Phatr3_J46762|transcript|Phatr3_J46762.t1|protein_coding||c.*423_*523del|||||523|,T|intergenic_region|MODIFIER|Phatr3_J13230-Phatr3_J46762|Phatr3_J13230-Phatr3_J46762|intergenic_region|Phatr3_J13230…	GT:AD:DP:GQ:PL	0/1:54,22:76:99:516,0,2214	DEL	101	upstream-downstream	No	0
chr_19	521782	.	ATGAGCCAAAGGAGAAAGATGCCGGCGGATTCACGATGGGTGGTGCGAGGTTCAAGGAGTCGACTGCGCAGCCATGAAAATGTAGAGTGACTGTCACTAGAAC	A	335.6	PASS	AC=1;AF=0.500;AN=2;ANN=A|frameshift_variant&stop_lost&splice_region_variant|HIGH|Phatr3_EG00406|Phatr3_EG00406|transcript|Phatr3_EG00406.t1|protein_coding|2/2|c.330_*95del|p.Arg110fs||330/336|110/111||,A|upstream_gene_variant|MODIFIER|Phatr3_J39438|Phatr3_J39438|transcript|Phatr3_J39438.t1|protein_coding||c.-139_-38del|||||38|,A|downstream_gene_variant|MODIFIER|Phatr3_J48865|Phatr3_J48865|transcr…	GT:AD:DP:GQ:PL	0/1:51,12:63:99:343,0,2050	DEL	102	genic	No	0
chr_1	577794	.	TTCCAGAAGATACAGAACCCGGGACGCACTTTCCCAGTTTAGACAGACAGACAGACAGACATGAGGGCGTTTCAGCTAAGAGATGTTCACTATGAATAGCAGTTG	T	1487.03	PASS	AC=2;AF=1.00;AN=2;ANN=T|upstream_gene_variant|MODIFIER|Phatr3_EG02202|Phatr3_EG02202|transcript|Phatr3_EG02202.t1|protein_coding||c.-1023_-920del|||||920|,T|upstream_gene_variant|MODIFIER|Phatr3_EG02185|Phatr3_EG02185|transcript|Phatr3_EG02185.t1|protein_coding||c.-452_-349del|||||349|,T|upstream_gene_variant|MODIFIER|LCYB|Phatr3_J8835|transcript|Phatr3_J8835.t1|protein_coding||c.-319_-216del||||…	GT:AD:DP:GQ:PL	1/1:0,40:40:99:1501,106,0	DEL	104	upstream	No	1.05
chr_7	570656	.	AAGGTAGAAAACAAGGAGCTGTTTTTGCAACAAATGCTATAGGATACGCTATGGGTCCTTTTCTATGCAGTTTGTCTACCATCATACCAAGAACAAGACTCCCTT	A	228.6	PASS	AC=1;AF=0.500;AN=2;ANN=A|downstream_gene_variant|MODIFIER|Phatr3_J45570|Phatr3_J45570|transcript|Phatr3_J45570.t1|protein_coding||c.*188_*291del|||||291|,A|intergenic_region|MODIFIER|Phatr3_J45569-Phatr3_J45570|Phatr3_J45569-Phatr3_J45570|intergenic_region|Phatr3_J45569-Phatr3_J45570|||n.570657_570760del||||||;BaseQRankSum=2.180;DP=58;ExcessHet=3.0103;FS=0.000;MLEAC=1;MLEAF=0.500;MQ=60.00;MQRankS…	GT:AD:DP:GQ:PL	0/1:48,10:58:99:236,0,1967	DEL	104	downstream	No	0
chr_21	430932	.	GTCAGAAAATTTGAAGCCGTTTCCGATCCGGAGATTTGGCCATTGGGTGTAAGGGGACACTCCGCTGCATCCCAGACGCATGCGCTATTCCCGCTTCTCCACTCACA	G	561.02	PASS	AC=2;AF=1.00;AN=2;ANN=G|frameshift_variant|HIGH|Phatr3_EG00352|Phatr3_EG00352|transcript|Phatr3_EG00352.t1|protein_coding|1/1|c.364_469del|p.Cys122fs|469/921|364/921|122/306||,G|splice_region_variant|LOW|Phatr3_J49270|Phatr3_J49270|transcript|Phatr3_J49270.t1|protein_coding|2/2|c.*518_*623del||||||INFO_REALIGN_3_PRIME,G|3_prime_UTR_variant|MODIFIER|Phatr3_J49270|Phatr3_J49270|transcript|Phatr3_J4…	GT:AD:DP:GQ:PL	1/1:0,13:13:39:575,39,0	DEL	106	genic	No	0
chr_13	112977	.	AATCATCCTTTGAACCGTCAGATGTTCCCAGTTCTGTACCAAGTGAGATAGCAAGCTCCTTACCAAGCACAAGTCAAAGCAAGCTGCCGTCCTCAGCCCCTTTCACCG	A	3041.03	PASS	AC=2;AF=1.00;AN=2;ANN=A|frameshift_variant&stop_lost&splice_region_variant|HIGH|Phatr3_EG00936|Phatr3_EG00936|transcript|Phatr3_EG00936.t1|protein_coding|2/2|c.146_*72del|p.Thr49fs||146/180|49/59||,A|upstream_gene_variant|MODIFIER|Phatr3_EG00922|Phatr3_EG00922|transcript|Phatr3_EG00922.t1|protein_coding||c.-213_-107del|||||107|,A|upstream_gene_variant|MODIFIER|Phatr3_J47260|Phatr3_J47260|transcri…	GT:AD:DP:GQ:PL	1/1:0,68:68:99:3055,205,0	DEL	107	genic	No	0
chr_16	324456	.	CACTGTCAATAGAAATTTGCAAAAATTCCGCTGTCAGCATGGTATCTCGCAAGGCGGGAAAATTCCTCTATCATTAGATAACAGCAAAAGGGCGATTTTGGTTGGATGTG	C	624.03	PASS	AC=2;AF=1.00;AN=2;ANN=C|upstream_gene_variant|MODIFIER|Phatr3_EG00672|Phatr3_EG00672|transcript|Phatr3_EG00672.t1|protein_coding||c.-821_-713del|||||787|WARNING_TRANSCRIPT_NO_STOP_CODON,C|downstream_gene_variant|MODIFIER|Phatr3_J14843|Phatr3_J14843|transcript|Phatr3_J14843.t1|protein_coding||c.*189_*297del|||||189|,C|intergenic_region|MODIFIER|Phatr3_J14843-Phatr3_EG00672|Phatr3_J14843-Phatr3_EG0…	GT:AD:DP:GQ:PL	1/1:0,17:17:46:638,46,0	DEL	109	upstream-downstream	No	0
chr_11	353550	.	ACAAACCGGCTTTGGCCGACTAGGGACGTCACTTTGGGCCTTTCAACATCAGCAACACGACAATCACGGACTCGAAACGGTCATTCCGGATATTGTTACCGTGGGCAAACC	A	565.6	PASS	AC=1;AF=0.500;AN=2;ANN=A|frameshift_variant|HIGH|Phatr3_J52110|Phatr3_J52110|transcript|Phatr3_J52110.t1|protein_coding|2/2|c.923_1032del|p.Gln308fs|923/1557|923/1557|308/518||INFO_REALIGN_3_PRIME,A|upstream_gene_variant|MODIFIER|Phatr3_J13382|Phatr3_J13382|transcript|Phatr3_J13382.t1|protein_coding||c.-1027_-918del|||||1027|,A|downstream_gene_variant|MODIFIER|Phatr3_J46747|Phatr3_J46747|transcri…	GT:AD:DP:GQ:PL	0/1:62,22:84:99:573,0,2535	DEL	110	genic	No	0
chr_32	56	.	TGGTGGGCACCAGACGTATTGCAGAAACGTGATTGTATTATTTCCGCGGTAAAGACGAGATACCTTAAACGGACTCACAAGTTTGGTATTTGTATGCCAAAATCGGTCAAGCAA	T	70.6	PASS	AC=1;AF=0.500;AN=2;ANN=T|intergenic_region|MODIFIER|CHR_START-Phatr3_J41583|CHR_START-Phatr3_J41583|intergenic_region|CHR_START-Phatr3_J41583|||n.57_169del||||||,T|custom|MODIFIER|||CUSTOM&Phatr3TE|Copia%2CCoDi4|||n.57_169del||||||;DP=4;ExcessHet=3.0103;FS=0.000;MLEAC=1;MLEAF=0.500;MQ=29.05;MQRankSum=1.383;QD=17.65;SOR=2.303	GT:AD:DP:GQ:PL	0/1:2,2:4:78:78,0,78	DEL	113	intergenic	Yes	99.91
chr_4	913313	.	TTCAGAGTATGGTAGGATTGAAAACTCTACTCTAATAGAGTAGTATAGAGTAGTGTTTTCAATGGGACACCAGAAAAACCTACGCCACGTCAAATACGTGACTAGGATAAGCCCG	T	123.49	PASS	AC=2;AF=1.00;AN=2;ANN=T|upstream_gene_variant|MODIFIER|Phatr3_EG02392|Phatr3_EG02392|transcript|Phatr3_EG02392.t1|protein_coding||c.-921_-808del|||||808|,T|downstream_gene_variant|MODIFIER|Phatr3_EG01611|Phatr3_EG01611|transcript|Phatr3_EG01611.t1|protein_coding||c.*603_*716del|||||716|,T|intergenic_region|MODIFIER|Phatr3_EG02392-Phatr3_EG01611|Phatr3_EG02392-Phatr3_EG01611|intergenic_region|Phat…	GT:AD:DP:GQ:PL	1/1:0,3:3:10:137,10,0	DEL	114	upstream-downstream	Yes	3.6
chr_1	2441403	.	ATTCGTGTCCATCCCAAACGCATCCCACAAAAGGTATGGTTCGCGATGCAACGACTACGATAGTCTACGGGGTCTGTGCTCCATCCTGCTGGGGAGCTTGCTTGGCCGAACTCGGT	A	756.6	PASS	AC=1;AF=0.500;AN=2;ANN=A|upstream_gene_variant|MODIFIER|Phatr3_J8694|Phatr3_J8694|transcript|Phatr3_J8694.t1|protein_coding||c.-976_-862del|||||976|,A|downstream_gene_variant|MODIFIER|Phatr3_J8765|Phatr3_J8765|transcript|Phatr3_J8765.t1|protein_coding||c.*729_*843del|||||729|,A|downstream_gene_variant|MODIFIER|Phatr3_EG01819|Phatr3_EG01819|transcript|Phatr3_EG01819.t1|protein_coding||c.*1767_*188…	GT:AD:DP:GQ:PL	0/1:69,23:92:99:764,0,2824	DEL	115	genic	No	1.35
chr_3	244596	.	CAACGCTTGTCAAGATATAAGTGAATATGCTTGATATACCTTAAATGTGACGAGGTCAAACGACGTGATTTGGGGATAGCGCTCCGTGGTTCAATTCCATGGCACGTTAATTTTGACA	C	451.02	PASS	AC=2;AF=1.00;AN=2;ANN=C|upstream_gene_variant|MODIFIER|Phatr3_EG01639|Phatr3_EG01639|transcript|Phatr3_EG01639.t1|protein_coding||c.-1057_-941del|||||1057|,C|downstream_gene_variant|MODIFIER|LHCR9|Phatr3_J10243|transcript|Phatr3_J10243.t1|protein_coding||c.*491_*607del|||||491|,C|intergenic_region|MODIFIER|LHCR9-Phatr3_EG01639|Phatr3_J10243-Phatr3_EG01639|intergenic_region|Phatr3_J10243-Phatr3_EG…	GT:AD:DP:GQ:PL	1/1:0,15:15:36:465,36,0	DEL	117	upstream-downstream	Yes	0
chr_19	241973	.	CAACGCATGTCAAGATATAAGTGAATATGCTTGATATACCTTAAATGTGACGAGGTCAAACGACGTGATTTGGGGATAGCGCTCCGTGGTTCAATTCCATGGCACGTTAATTTTGACA	C	1484.03	PASS	AC=2;AF=1.00;AN=2;ANN=C|upstream_gene_variant|MODIFIER|Phatr3_J48788|Phatr3_J48788|transcript|Phatr3_J48788.t1|protein_coding||c.-362_-246del|||||246|,C|upstream_gene_variant|MODIFIER|Phatr3_J48789|Phatr3_J48789|transcript|Phatr3_J48789.t1|protein_coding||c.-385_-269del|||||385|,C|downstream_gene_variant|MODIFIER|Phatr3_J48787|Phatr3_J48787|transcript|Phatr3_J48787.t1|protein_coding||c.*1939_*205…	GT:AD:DP:GQ:PL	1/1:0,39:39:99:1498,105,0	DEL	117	upstream-downstream	Yes	0
chr_3	734207	.	ACCAACAAGACTCCACCTCCATCCAAATCCTAGTCAAATTGTTTGTCGCCCTTTGACAAGGACTCGGTGACGCAAGAACCAGCAGAAACGCCCTGCGATGAAAACGCTTCCGTTACGACT	A	480.6	PASS	AC=1;AF=0.500;AN=2;ANN=A|frameshift_variant&stop_lost&splice_region_variant|HIGH|Phatr3_EG01628|Phatr3_EG01628|transcript|Phatr3_EG01628.t1|protein_coding|2/2|c.287_*87del|p.Thr96fs|287/318|287/318|96/105||,A|upstream_gene_variant|MODIFIER|Phatr3_J44026|Phatr3_J44026|transcript|Phatr3_J44026.t1|protein_coding||c.-1710_-1592del|||||1592|,A|upstream_gene_variant|MODIFIER|Phatr3_J44027|Phatr3_J44027…	GT:AD:DP:GQ:PL	0/1:117,20:137:99:488,0,4830	DEL	119	genic	Yes	0
chr_9	333019	.	AATTGCGACACGTACGTGTACTAGTTTTCTTGTAGACAATTCCTCTTACGTACGGTCTGCGAAGCTGTGAAGGAAACCTGCAACCAAAAGCCAGCCAACAGGCGAAAATAAAAGTGAATGACTT	A	759.6	PASS	AC=1;AF=0.500;AN=2;ANN=A|upstream_gene_variant|MODIFIER|Phatr3_EG01116|Phatr3_EG01116|transcript|Phatr3_EG01116.t1|protein_coding||c.-2007_-1885del|||||1885|,A|upstream_gene_variant|MODIFIER|Phatr3_EG01070|Phatr3_EG01070|transcript|Phatr3_EG01070.t1|protein_coding||c.-517_-395del|||||517|,A|downstream_gene_variant|MODIFIER|Phatr3_J36008|Phatr3_J36008|transcript|Phatr3_J36008.t1|protein_coding||c.…	GT:AD:DP:GQ:PL	0/1:66,28:94:99:767,0,2583	DEL	123	genic	Yes	0
chr_29	102290	.	GCGCTGGGGCCCGTCATACTAGGACCAGTCAAACTAGGACCCGTAGAACTGGGGCTCCTGAGACGACGGTCATCGCTGTCGCTAGGTCCAGTCATGCTAGGTCCCGTCATACTTGGACCTGTGA	G	137.6	PASS	AC=1;AF=0.500;AN=2;ANN=G|disruptive_inframe_deletion|MODERATE|Phatr3_J41316|Phatr3_J41316|transcript|Phatr3_J41316.t1|protein_coding|2/2|c.920_1042del|p.Val307_Ser347del|1042/1143|920/1143|307/380||,G|downstream_gene_variant|MODIFIER|Phatr3_EG00091|Phatr3_EG00091|transcript|Phatr3_EG00091.t1|protein_coding||c.*281_*403del|||||281|;BaseQRankSum=-0.386;DP=45;ExcessHet=3.0103;FS=1.724;MLEAC=1;MLEAF=…	GT:AD:DP:GQ:PL	0/1:32,6:38:99:145,0,1272	DEL	123	downstream	No	0
chr_19	195925	.	ATTATTGTGTTTTGCCAATTTGGTTGTACATTTAGCCTACCGAACGTCGTATATGATTGGTTGAACTTGCCTCGTTCTTTACCTTCGGTATGGATCGGCTGCTCTACTGGCGCGAGTCTAGGGTTCGTC	A	508.6	PASS	AC=1;AF=0.500;AN=2;ANN=A|splice_region_variant&downstream_gene_variant|LOW|RAB1A|Phatr3_J22713|transcript|Phatr3_J22713.t1|protein_coding|3/3|c.*167_*294del|||||0|,A|3_prime_UTR_variant|MODIFIER|RAB1A|Phatr3_J22713|transcript|Phatr3_J22713.t1|protein_coding|3/3|c.*167_*294del|||||167|,A|downstream_gene_variant|MODIFIER|Phatr3_J15355|Phatr3_J15355|transcript|Phatr3_J15355.t1|protein_coding||c.*91_…	GT:AD:DP:GQ:PL	0/1:40,20:60:99:516,0,1630	DEL	128	genic	No	0
chr_30	190620	.	TTCCTATGTAAATCGTTTTTGATAGGATCGTGGACAGCAATGATCCTTTTGTATACATATAGTACCGGTACTTCTATAAGGAAAATAGCTGTAAAAAGAACCAAATAGTATCTACAATTGACCCGCAGA	T	146.6	PASS	AC=1;AF=0.500;AN=2;ANN=T|upstream_gene_variant|MODIFIER|Phatr3_J16940|Phatr3_J16940|transcript|Phatr3_J16940.t1|protein_coding||c.-1800_-1673del|||||1673|,T|upstream_gene_variant|MODIFIER|Phatr3_J50485|Phatr3_J50485|transcript|Phatr3_J50485.t1|protein_coding||c.-614_-487del|||||409|,T|intergenic_region|MODIFIER|Phatr3_J16940-Phatr3_J50485|Phatr3_J16940-Phatr3_J50485|intergenic_region|Phatr3_J1694…	GT:AD:DP:GQ:PL	0/1:46,8:54:99:154,0,1858	DEL	128	upstream	No	0
chr_26	283304	.	ATTGACTGAGTCGAACAAATGCTAGAATTCTCAGCTTTTCCCGGCACCATTCGTAGGTATTCGCTGGTGTCATGTTCCTAAATCTAGGAACGGGTAGCATTATTCTACTAGAAGGAGTGGACCTGAACGAGT	A	754.6	PASS	AC=1;AF=0.500;AN=2;ANN=A|upstream_gene_variant|MODIFIER|Phatr3_J50062|Phatr3_J50062|transcript|Phatr3_J50062.t1|protein_coding||c.-1502_-1372del|||||1502|,A|intergenic_region|MODIFIER|Phatr3_J50061-Phatr3_J50062|Phatr3_J50061-Phatr3_J50062|intergenic_region|Phatr3_J50061-Phatr3_J50062|||n.283305_283435del||||||;BaseQRankSum=3.318;DP=60;ExcessHet=3.0103;FS=5.468;MLEAC=1;MLEAF=0.500;MQ=60.00;MQRank…	GT:AD:DP:GQ:PL	0/1:39,21:60:99:762,0,1565	DEL	131	upstream	No	0
chr_18	424715	.	TGGTAGACGGATAAAACCCCGCTCCGACTAGCGTAAGTCATCTACTAGATTCCTCTCTTGATACGATAAGAGCGATTGAATTTTTCACATTTTTGAAGCAACATTACCACAACTTCAAGACTATGGAGTCGCTC	T	2236.03	PASS	AC=2;AF=1.00;AN=2;ANN=T|upstream_gene_variant|MODIFIER|Phatr3_EG00510|Phatr3_EG00510|transcript|Phatr3_EG00510.t1|protein_coding||c.-526_-394del|||||394|,T|upstream_gene_variant|MODIFIER|Phatr3_J48626|Phatr3_J48626|transcript|Phatr3_J48626.t1|protein_coding||c.-1292_-1160del|||||1292|,T|downstream_gene_variant|MODIFIER|Phatr3_J48625|Phatr3_J48625|transcript|Phatr3_J48625.t1|protein_coding||c.*153…	GT:AD:DP:GQ:PL	1/1:0,50:50:99:2250,151,0	DEL	133	upstream-downstream	No	0
chr_21	498765	.	CATTATCACTCTAGGTTATATTTAGAGTTAGTGGTCACTCTATCTTAAAAATGCTTCTTGCTCTTAAATATCATGTTTTACATGGAAATGACAATTGAATAGCCGTTAACAATGCAGGCTCACTTTTGCGGAAA	C	423.6	PASS	AC=1;AF=0.500;AN=2;ANN=C|upstream_gene_variant|MODIFIER|Phatr3_J49296|Phatr3_J49296|transcript|Phatr3_J49296.t1|protein_coding||c.-260_-128del|||||128|,C|downstream_gene_variant|MODIFIER|Phatr3_J49297|Phatr3_J49297|transcript|Phatr3_J49297.t1|protein_coding||c.*718_*850del|||||850|,C|intergenic_region|MODIFIER|Phatr3_J49296-Phatr3_J49297|Phatr3_J49296-Phatr3_J49297|intergenic_region|Phatr3_J49296…	GT:AD:DP:GQ:PL	0/1:53,21:74:99:431,0,2163	DEL	133	upstream-downstream	No	0
chr_26	169416	.	AGTGATTCATCCAATACACTAACAGTAACAGCAAAACCCAGAAGTGTTTGATGTAAGCCAGAGGTACCATAGCCCAAAATTTTTTGTTGTGGACTGTATGATCAACCGAAAGCAGACACAAACTTAACATACAATT	A	883.6	PASS	AC=1;AF=0.500;AN=2;ANN=A|upstream_gene_variant|MODIFIER|Phatr3_J50021|Phatr3_J50021|transcript|Phatr3_J50021.t1|protein_coding||c.-784_-650del|||||650|,A|downstream_gene_variant|MODIFIER|Phatr3_J40877|Phatr3_J40877|transcript|Phatr3_J40877.t1|protein_coding||c.*320_*454del|||||454|,A|downstream_gene_variant|MODIFIER|Phatr3_J50022|Phatr3_J50022|transcript|Phatr3_J50022.t1|protein_coding||c.*1343_*…	GT:AD:DP:GQ:PL	0/1:79,29:108:99:891,0,3211	DEL	135	upstream-downstream	No	0
chr_18	662647	.	AAAAGAGTAGTTGCGTCCTCCTCTACGGAAGCTTTAGAATGTCCTGCCGCTAAATGTTTCTGCAAAACCATATCAACCGCATGCTGCCATTCAGTCGGCGAGGATTTTTCCTGCTGACGACAGCTACTAGTGTGCGAGTC	A	960.03	PASS	AC=2;AF=1.00;AN=2;ANN=A|frameshift_variant|HIGH|Phatr3_J48696|Phatr3_J48696|transcript|Phatr3_J48696.t1|protein_coding|1/1|c.37_175del|p.Asp13fs|175/2100|37/2100|13/699||,A|upstream_gene_variant|MODIFIER|Phatr3_J48697|Phatr3_J48697|transcript|Phatr3_J48697.t1|protein_coding||c.-931_-793del|||||876|;DP=29;ExcessHet=3.0103;FS=0.000;MLEAC=2;MLEAF=1.00;MQ=60.00;QD=34.29;SOR=0.997	GT:AD:DP:GQ:PL	1/1:0,28:28:74:974,74,0	DEL	139	genic	No	0	TGTGCAACATGTCCTGGAGC	TCCCTCTTCCGAACATGTCC
chr_26	440763	.	TGGCTAGGGAAATGGAAAGCGTTGTTTGCGACGGATAGCAGCCAAGCAAGGTTTCCTCCGGTCACAGATAGAGTGACCCAATACGACTGATATTTTGCCAACACCAGCTTTGGTCAATGAAACACTGGCAAGCCCCTTGCTAG	T	61.6	PASS	AC=1;AF=0.500;AN=2;ANN=T|upstream_gene_variant|MODIFIER|Phatr3_EG00185|Phatr3_EG00185|transcript|Phatr3_EG00185.t1|protein_coding||c.-1762_-1621del|||||1621|,T|intergenic_region|MODIFIER|Phatr3_EG00185-CHR_END|Phatr3_EG00185-CHR_END|intergenic_region|Phatr3_EG00185-CHR_END|||n.440764_440905del||||||,T|custom|MODIFIER|||CUSTOM&Phatr3TE|HostGene|||n.440764_440905del||||||,T|custom|MODIFIER|||CUSTOM…	GT:AD:DP:GQ:PL	0/1:5,2:7:69:69,0,185	DEL	142	upstream	Yes	21.79
chr_3	1089031	.	CGCGTTTTCCTGTCTTTTGTACGTACATTGGTTGTACTATGTAACAAGGATCCTGGTAAAAAGTTCCATATTGGATTTGGCCGGTAGCCGTCAACTGGAAAACCGCCTCGCGCGATTGCGCGCATGCCTTGAGTCATGACAACCAAG	C	222.6	PASS	AC=1;AF=0.500;AN=2;ANN=C|start_lost&conservative_inframe_deletion|HIGH|Phatr3_EG01619|Phatr3_EG01619|transcript|Phatr3_EG01619.t1|protein_coding|1/2|c.-134_12del|p.Met1_Lys4del||1/201|1/66||,C|upstream_gene_variant|MODIFIER|Phatr3_EG01619|Phatr3_EG01619|transcript|Phatr3_EG01619.t1|protein_coding|1/2|c.-134_12del|||||134|,C|downstream_gene_variant|MODIFIER|Phatr3_J33500|Phatr3_J33500|transcript|P…	GT:AD:DP:GQ:PL	0/1:38,13:51:99:230,0,1565	DEL	146	upstream-downstream	Yes	0
chr_2	161953	.	GGTCTCTTTGCTATACCCTTAGTGTCCAATTAGGCGGCGCTCAGCACGACGATTCCTAGTAGGTACAAATCCAAAAGATGCTTTACGTGCCCGCCAACAGTACAAAGGATTCAACAATCGCTCTGTGGATAGCGGCTGGTTGCAGCCGCAT	G	443.6	PASS	AC=1;AF=0.500;AN=2;ANN=G|upstream_gene_variant|MODIFIER|Phatr3_J7634|Phatr3_J7634|transcript|Phatr3_J7634.t1|protein_coding||c.-2020_-1871del|||||1871|,G|upstream_gene_variant|MODIFIER|Phatr3_J32535|Phatr3_J32535|transcript|Phatr3_J32535.t1|protein_coding||c.-1819_-1670del|||||1819|,G|downstream_gene_variant|MODIFIER|Phatr3_J9709|Phatr3_J9709|transcript|Phatr3_J9709.t1|protein_coding||c.*1038_*11…	GT:AD:DP:GQ:PL	0/1:64,20:84:99:451,0,2636	DEL	150	upstream-downstream	No	0
chr_18	617254	.	GGAGGAGGATGCGGTGGTGGGGGATGCGGGGGAGGAGGATGCGGTGGTGGGGGATGCGGGGGAGGAGGATGCGGTGGTGGGGGATGCGGGGGAGGAGGATGCGGTGGTGGGGGATGCGGGTGAGGAGGATGCGGTGGTGGGGGATGCGGGT	G	942.03	PASS	AC=2;AF=1.00;AN=2;ANN=G|disruptive_inframe_deletion&splice_region_variant|MODERATE|Phatr3_EG00481|Phatr3_EG00481|transcript|Phatr3_EG00481.t1|protein_coding|2/4|c.1520_1669del|p.Gly507_Ala556del|1520/1743|1520/1743|507/580||INFO_REALIGN_3_PRIME,G|upstream_gene_variant|MODIFIER|Phatr3_J15121|Phatr3_J15121|transcript|Phatr3_J15121.t1|protein_coding||c.-1235_-1086del|||||1235|;DP=25;ExcessHet=3.0103…	GT:AD:DP:GQ:PL	1/1:0,25:25:68:956,68,0	DEL	150	upstream	No	8.85
chr_13	657078	.	TCACCTGAGCAAATCCAGTGGTAGTGGATCTGGTGATGTGACATAGGTAGTATGTCACAGCCCATATAATTTAACCTTGTGTTGCGTATCATCACGTCCTGTATGGAATGTACTGTAAATATGGACCTACGTATCCACTACGGTGAGATTAACAGA	T	293.6	PASS	AC=1;AF=0.500;AN=2;ANN=T|upstream_gene_variant|MODIFIER|Phatr3_J13987|Phatr3_J13987|transcript|Phatr3_J13987.t1|protein_coding||c.-1598_-1444del|||||1444|,T|upstream_gene_variant|MODIFIER|Phatr3_J37671|Phatr3_J37671|transcript|Phatr3_J37671.t1|protein_coding||c.-412_-258del|||||258|,T|upstream_gene_variant|MODIFIER|Phatr3_J47453|Phatr3_J47453|transcript|Phatr3_J47453.t1|protein_coding||c.-352_-19…	GT:AD:DP:GQ:PL	0/1:60,20:80:99:301,0,2473	DEL	155	upstream-downstream	Yes	0
chr_25	113034	.	CGCACAACCTTCAGCGGTTCCTTCCGAGATGCCTTCGGCACAACCTTCAGCTGTTCCCTCAGCTATGCCTTCGGCAGTTCCAAGCCAAGCTCCATCGGCGGTCCCATCGGTTGTGCCGTCCGCGATGCCTTCAGCGGTTCCTAGCGCGGCTCCATCG	C	213.6	PASS	AC=1;AF=0.500;AN=2;ANN=C|disruptive_inframe_deletion|MODERATE|Phatr3_EG02222|Phatr3_EG02222|transcript|Phatr3_EG02222.t1|protein_coding|4/8|c.807_962del|p.Asp270_Ala321del|962/6201|807/6201|269/2066||,C|disruptive_inframe_deletion|MODERATE|Phatr3_EG00211|Phatr3_EG00211|transcript|Phatr3_EG00211.t1|protein_coding|1/1|c.1977_2132del|p.Ser660_Pro711del|1977/3327|1977/3327|659/1108||INFO_REALIGN_3_PR…	GT:AD:DP:GQ:PL	0/1:46,15:61:99:221,0,1683	DEL	156	upstream	Yes	0
chr_11	718889	.	GACACATAGCAGCGGTCGAGTGCTGGAGTCAGAAGAAGACGAGATGGAGCCGATGCCCCGGCGAGCGGTCGCTCAAAAGCCGAGGGCGCGTACGGTGAATTCCAAAACGTGTGCACGCTGTGGACGATCTACCCACGACGAAAGTCGATGTTACGCCA	G	205.04	PASS	AC=1;AF=0.500;AN=2;ANN=G|frameshift_variant|HIGH|Phatr3_J46889|Phatr3_J46889|transcript|Phatr3_J46889.t1|protein_coding|1/1|c.709_865del|p.Thr237fs|709/1011|709/1011|237/336||,G|upstream_gene_variant|MODIFIER|Phatr3_J46888|Phatr3_J46888|transcript|Phatr3_J46888.t1|protein_coding||c.-1710_-1554del|||||1554|,G|upstream_gene_variant|MODIFIER|Phatr3_J46890|Phatr3_J46890|transcript|Phatr3_J46890.t1|pr…	GT:AD:DP:GQ:PL	0/1:36,19:55:99:510,0,1276	DEL	157	genic	No	2.45	ACGAGATGGAGCCGATGCC	TTCTCGCGTAGCATTCCTCC
chr_11	718856	.	GTCTACCCACGACGAAAGTCGATGTTACGCCACGACACATAGCAGCGGTCGAGTGCTGGAGTCAGAAGAAGACGAGATGGAGCCGATGCCCCGGCGAGCGGTCGCTCAAAAGCCGAGGGCGCGTACGGTGAATTCCAAAACGTGTGCACGCTGTGGACGA	G	277.6	PASS	AC=1;AF=0.500;AN=2;ANN=G|disruptive_inframe_deletion|MODERATE|Phatr3_J46889|Phatr3_J46889|transcript|Phatr3_J46889.t1|protein_coding|1/1|c.738_896del|p.Glu247_Ser299del|738/1011|738/1011|246/336||INFO_REALIGN_3_PRIME,G|upstream_gene_variant|MODIFIER|Phatr3_J46888|Phatr3_J46888|transcript|Phatr3_J46888.t1|protein_coding||c.-1679_-1521del|||||1521|,G|upstream_gene_variant|MODIFIER|Phatr3_J46890|Pha…	GT:AD:DP:GQ:PL	0/1:37,16:53:99:285,0,1449	DEL	159	upstream	No	2.45
chr_1	1382967	.	TGATCTAGAAAAACCCCACGTCAAGCGTCTGTCATATGTACGTTAGACTAAGACTGGTCTGCTCAGTCAGATAATGGTATAATTTGTGTTTTGCTCTGTTTCGTAACTACACTAGTGATCTTGTGCTATTCTAGTGCGATTCTAGTCGGTTATCGTTGCAGTTTTCTA	T	387.6	PASS	AC=1;AF=0.500;AN=2;ANN=T|upstream_gene_variant|MODIFIER|Phatr3_J31975|Phatr3_J31975|transcript|Phatr3_J31975.t1|protein_coding||c.-457_-291del|||||457|,T|downstream_gene_variant|MODIFIER|Phatr3_J42874|Phatr3_J42874|transcript|Phatr3_J42874.t1|protein_coding||c.*286_*452del|||||286|,T|downstream_gene_variant|MODIFIER|Phatr3_J42876|Phatr3_J42876|transcript|Phatr3_J42876.t1|protein_coding||c.*1738_*…	GT:AD:DP:GQ:PL	0/1:14,18:32:99:395,0,545	DEL	167	upstream-downstream	Yes	8.2
mitochondria	25911	.	AATCGAAAATGTTTGGAAGCTGGTGGAAAAGATTTGAAGTTCTCTTACCAGGGTCGAAAATTTTCATCACTTATTTTTCCTTCAACCTGTCGTTGGTAGTGAAACTTCTCTTTGGGATGAAAAACCTTCTCGGTGGAACTTTCATCCAGATACAAAAAATTGTTGATTTGAAGCTTACCGGCAGACACTTAAATCATTGAGG	A	571.02	PASS	AC=2;AF=1.00;AN=2;ANN=A||MODIFIER|||||||||||||ERROR_CHROMOSOME_NOT_FOUND;DP=13;ExcessHet=3.0103;FS=0.000;MLEAC=2;MLEAF=1.00;MQ=60.00;QD=31.14;SOR=1.609	GT:AD:DP:GQ:PL	1/1:0,13:13:39:585,39,0	DEL	201	unknown	No	0
chr_13	468750	.	ACCCTCCGTTCCAGCCACACGGCCACTCTCGACCTCCCTGGTTTTTCCCCTGCCGCTTGCCAAGCTCACATCTTTCCCGGCCTTGCTTCACACCCCCTCATTTCCATCGGCCAGCTCAGCGACGACGGCTGCACCGCCACCTTCTCCGCCACCCGACTCGACATCCACCGGGACACCACCCTGCTTCTTACAGGCGCTCGAGCCCCCACCACCGGCCTCTGGC	A	1010.6	PASS	AC=1;AF=0.500;AN=2;ANN=A|disruptive_inframe_deletion|MODERATE|Phatr3_J37580|Phatr3_J37580|transcript|Phatr3_J37580.t1|protein_coding|2/2|c.1154_1375del|p.Thr385_His459delinsAsn|1154/2949|1154/2949|385/982||,A|upstream_gene_variant|MODIFIER|Phatr3_EG00934|Phatr3_EG00934|transcript|Phatr3_EG00934.t1|protein_coding||c.-947_-726del|||||726|,A|upstream_gene_variant|MODIFIER|Phatr3_EG00871|Phatr3_EG008…	GT:AD:DP:GQ:PL	0/1:209,48:257:99:1018,0,8623	DEL	222	upstream-downstream	Yes	0
chr_12	494193	.	AAATCCTGTAGACACGGTACAAAACTATACAGGTAAACAGGATTTAGCTATGATGGTTAAGAAACACGTTTTTACCATAAACACTAGGAGTTACTTGTATCCACTTAGTACTACAAATTCTTTAACTACCATGCAAGGGAGTCAGATGTTGGGCAAAGCATGGCTGCCCTCCCGTTGTGTAGCAAATCCATGGTTCTTTAAAAAATTTATTTAAATGGGCCAAATCCTGTAGAC	A	693.6	PASS	AC=1;AF=0.500;AN=2;ANN=A|frameshift_variant&stop_lost&splice_region_variant|HIGH|Phatr3_EG01187|Phatr3_EG01187|transcript|Phatr3_EG01187.t1|protein_coding|2/2|c.86_*120del|p.Cys29fs||86/198|29/65||,A|upstream_gene_variant|MODIFIER|Phatr3_EG01197|Phatr3_EG01197|transcript|Phatr3_EG01197.t1|protein_coding||c.-1164_-932del|||||932|,A|downstream_gene_variant|MODIFIER|Phatr3_J37240|Phatr3_J37240|trans…	GT:AD:DP:GQ:PL	0/1:3,22:25:58:701,0,58	DEL	233	genic	Yes	0
chr_31	212128	.	CACTGGTGTTAGAATTGTGTGTGTAGCACAAGAGACACTTCGGCATGTCACCAGATGACGCAGACGGTGCGTGTGTCATCCGTCGCTACTTTCCTTTGTCTGTGCAACTATGGAAGCCACTCGTTGGTTCTAGTAACATGTAAAGGATAACTACTCTAAGAAATACTGCGGGAGCTCTTTTCCCACTTCTGGTTGGTAATCACCGATTGGAAAAGAGCATCTTGTAGGGCACTAACAGGCCAACGATTGTTCTAGGCATAGCATACTTTTATA	C	67.6	PASS	AC=1;AF=0.500;AN=2;ANN=C|upstream_gene_variant|MODIFIER|Phatr3_J50586|Phatr3_J50586|transcript|Phatr3_J50586.t1|protein_coding||c.-426_-155del|||||155|,C|downstream_gene_variant|MODIFIER|Phatr3_J8538|Phatr3_J8538|transcript|Phatr3_J8538.t1|protein_coding||c.*1207_*1478del|||||1478|,C|intergenic_region|MODIFIER|Phatr3_J50586-Phatr3_J8538|Phatr3_J50586-Phatr3_J8538|intergenic_region|Phatr3_J50586-P…	GT:AD:DP:GQ:PL	0/1:3,2:5:75:75,0,120	DEL	272	upstream-downstream	Yes	0
chr_9	866052	.	GGTCTATGGGGTTTTCGTCTATGGGGTTTCCGGTCTATAGGGTTTCCGTCTATGGGGTTTCCGTCTATGGGGTTTCC	G,GGTCTATGGGGTTTCC	2995.02	PASS	AC=1,1;AF=0.500,0.500;AN=2;ANN=GGTCTATGGGGTTTCC|frameshift_variant|HIGH|Phatr3_J46301|Phatr3_J46301|transcript|Phatr3_J46301.t1|protein_coding|1/4|c.43_103delTCGTCTATGGGGTTTCCGGTCTATAGGGTTTCCGTCTATGGGGTTTCCGTCTATGGGGTTT|p.Ser15fs|43/1669|43/1587|15/528||,G|frameshift_variant|HIGH|Phatr3_J46301|Phatr3_J46301|transcript|Phatr3_J46301.t1|protein_coding|1/4|c.43_118delTCGTCTATGGGGTTTCCGGTCTATAGGGTTTC…	GT:AD:DP:GQ:PL	1/2:0,31,36:67:99:3012,1528,1532,1314,0,1174	INS	15	genic	No	3.2
chr_10	508917	.	G	GAAGTTGCGGAACCCCCGGAGGAAGCCCAGTCGGAAACAACCATCGAACCGA	1949.03	PASS	AC=2;AF=1.00;AN=2;ANN=GAAGTTGCGGAACCCCCGGAGGAAGCCCAGTCGGAAACAACCATCGAACCGA|disruptive_inframe_insertion|MODERATE|SEC7D|Phatr3_J54591|transcript|Phatr3_J54591.t1|protein_coding|2/5|c.463_464insAGTCGGAAACAACCATCGAACCGAAAGTTGCGGAACCCCCGGAGGAAGCCC|p.Ala154_Pro155insGlnSerGluThrThrIleGluProLysValAlaGluProProGluGluAla|464/6542|464/6507|155/2168||INFO_REALIGN_3_PRIME,GAAGTTGCGGAACCCCCGGAGGAAGCCCAGTCGGAA…	GT:AD:DP:GQ:PL	1/1:2,51:53:99:1963,135,0	INS	51	upstream	No	0
chr_2	905685	.	A	AACGCATTGCTACAGAGCCCTGATTGACACACAGAAACGATGAAATGACTTAC	2992.03	PASS	AC=2;AF=1.00;AN=2;ANN=AACGCATTGCTACAGAGCCCTGATTGACACACAGAAACGATGAAATGACTTAC|downstream_gene_variant|MODIFIER|Phatr3_J9989|Phatr3_J9989|transcript|Phatr3_J9989.t1|protein_coding||c.*1650_*1651insACGCATTGCTACAGAGCCCTGATTGACACACAGAAACGATGAAATGACTTAC|||||1651|,AACGCATTGCTACAGAGCCCTGATTGACACACAGAAACGATGAAATGACTTAC|downstream_gene_variant|MODIFIER|Phatr3_J32833|Phatr3_J32833|transcript|Phatr3_J32833.t1…	GT:AD:DP:GQ:PL	1/1:0,68:68:99:3006,202,0	INS	52	downstream	No	0
chr_13	505185	.	C	CGACAGATTTTTCTCGTCAGGAGGAGAAGTTCACCGATAGTAAGGGTGCATTT	84.6	PASS	AC=1;AF=0.500;AN=2;ANN=CGACAGATTTTTCTCGTCAGGAGGAGAAGTTCACCGATAGTAAGGGTGCATTT|upstream_gene_variant|MODIFIER|Phatr3_J37596|Phatr3_J37596|transcript|Phatr3_J37596.t1|protein_coding||c.-1838_-1837insGACAGATTTTTCTCGTCAGGAGGAGAAGTTCACCGATAGTAAGGGTGCATTT|||||1837|,CGACAGATTTTTCTCGTCAGGAGGAGAAGTTCACCGATAGTAAGGGTGCATTT|downstream_gene_variant|MODIFIER|Phatr3_EG00880|Phatr3_EG00880|transcript|Phatr3_EG008…	GT:AD:DP:GQ:PL	0/1:10,3:13:92:92,0,405	INS	52	upstream-downstream	Yes	57.32
chr_16	688642	.	T	TTTATTTAGAGTGAATAGAGAATGCATACCAAATCGTTACGTGCTTTTATTAA	1831.03	PASS	AC=2;AF=1.00;AN=2;ANN=TTTATTTAGAGTGAATAGAGAATGCATACCAAATCGTTACGTGCTTTTATTAA|upstream_gene_variant|MODIFIER|Phatr3_J54879|Phatr3_J54879|transcript|Phatr3_J54879.t1|protein_coding||c.-978_-977insTTAATAAAAGCACGTAACGATTTGGTATGCATTCTCTATTCACTCTAAATAA|||||978|,TTTATTTAGAGTGAATAGAGAATGCATACCAAATCGTTACGTGCTTTTATTAA|upstream_gene_variant|MODIFIER|Phatr3_J14770|Phatr3_J14770|transcript|Phatr3_J14770.t1|pro…	GT:AD:DP:GQ:PL	1/1:0,41:41:99:1845,123,0	INS	52	upstream-downstream	No	0
chr_29	216381	.	A	ATGCGTTCGTCATAGTCACTGTCAGTTACTGTTATACCCGTATGAATGGCATC	3359.03	PASS	AC=2;AF=1.00;AN=2;ANN=ATGCGTTCGTCATAGTCACTGTCAGTTACTGTTATACCCGTATGAATGGCATC|upstream_gene_variant|MODIFIER|DHC1|Phatr3_J31156|transcript|Phatr3_J31156.t1|protein_coding||c.-593_-592insTGCGTTCGTCATAGTCACTGTCAGTTACTGTTATACCCGTATGAATGGCATC|||||195|,ATGCGTTCGTCATAGTCACTGTCAGTTACTGTTATACCCGTATGAATGGCATC|downstream_gene_variant|MODIFIER|Phatr3_EG00088|Phatr3_EG00088|transcript|Phatr3_EG00088.t1|protein…	GT:AD:DP:GQ:PL	1/1:0,75:75:99:3373,224,0	INS	52	upstream-downstream	No	0
bd_32x35	46508	.	T	TTCCGCATTCCATCCTAAACCCATCCATCCAACTACCGATCATAAATCGACAC	3876.03	PASS	AC=2;AF=1.00;AN=2;ANN=TTCCGCATTCCATCCTAAACCCATCCATCCAACTACCGATCATAAATCGACAC|upstream_gene_variant|MODIFIER|Phatr3_Jdraft1695|Phatr3_Jdraft1695|transcript|Phatr3_Jdraft1695.t1|protein_coding||c.-11_-10insGTGTCGATTTATGATCGGTAGTTGGATGGATGGGTTTAGGATGGAATGCGGA|||||11|,TTCCGCATTCCATCCTAAACCCATCCATCCAACTACCGATCATAAATCGACAC|upstream_gene_variant|MODIFIER|Phatr3_Jdraft913|Phatr3_Jdraft913|transcript|Phatr…	GT:AD:DP:GQ:PL	1/1:3,107:110:99:3890,292,0	INS	52	upstream	No	6.05
chr_5	669997	.	T	TCACCTGTCTACAAGGCGCAGGAAAATTTCAAATGATGTGTTAACCGAGGACGG	3486.03	PASS	AC=2;AF=1.00;AN=2;ANN=TCACCTGTCTACAAGGCGCAGGAAAATTTCAAATGATGTGTTAACCGAGGACGG|upstream_gene_variant|MODIFIER|Phatr3_J44931|Phatr3_J44931|transcript|Phatr3_J44931.t1|protein_coding||c.-1493_-1492insCACCTGTCTACAAGGCGCAGGAAAATTTCAAATGATGTGTTAACCGAGGACGG|||||1492|,TCACCTGTCTACAAGGCGCAGGAAAATTTCAAATGATGTGTTAACCGAGGACGG|downstream_gene_variant|MODIFIER|Phatr3_J44930|Phatr3_J44930|transcript|Phatr3_J4493…	GT:AD:DP:GQ:PL	1/1:0,79:79:99:3500,233,0	INS	53	upstream-downstream	No	0
chr_1	1081306	.	G	GAGTACACAAAGTCTCTGGCAGATTGCGCAAAGTTGCTAACTGTGTATAATATAT	436.02	PASS	AC=2;AF=1.00;AN=2;ANN=GAGTACACAAAGTCTCTGGCAGATTGCGCAAAGTTGCTAACTGTGTATAATATAT|downstream_gene_variant|MODIFIER|Phatr3_J42776|Phatr3_J42776|transcript|Phatr3_J42776.t1|protein_coding||c.*275_*276insAGTACACAAAGTCTCTGGCAGATTGCGCAAAGTTGCTAACTGTGTATAATATAT|||||276|,GAGTACACAAAGTCTCTGGCAGATTGCGCAAAGTTGCTAACTGTGTATAATATAT|intergenic_region|MODIFIER|Phatr3_J42776-Phatr3_J1358|Phatr3_J42776-Phatr3_J1358|i…	GT:AD:DP:GQ:PL	1/1:0,10:10:30:450,30,0	INS	54	downstream	No	0
chr_26	285661	.	C	CAACGGCTCTGATAAATCAAAAATGACGAAGAACAGGACGATGAGCACAAACAAA	3046.03	PASS	AC=2;AF=1.00;AN=2;ANN=CAACGGCTCTGATAAATCAAAAATGACGAAGAACAGGACGATGAGCACAAACAAA|disruptive_inframe_insertion|MODERATE|Phatr3_J50062|Phatr3_J50062|transcript|Phatr3_J50062.t1|protein_coding|1/1|c.857_858insCGGCTCTGATAAATCAAAAATGACGAAGAACAGGACGATGAGCACAAACAAAAA|p.Ser285_Lys286insAsnGlySerAspLysSerLysMetThrLysAsnArgThrMetSerThrAsnLys|858/876|858/876|286/291||INFO_REALIGN_3_PRIME,CAACGGCTCTGATAAATCAAAA…	GT:AD:DP:GQ:PL	1/1:0,68:68:99:3060,205,0	INS	54	downstream	No	0
chr_27	253887	.	C	CAATATTTGATGCACAGCTTTTCGAAACGTTTCAATACTGTGTCGATGACAGGCA	3826.03	PASS	AC=2;AF=1.00;AN=2;ANN=CAATATTTGATGCACAGCTTTTCGAAACGTTTCAATACTGTGTCGATGACAGGCA|disruptive_inframe_insertion|MODERATE|Phatr3_J50167|Phatr3_J50167|transcript|Phatr3_J50167.t1|protein_coding|1/1|c.110_111insTGCCTGTCATCGACACAGTATTGAAACGTTTCGAAAAGCTGTGCATCAAATATT|p.Met37delinsIleAlaCysHisArgHisSerIleGluThrPheArgLysAlaValHisGlnIleLeu|110/639|110/639|37/212||,CAATATTTGATGCACAGCTTTTCGAAACGTTTCAATACTGTGTCG…	GT:AD:DP:GQ:PL	1/1:0,86:86:99:3840,252,0	INS	54	upstream	No	0
chr_5	815723	.	A	AACTGACAACAACTACTGTCAAAAAGCACCAACCAACAACTACCACCTACCAACCG	1777.03	PASS	AC=2;AF=1.00;AN=2;ANN=AACTGACAACAACTACTGTCAAAAAGCACCAACCAACAACTACCACCTACCAACCG|downstream_gene_variant|MODIFIER|Phatr3_J34520|Phatr3_J34520|transcript|Phatr3_J34520.t1|protein_coding||c.*1420_*1421insCGGTTGGTAGGTGGTAGTTGTTGGTTGGTGCTTTTTGACAGTAGTTGTTGTCAGT|||||1420|,AACTGACAACAACTACTGTCAAAAAGCACCAACCAACAACTACCACCTACCAACCG|intergenic_region|MODIFIER|Phatr3_J44963-Phatr3_J34520|Phatr3_J44963-Phatr3_…	GT:AD:DP:GQ:PL	1/1:0,40:40:99:1791,120,0	INS	55	downstream	No	9.3
chr_6	788112	.	T	TTAGAAAACTGCAACGATAACGGGCTAGAATCGTCTAAGGAACCGAAAGGATCCCG	955.6	PASS	AC=1;AF=0.500;AN=2;ANN=TTAGAAAACTGCAACGATAACGGGCTAGAATCGTCTAAGGAACCGAAAGGATCCCG|upstream_gene_variant|MODIFIER|Phatr3_J34975|Phatr3_J34975|transcript|Phatr3_J34975.t1|protein_coding||c.-73_-72insTAGAAAACTGCAACGATAACGGGCTAGAATCGTCTAAGGAACCGAAAGGATCCCG|||||72|,TTAGAAAACTGCAACGATAACGGGCTAGAATCGTCTAAGGAACCGAAAGGATCCCG|upstream_gene_variant|MODIFIER|Phatr3_J45306|Phatr3_J45306|transcript|Phatr3_J45306…	GT:AD:DP:GQ:PL	0/1:67,28:95:99:963,0,2742	INS	55	upstream-downstream	No	0
chr_2	487672	.	T	TGTGTCTTGTTGGACCTGGAAGATGTTGATGTGGAAAACAAAGCAATCTTGGGCTCA	1054.6	PASS	AC=1;AF=0.500;AN=2;ANN=TGTGTCTTGTTGGACCTGGAAGATGTTGATGTGGAAAACAAAGCAATCTTGGGCTCA|upstream_gene_variant|MODIFIER|Phatr3_EG01472|Phatr3_EG01472|transcript|Phatr3_EG01472.t1|protein_coding||c.-582_-581insGTGTCTTGTTGGACCTGGAAGATGTTGATGTGGAAAACAAAGCAATCTTGGGCTCA|||||581|,TGTGTCTTGTTGGACCTGGAAGATGTTGATGTGGAAAACAAAGCAATCTTGGGCTCA|upstream_gene_variant|MODIFIER|Phatr3_EG01454|Phatr3_EG01454|transcript|Ph…	GT:AD:DP:GQ:PL	0/1:30,28:58:99:1062,0,1178	INS	56	upstream-downstream	No	0
chr_15	331671	.	G	GTACGTGTTTGTCCAGTCGAAGGTATTACGATCTACTTACTTTCACCTTCAGCGTGT	398.6	PASS	AC=1;AF=0.500;AN=2;ANN=GTACGTGTTTGTCCAGTCGAAGGTATTACGATCTACTTACTTTCACCTTCAGCGTGT|upstream_gene_variant|MODIFIER|PPDK|Phatr3_J21988|transcript|Phatr3_J21988.t1|protein_coding||c.-662_-661insACACGCTGAAGGTGAAAGTAAGTAGATCGTAATACCTTCGACTGGACAAACACGTA|||||662|,GTACGTGTTTGTCCAGTCGAAGGTATTACGATCTACTTACTTTCACCTTCAGCGTGT|downstream_gene_variant|MODIFIER|Phatr3_J47883|Phatr3_J47883|transcript|Phatr3_J47883.…	GT:AD:DP:GQ:PL	0/1:33,12:45:99:406,0,1310	INS	56	upstream-downstream	No	0
chr_26	289187	.	T	TCTAGTGTCTGGGCGACCGGCGCTTGTCCTCTTAAGAGGACAACAGTAGCCCAGACA	1063.03	PASS	AC=2;AF=1.00;AN=2;ANN=TCTAGTGTCTGGGCGACCGGCGCTTGTCCTCTTAAGAGGACAACAGTAGCCCAGACA|upstream_gene_variant|MODIFIER|Phatr3_J23709|Phatr3_J23709|transcript|Phatr3_J23709.t1|protein_coding||c.-735_-734insTGTCTGGGCTACTGTTGTCCTCTTAAGAGGACAAGCGCCGGTCGCCCAGACACTAG|||||735|,TCTAGTGTCTGGGCGACCGGCGCTTGTCCTCTTAAGAGGACAACAGTAGCCCAGACA|upstream_gene_variant|MODIFIER|Phatr3_J50065|Phatr3_J50065|transcript|Phatr3_J…	GT:AD:DP:GQ:PL	1/1:0,28:28:82:1077,82,0	INS	56	upstream-downstream	No	0
chr_30	253375	.	T	TTGTCAACTGGAATGACAGTTTTGAGTACCGGTTCGCGCGATGGCGCGCACTACTTG	181.6	PASS	AC=1;AF=0.500;AN=2;ANN=TTGTCAACTGGAATGACAGTTTTGAGTACCGGTTCGCGCGATGGCGCGCACTACTTG|upstream_gene_variant|MODIFIER|Phatr3_J50507|Phatr3_J50507|transcript|Phatr3_J50507.t1|protein_coding||c.-969_-968insCAAGTAGTGCGCGCCATCGCGCGAACCGGTACTCAAAACTGTCATTCCAGTTGACA|||||969|,TTGTCAACTGGAATGACAGTTTTGAGTACCGGTTCGCGCGATGGCGCGCACTACTTG|upstream_gene_variant|MODIFIER|Phatr3_J41473|Phatr3_J41473|transcript|Phatr3_…	GT:AD:DP:GQ:PL	0/1:35,7:42:99:189,0,1449	INS	56	upstream-downstream	No	0
bd_35x35	8250	.	C	CAAACAATGGAGGATGGAGGATGGAGTGTTCCCGTCAGGTTCCTCGTCAGAAAAGCG	1480.6	PASS	AC=1;AF=0.500;AN=2;ANN=CAAACAATGGAGGATGGAGGATGGAGTGTTCCCGTCAGGTTCCTCGTCAGAAAAGCG|upstream_gene_variant|MODIFIER|Phatr3_Jdraft1763|Phatr3_Jdraft1763|transcript|Phatr3_Jdraft1763.t1|protein_coding||c.-251_-250insCGCTTTTCTGACGAGGAACCTGACGGGAACACTCCATCCTCCATCCTCCATTGTTT|||||251|,CAAACAATGGAGGATGGAGGATGGAGTGTTCCCGTCAGGTTCCTCGTCAGAAAAGCG|downstream_gene_variant|MODIFIER|Phatr3_EG01245|Phatr3_EG01245|tr…	GT:AD:DP:GQ:PL	0/1:63,40:103:99:1488,0,2508	INS	56	upstream-downstream	No	8.7
chr_7	136131	.	T	TCTCACGGTATGTACCCGTCCCGTGTGTCTTTGAGACATTTATCTCAAAACAAGTGTG	373.6	PASS	AC=1;AF=0.500;AN=2;ANN=TCTCACGGTATGTACCCGTCCCGTGTGTCTTTGAGACATTTATCTCAAAACAAGTGTG|upstream_gene_variant|MODIFIER|Phatr3_J35135|Phatr3_J35135|transcript|Phatr3_J35135.t1|protein_coding||c.-62_-61insCTCACGGTATGTACCCGTCCCGTGTGTCTTTGAGACATTTATCTCAAAACAAGTGTG|||||61|,TCTCACGGTATGTACCCGTCCCGTGTGTCTTTGAGACATTTATCTCAAAACAAGTGTG|downstream_gene_variant|MODIFIER|Phatr3_J45431|Phatr3_J45431|transcript|Phatr…	GT:AD:DP:GQ:PL	0/1:4,10:14:99:381,0,139	INS	57	upstream-downstream	No	0
chr_20	318317	.	T	TGTAAAAATGCCCTCCCTGGATTACCAGACTCTGTTCCTAACAGCATTCTGTCCACAC	644.6	PASS	AC=1;AF=0.500;AN=2;ANN=TGTAAAAATGCCCTCCCTGGATTACCAGACTCTGTTCCTAACAGCATTCTGTCCACAC|upstream_gene_variant|MODIFIER|Phatr3_J49017|Phatr3_J49017|transcript|Phatr3_J49017.t1|protein_coding||c.-1267_-1266insGTGTGGACAGAATGCTGTTAGGAACAGAGTCTGGTAATCCAGGGAGGGCATTTTTAC|||||1248|,TGTAAAAATGCCCTCCCTGGATTACCAGACTCTGTTCCTAACAGCATTCTGTCCACAC|upstream_gene_variant|MODIFIER|Phatr3_J49018|Phatr3_J49018|transcript|P…	GT:AD:DP:GQ:PL	0/1:17,20:37:99:652,0,514	INS	57	upstream	Yes	0
chr_23	5581	.	A	ATCTTCCCATTGCACCACAACATTCCAAGAGGATCCCTTGTAACCAGTATTGGTCAGT	4423.03	PASS	AC=2;AF=1.00;AN=2;ANN=ATCTTCCCATTGCACCACAACATTCCAAGAGGATCCCTTGTAACCAGTATTGGTCAGT|upstream_gene_variant|MODIFIER|Phatr3_J49547|Phatr3_J49547|transcript|Phatr3_J49547.t1|protein_coding||c.-1162_-1161insTCTTCCCATTGCACCACAACATTCCAAGAGGATCCCTTGTAACCAGTATTGGTCAGT|||||1123|,ATCTTCCCATTGCACCACAACATTCCAAGAGGATCCCTTGTAACCAGTATTGGTCAGT|intergenic_region|MODIFIER|Phatr3_J40280-Phatr3_J49547|Phatr3_J40280-Pha…	GT:AD:DP:GQ:PL	1/1:0,99:99:99:4437,297,0	INS	57	upstream	Yes	40.03
chr_26	46171	.	G	GACAACAACAACAACAACAACAACAACAACAACAACAACAACAACAACAACAACAACA	179.6	PASS	AC=1;AF=0.500;AN=2;ANN=GACAACAACAACAACAACAACAACAACAACAACAACAACAACAACAACAACAACAACA|upstream_gene_variant|MODIFIER|Phatr3_J49988|Phatr3_J49988|transcript|Phatr3_J49988.t1|protein_coding||c.-668_-667insTGTTGTTGTTGTTGTTGTTGTTGTTGTTGTTGTTGTTGTTGTTGTTGTTGTTGTTGT|||||668|,GACAACAACAACAACAACAACAACAACAACAACAACAACAACAACAACAACAACAACA|upstream_gene_variant|MODIFIER|Phatr3_J40830|Phatr3_J40830|transcript|Phat…	GT:AD:DP:GQ:PL	0/1:7,5:12:99:187,0,281	INS	57	upstream-downstream	No	1.5
chr_32	57973	.	A	ACTGCCGCCTCCAAGGGTGGGTAAGGTTGTCACAACTCCAAAGGGAGCGGGCGTAGTG,ACTTCCGCCTCCAAGGGTGGGTAAGGTTGTCACAACTCCAGAGGGAGCGGGCGTAGTG	4380.02	PASS	AC=1,1;AF=0.500,0.500;AN=2;ANN=ACTGCCGCCTCCAAGGGTGGGTAAGGTTGTCACAACTCCAAAGGGAGCGGGCGTAGTG|disruptive_inframe_insertion|MODERATE|Phatr3_J50604|Phatr3_J50604|transcript|Phatr3_J50604.t1|protein_coding|1/1|c.1778_1779insCACTACGCCCGCTCCCTTTGGAGTTGTGACAACCTTACCCACCCTTGGAGGCGGCAG|p.Ser593_Ile594insThrThrProAlaProPheGlyValValThrThrLeuProThrLeuGlyGlyGlySer|1778/3480|1778/3480|593/1159||,ACTTCCGCCTCCAAGGG…	GT:AD:DP:GQ:PL	1/2:0,56,47:103:99:4397,1855,1658,2236,0,2331	INS	57	unknown	No	63.77
chr_13	155179	.	T	TGATTTGATAGAGCCATACTGACCCGGATATGGGGAAGTAAGGTTGAGGACAAATGACC	72.6	PASS	AC=1;AF=0.500;AN=2;ANN=TGATTTGATAGAGCCATACTGACCCGGATATGGGGAAGTAAGGTTGAGGACAAATGACC|upstream_gene_variant|MODIFIER|Phatr3_J37440|Phatr3_J37440|transcript|Phatr3_J37440.t1|protein_coding||c.-317_-316insGGTCATTTGTCCTCAACCTTACTTCCCCATATCCGGGTCAGTATGGCTCTATCAAATC|||||317|,TGATTTGATAGAGCCATACTGACCCGGATATGGGGAAGTAAGGTTGAGGACAAATGACC|upstream_gene_variant|MODIFIER|Phatr3_J37441|Phatr3_J37441|transcript|P…	GT:AD:DP:GQ:PL	0/1:29,4:33:80:80,0,1207	INS	58	upstream-downstream	Yes	0
chr_20	318265	.	T	TAATGCCCTCCCTGGATTACCAGACTCTGTTCCTAACAGTGTTCTGTCCACACTGTAAA	410.6	PASS	AC=1;AF=0.500;AN=2;ANN=TAATGCCCTCCCTGGATTACCAGACTCTGTTCCTAACAGTGTTCTGTCCACACTGTAAA|upstream_gene_variant|MODIFIER|Phatr3_J49017|Phatr3_J49017|transcript|Phatr3_J49017.t1|protein_coding||c.-1215_-1214insTTTACAGTGTGGACAGAACACTGTTAGGAACAGAGTCTGGTAATCCAGGGAGGGCATT|||||1196|,TAATGCCCTCCCTGGATTACCAGACTCTGTTCCTAACAGTGTTCTGTCCACACTGTAAA|upstream_gene_variant|MODIFIER|Phatr3_J49018|Phatr3_J49018|transcrip…	GT:AD:DP:GQ:PL	0/1:8,13:21:99:418,0,259	INS	58	upstream	Yes	0
chr_21	339182	.	C	CCATTTAGTTCCATCATGGCAACAAAAAGCGACAAGCCGGAGCCACACCATGATGTCGCA	1919.03	PASS	AC=2;AF=1.00;AN=2;ANN=CCATTTAGTTCCATCATGGCAACAAAAAGCGACAAGCCGGAGCCACACCATGATGTCGCA|upstream_gene_variant|MODIFIER|Phatr3_J8181|Phatr3_J8181|transcript|Phatr3_J8181.t1|protein_coding||c.-707_-706insTGCGACATCATGGTGTGGCTCCGGCTTGTCGCTTTTTGTTGCCATGATGGAACTAAATG|||||707|,CCATTTAGTTCCATCATGGCAACAAAAAGCGACAAGCCGGAGCCACACCATGATGTCGCA|downstream_gene_variant|MODIFIER|Phatr3_J39908|Phatr3_J39908|transcript|…	GT:AD:DP:GQ:PL	1/1:0,43:43:99:1933,129,0	INS	59	upstream-downstream	No	0
chr_21	533657	.	A	ACGTAGAATAACAGTAATCTTCTCACAAGTTGACTAAACCTAAATTAGTGAGCATTTGCT	177.6	PASS	AC=1;AF=0.500;AN=2;ANN=ACGTAGAATAACAGTAATCTTCTCACAAGTTGACTAAACCTAAATTAGTGAGCATTTGCT|upstream_gene_variant|MODIFIER|Phatr3_J39989|Phatr3_J39989|transcript|Phatr3_J39989.t1|protein_coding||c.-278_-277insAGCAAATGCTCACTAATTTAGGTTTAGTCAACTTGTGAGAAGATTACTGTTATTCTACG|||||278|,ACGTAGAATAACAGTAATCTTCTCACAAGTTGACTAAACCTAAATTAGTGAGCATTTGCT|upstream_gene_variant|MODIFIER|Phatr3_J49308|Phatr3_J49308|transcrip…	GT:AD:DP:GQ:PL	0/1:49,8:57:99:185,0,2037	INS	59	upstream-downstream	No	0
chr_4	32293	.	T	TTGGATGGATGGATGGATGGATGGATGGATGGATGGATGGATGGATGGATGGATGGA,TTGGATGGATGGATGGATGGATGGATGGATGGATGGATGGATGGATGGATGGATGGATGGA	1535.03	PASS	AC=1,1;AF=0.500,0.500;AN=2;ANN=TTGGATGGATGGATGGATGGATGGATGGATGGATGGATGGATGGATGGATGGATGGA|upstream_gene_variant|MODIFIER|Phatr3_J44260|Phatr3_J44260|transcript|Phatr3_J44260.t1|protein_coding||c.-126_-125insTCCATCCATCCATCCATCCATCCATCCATCCATCCATCCATCCATCCATCCATCCA|||||126|,TTGGATGGATGGATGGATGGATGGATGGATGGATGGATGGATGGATGGATGGATGGATGGA|upstream_gene_variant|MODIFIER|Phatr3_J44260|Phatr3_J44260|transc…	GT:AD:DP:GQ:PL	1/2:0,2,19:21:27:1552,835,784,127,0,27	INS	60	upstream-downstream	No	1.05
chr_4	389034	.	T	TGGGGATCGAGGTGGTGATCGTGGAGGCTACGGAGACCGAGGTGGTGATCGAGGAGGCTAC	876.66	PASS	AC=2;AF=1.00;AN=2;ANN=TGGGGATCGAGGTGGTGATCGTGGAGGCTACGGAGACCGAGGTGGTGATCGAGGAGGCTAC|disruptive_inframe_insertion|MODERATE|Phatr3_J44383|Phatr3_J44383|transcript|Phatr3_J44383.t1|protein_coding|1/2|c.432_491dupAGACCGAGGTGGTGATCGAGGAGGCTACGGGGATCGAGGTGGTGATCGTGGAGGCTACGG|p.Gly164_Asp165insAspArgGlyGlyAspArgGlyGlyTyrGlyAspArgGlyGlyAspArgGlyGlyTyrGly|684/2557|492/2304|164/767||INFO_REALIGN_3_PRIME,TG…	GT:AD:DP:GQ:PL	1/1:0,26:26:66:908,66,0	INS	60	upstream	No	8.8
[truncated: 318 more rows]

## Sheet: Tab S3_3 Pt13
#CHROM	POS	ID	REF	ALT	QUAL	FILTER	INFO	FORMAT	Genotype	Type	SIZE	Gene_region	overlaps_TE	region_repeat_percent	Fwd	Rev
[truncated: 468 more rows]

## Sheet: Tab S3_4 Pt14
#CHROM	POS	ID	REF	ALT	QUAL	FILTER	INFO	FORMAT	Genotype	Type	SIZE	Gene_region	overlaps_TE	region_repeat_percent	Fwd	Rev
[truncated: 519 more rows]

[truncated: 125 more sheets: Tab S3_5 Pt15, Tab S3_6 Pt16, Tab S3_7 Pt17, Tab S4_1 Pt1, Tab S4_2 Pt2, Tab S4_3 Pt3, Tab S4_4 Pt4, Tab S4_5 Pt5, Tab S4_6 Pt6, Tab S4_7 Pt7, Tab S4_8 Pt8, Tab S4_9 Pt9, Tab S4_10 Pt10, Tab S4_11 Pt11, Tab S4_12 Pt12, Tab S4_13 Pt13, Tab S4_14 Pt14, Tab S4_15 Pt15, Tab S4_16 Pt16, Tab S4_17 Pt17 …]
